# Supplementary material for: Eye Lens Organoids Made Simple: Characterization of a New Three-Dimensional Organoid Model for Lens Development and Pathology
Source: Cells. 2023 Oct 18;12(20):2478. doi: 10.3390/cells12202478 (PMC10605248; doi:10.3390/cells12202478)
Supplement: Supplementary file 1 [file cells-12-02478-s001.zip]

Archive with 3 entries (3 files):
- Supplemental Material.pdf
- Table S1_allgenes_2D_3D.xlsx
- Table S2_allgenes_inter_exter.xlsx
