# Supplementary material for: Eye Lens Organoids Made Simple: Characterization of a New Three-Dimensional Organoid Model for Lens Development and Pathology
Source: Cells. 2023 Oct 18;12(20):2478. doi: 10.3390/cells12202478 (PMC10605248; doi:10.3390/cells12202478)
Supplement: Supplementary file 1 [file cells-12-02478-s001.zip › Table S1_allgenes_2D_3D.xlsx]

## Sheet: DEA_tab_WT_2D vs WT_3D
	genes	Symbol	Entrez	logFC	logCPM	F	PValue	FDR	CatMap	WT_2D_1	WT_2D_2	WT_2D_3	WT_2D_4	WT_3D_1	WT_3D_2	WT_3D_3	WT_3D_4	Log_CPM_WT_2D	Log_CPM_WT_3D	Gene_description
1	ENSMUSG00000039713	Plekhg5	269608	-3.12851431785384	5.95945128141291	308.822451514793	1.19616356776175e-09	1.39676019807539e-05	FALSE	3.46295042112082	3.98164088538603	3.71399653684006	3.58493068583175	6.63678972755289	6.55939503864789	6.98700078599909	6.97303035722123	3.68587963229466	6.78905397735527	pleckstrin homology domain containing	family G (with RhoGef domain) member 5
2	ENSMUSG00000031169	Porcn	53627	-2.78445290172073	5.11199159498669	262.153039125393	2.95892025634823e-09	1.72756559166892e-05	TRUE	3.07187161512431	3.36999172270376	3.22881287011015	2.95099905928793	5.67670637977388	5.87368339220461	6.01166891206794	6.06392297168358	3.15541881680654	5.9064954139325	porcupine O-acyltransferase
3	ENSMUSG00000022037	Clu	12759	-3.88136746424126	4.3921876645567	182.155539487911	2.16610876361089e-08	8.43121734422812e-05	FALSE	1.0873877513467	1.35603431942729	1.23136358339604	2.13835146270063	4.96560874117957	5.67187125979372	5.16273406139239	5.28160332807518	1.45328427921767	5.27045434761021	clusterin
4	ENSMUSG00000000901	Mmp11	17385	-2.49116387198337	6.05764503498129	154.588598698144	5.24899360046958e-08	0.00014537400315088	FALSE	4.41212527852043	4.31410694178235	4.66123636945607	3.87829071164569	6.76418793972266	6.4413885111229	6.96016878007492	7.04383055665654	4.31643982535113	6.80239394689426	matrix metallopeptidase 11
5	ENSMUSG00000016194	Hsd11b1	15483	-7.24282433362235	5.40635883221628	202.628662189318	7.08875526332988e-08	0.00014537400315088	FALSE	0.679193107865907	-0.623299420297426	-1.0770363516466	-1.54020639743211	5.94818582480365	5.97343328208313	6.74124442834792	6.71679122009006	-0.640337265377559	6.34491368883119	hydroxysteroid 11-beta dehydrogenase 1
6	ENSMUSG00000039239	Tgfb2	21808	-2.10142145746708	6.50620477333763	141.515109272571	8.42255614228922e-08	0.00014537400315088	FALSE	5.05892942439839	5.33495471940524	4.97774910649922	5.04080089908245	6.93789417039244	7.17552957083401	7.60945439195532	6.9885976054455	5.10310853734633	7.17786893465682	transforming growth factor	beta 2
7	ENSMUSG00000076441	Ass1	11898	-1.96913152178307	7.70894193771215	140.613385734712	8.71472143578114e-08	0.00014537400315088	FALSE	6.0918890824297	6.6039530677599	6.46071296741581	6.45383046532484	8.03030223116756	8.3412442293051	8.61240308257809	8.47508818298895	6.40259639573256	8.36475943150993	argininosuccinate synthetase 1
8	ENSMUSG00000008540	Mgst1	56615	-2.50815209147905	5.09682593206657	127.684401069187	1.45510375379247e-07	0.000192047595991491	FALSE	3.5558119744959	3.47995495715045	3.44592462585963	2.97028571364182	5.60665513374546	5.44944512729606	6.23453980084438	6.01776887516168	3.36299431778695	5.8271022342619	microsomal glutathione S-transferase 1
9	ENSMUSG00000004655	Aqp1	11826	-2.34567649318337	10.7113062500729	127.272769588599	1.48019899282643e-07	0.000192047595991491	FALSE	8.88469773958286	9.16449349894033	9.4701942725035	8.81355199724075	11.0734690727003	11.2286634073144	11.8199801922375	11.5684775078776	9.08323437706686	11.4226475450324	aquaporin 1
10	ENSMUSG00000021091	Serpina3n	20716	-6.54434326270785	2.30066484413996	111.147480495699	3.02119296534918e-07	0.000346509305382183	FALSE	-1.1544933518991	-1.41027994534818	-2.06030261129862	-2.06030261129862	2.67004560544868	3.33860860353668	3.39212385260589	3.52543259820914	-1.67134462996113	3.2315526649501	serine (or cysteine) peptidase inhibitor	clade A	member 3N
11	ENSMUSG00000028173	Wls	68151	-1.59618180941948	8.92497042418945	109.150654102448	3.32184090063551e-07	0.000346509305382183	FALSE	7.88702594912147	8.03939422733963	7.64078313014368	8.06391787128932	9.44829449699102	9.23797221104503	9.73115653470894	9.58764322332726	7.90778029447352	9.50126661651806	wntless WNT ligand secretion mediator
12	ENSMUSG00000000386	Mx1	17857	-5.87763552282658	2.02663014897686	107.343209901935	3.62467502610762e-07	0.000346509305382183	FALSE	-1.53744578257448	-0.963780517723531	-2.06030261129862	-1.54020639743211	2.61100616181191	3.15084002399874	2.75118374507969	3.28987601369303	-1.52543382725719	2.95072648614584	MX dynamin-like GTPase 1
13	ENSMUSG00000035268	Pkig	18769	-1.41689356437814	6.00491247601386	106.069230780324	3.85768688016475e-07	0.000346509305382183	FALSE	5.28888486161001	5.24955040076306	5.04582642453433	4.92201456247303	6.43456721973048	6.56128229111022	6.58218955435629	6.59633961343356	5.12656906234511	6.54359466965764	protein kinase inhibitor	gamma
14	ENSMUSG00000003363	Pld3	18807	-1.54128109855757	6.09161564679576	104.389752035049	4.19230440169425e-07	0.000349668132132741	FALSE	5.12536574921137	5.42478090471988	5.02521961992824	4.89198901175842	6.53127962683173	6.61132669597102	6.76899454355389	6.73368608140904	5.11683882140448	6.66132173694142	phospholipase D family	member 3
15	ENSMUSG00000035158	Mitf	17342	-2.14553798295032	4.49875099144673	100.730055604315	5.04705969579858e-07	0.0003928967737856	FALSE	3.01693264247313	3.29173196360625	3.34975979900107	2.57619432271247	4.91769000061324	5.36984347850559	5.26371726270796	5.21578735376568	3.05865468194823	5.19175952389812	melanogenesis associated transcription factor
16	ENSMUSG00000035493	Tgfbi	21810	-1.89465729951937	6.3855067933542	96.8534538090244	6.18509099985391e-07	0.000427800853146447	TRUE	5.42874421333469	5.00171042154689	5.34085862530486	4.73734496192975	6.61441841891334	7.1914583591482	7.14888780126411	7.13694545517622	5.12716455552905	7.02292750862547	transforming growth factor	beta induced
17	ENSMUSG00000030218	Mgp	17313	-2.99775226468746	3.46287166543942	96.1149753851564	6.43471986252255e-07	0.000427800853146447	FALSE	1.461142928009	1.57008619858387	1.71581924194957	0.671458780642242	4.65084900980739	4.4162208904251	3.91108183779157	4.04185914101749	1.35462678729617	4.25500271976039	matrix Gla protein
18	ENSMUSG00000026748	Plxdc2	67448	-2.19749418422989	5.5359230484712	95.6596978653897	6.59451516368592e-07	0.000427800853146447	FALSE	3.84581049321358	4.25346226248854	3.5791265586927	4.43817935196722	6.17658029377055	5.90076619639106	6.62077451276435	6.20871104975486	4.02914466659051	6.2267080131702	plexin domain containing 2
19	ENSMUSG00000028268	Gbp3	55932	-4.54586283444329	2.90677696557114	94.3860333354089	7.06692476841088e-07	0.000434318318530178	FALSE	-0.389467750216467	0.682119417373874	-1.0770363516466	-0.857319115256725	3.34942863958649	3.90024833343554	3.93577632131404	4.05267115127333	-0.41042594993648	3.80953111140235	guanylate binding protein 3
20	ENSMUSG00000041220	Elovl6	170439	1.37516930483331	6.63919843207034	92.1578333924208	7.99255742179366e-07	0.000466645465071423	FALSE	7.44542476713093	6.91092393756594	7.13490898983559	7.12612906588553	5.79415356144462	5.89179496644115	5.79932999214061	5.69095980605147	7.1543466901045	5.79405958151946	ELOVL family member 6	elongation of long chain fatty acids (yeast)
21	ENSMUSG00000003380	Rabac1	14470	-1.36465526917631	7.56002169485226	89.1326798029767	9.48743393464488e-07	0.000493379224373535	FALSE	6.82060019978985	6.99975695318173	6.56967563037683	6.44006260830879	8.06095634859191	8.0970815313155	8.06193248351662	8.12423028710748	6.7075238479143	8.08605016263288	Rab acceptor 1 (prenylated)
22	ENSMUSG00000001768	Rin2	74030	-2.40208298166665	5.00229584389144	88.2289528935578	9.99615537959166e-07	0.000493379224373535	TRUE	3.47658794927214	2.95341005235097	3.83732911932622	3.04495296770111	5.56448813590278	5.23919040282132	6.04326121738867	6.00669108756271	3.32807002216261	5.71340771091887	Ras and Rab interactor 2
23	ENSMUSG00000027447	Cst3	13010	-3.06947743852838	10.9506492532685	104.718461615067	1.03551008747517e-06	0.000493379224373535	FALSE	8.31140159751518	8.39157323969148	8.87723477284073	9.13499254609703	12.2921039056691	10.9442433365948	11.8662795503809	11.7433645238332	8.6788005390361	11.7114978291195	cystatin C
24	ENSMUSG00000067212	H2-T23	15040	-2.53447171556109	4.09687802043132	87.2256822327528	1.05988932406806e-06	0.000493379224373535	FALSE	2.70564870651955	2.36535424226505	1.5526119289021	2.62568799617963	4.48812306569648	5.07452670012716	4.85491851516343	4.96990425485492	2.31232571846658	4.8468681339605	histocompatibility 2	T region locus 23
25	ENSMUSG00000087338	Scpep1os	73921	-1.55838228006352	6.31744899983582	86.781247501578	1.08794803374627e-06	0.000493379224373535	FALSE	5.39682404685908	5.46099084136443	5.091142945408	5.39135693394411	7.02103356254953	6.47180732826063	7.13162327125081	6.87287815686996	5.3350786918939	6.87433557973273	serine carboxypeptidase 1	opposite strand
26	ENSMUSG00000027820	Mme	17380	-2.92956541653151	3.15522599279055	86.616689782182	1.09855783452187e-06	0.000493379224373535	FALSE	1.22301939497344	1.27699253413201	1.30159109524415	0.848656908525916	4.45493313159683	3.28479863898934	4.05328020802999	3.84445449356015	1.16256498321888	3.90936661804408	membrane metallo endopeptidase
27	ENSMUSG00000076498	Trbc2	100125263	2.27292848949768	4.08800245196514	83.5622027624273	1.31941601429716e-06	0.000561364811625169	FALSE	4.95559732295964	4.49961171913791	4.70723886991612	4.99915562810566	1.93074616904503	2.95802908178865	2.50939812344224	2.71343380772187	4.79040088502983	2.52790179549945	T cell receptor beta	constant 2
28	ENSMUSG00000057137	Tmem140	68487	-3.20898899125257	4.07961433354523	83.4985265826179	1.42880011127156e-06	0.000561364811625169	FALSE	2.00360693804268	2.47565832095134	1.5526119289021	0.671458780642242	4.59100210309963	4.87654232004227	4.87421078094297	5.2770004734107	1.67583399213459	4.90468891937389	transmembrane protein 140
29	ENSMUSG00000023505	Cdca3	14793	1.40976845372581	6.06572331529158	81.597779022156	1.4891082064459e-06	0.000561364811625169	FALSE	6.76194539358201	6.29600275028375	6.72788278434315	6.5784612951777	5.18388890621954	5.28559194766281	4.93671645371688	5.35331925137941	6.59107305584665	5.18987913974466	cell division cycle associated 3
30	ENSMUSG00000023960	Enpp5	83965	-1.94876272807744	5.1380003911309	81.0771715345515	1.53829480079497e-06	0.000561364811625169	FALSE	3.83526361186086	3.83758793207602	4.3073159874797	3.35480988449688	5.84307653520907	5.45351545633984	5.99414063320544	5.86972544517865	3.83374435397837	5.79011451748325	ectonucleotide pyrophosphatase/phosphodiesterase 5
31	ENSMUSG00000041859	Mcm3	17215	1.33232113180059	6.97316135819368	80.3884490565184	1.60632813767032e-06	0.000561364811625169	FALSE	7.37435433864454	7.31497508190775	7.54812785450479	7.69005073070324	6.29149377365906	6.3195683413984	5.88107310323947	6.10605343672514	7.48187700144008	6.14954716375552	minichromosome maintenance complex component 3
32	ENSMUSG00000030717	Nupr1	56312	-2.45943771680621	8.75536515705038	88.2810518298435	1.69616628607398e-06	0.000561364811625169	FALSE	7.24785367746642	7.58073609745786	6.57145333990951	6.55789179146165	8.99974551730921	9.57521967951244	9.63594188335353	9.73881122893229	6.98948372657386	9.48742957727687	nuclear protein transcription regulator 1
33	ENSMUSG00000045328	Cenpe	229841	1.32541016449844	7.26757145782394	79.3016026371309	1.72101792343904e-06	0.000561364811625169	FALSE	7.79749876967656	7.410651272226	7.84858265274086	8.00727383254343	6.56860739976557	6.50748301431094	6.39229219761078	6.35782673345163	7.76600163179671	6.45655233628473	centromere protein E
34	ENSMUSG00000022358	Fbxo32	67731	-2.69552968889878	2.79626833021455	79.2199787355766	1.73001312660158e-06	0.000561364811625169	FALSE	0.856549228704337	1.27699253413201	1.23136358339604	0.671458780642242	3.5977009890322	3.15084002399874	3.84743051952481	3.6302004868162	1.00909103171866	3.55654300484299	F-box protein 32
35	ENSMUSG00000029163	Emilin1	100952	-1.44143013297373	5.81737026573809	79.0976331728817	1.74359962026164e-06	0.000561364811625169	FALSE	4.77974980761811	5.20754098471888	4.78896519619376	4.90206712122036	6.38916709008195	6.04531449281653	6.50590735220057	6.47096577002849	4.91958077743778	6.35283867628189	elastin microfibril interfacer 1
36	ENSMUSG00000031558	Slit2	20563	-1.55421850055508	6.07925570565802	78.900837441963	1.76571768053302e-06	0.000561364811625169	FALSE	5.24573291375651	5.15324830427678	4.70723886991612	5.25646378370811	6.90294120981011	6.78288179939156	6.4534282019287	6.4238571951552	5.09067096791438	6.64077710157139	slit guidance ligand 2
37	ENSMUSG00000073418	C4b	12268	-6.70037811361246	3.31480347518595	90.3851479773225	1.77875293569678e-06	0.000561364811625169	FALSE	-1.53744578257448	-0.963780517723531	-2.06030261129862	-0.857319115256725	2.72676366343851	3.82683911493979	4.93058635165428	4.76164027824645	-1.35471200671334	4.06145735206976	complement component 4B (Chido blood group)
38	ENSMUSG00000045672	Col27a1	373864	-2.16762791441501	3.17757232495075	77.3175057500002	1.9561886019752e-06	0.00060111616592801	FALSE	1.84442450079525	1.81357242425906	1.95249040156521	1.50666740257316	3.87365520586765	3.74949338870887	4.16193029393424	3.68682004365695	1.77928868229817	3.86797473304193	collagen	type XXVII	alpha 1
39	ENSMUSG00000029426	Scarb2	12492	-1.64000303722343	7.46330722908395	76.6506545701082	2.04356825029822e-06	0.000608187123565276	FALSE	6.68326901956563	6.27327300374776	6.40597350585603	6.29463549992968	7.91452449502057	7.5707359372784	8.36950914042183	8.2598726902678	6.41428775727478	8.02866056574715	scavenger receptor class B	member 2
40	ENSMUSG00000039007	Cpq	54381	-1.48716464833294	7.25734080034776	76.0317294086332	2.12879645442096e-06	0.000608187123565276	FALSE	6.59224475657271	6.28088944514013	6.49296190131134	5.85795384886748	7.70905682451583	7.67202295027188	7.90273300678233	7.9623656963283	6.30601248797291	7.81154461947459	carboxypeptidase Q
41	ENSMUSG00000034349	Smc4	70099	1.13238452203877	8.64261757203724	75.9846268710117	2.13545191968625e-06	0.000608187123565276	FALSE	9.21419522800421	8.89807596554151	9.07126943358925	9.19514292617151	7.99898261474485	7.9550137702532	8.10339514194086	7.80020817847705	9.09467088832662	7.96439992635399	structural maintenance of chromosomes 4
42	ENSMUSG00000022021	Diaph3	56419	1.23668078682792	6.09374372700049	75.0061873874773	2.27939032839541e-06	0.000633724782492218	FALSE	6.31703532985142	6.56497318099521	6.56967563037683	6.82879202073821	5.44702538312437	5.32166772985023	5.29745518920528	5.3268417856411	6.57011904049042	5.34824752195524	diaphanous related formin 3
43	ENSMUSG00000045382	Cxcr4	12767	-3.48408469085216	3.60733700941639	75.0710491352401	2.372884836414e-06	0.000644376191507123	FALSE	1.84442450079525	1.27699253413201	-0.0854765743173732	0.848656908525916	3.84831723639367	4.44103251362092	4.76131111837906	4.69419189173942	0.971149342283949	4.43621319003327	chemokine (C-X-C motif) receptor 4
44	ENSMUSG00000003031	Cdkn1b	12576	-1.32062031998093	6.87173080541634	74.0185488523958	2.43637989641417e-06	0.000646582001146098	FALSE	6.0918890824297	6.12600159555407	6.25486616232218	5.75328784444319	7.10633715363777	7.37540389559879	7.51326199214103	7.5097986349495	6.05651117118728	7.37620041908177	cyclin-dependent kinase inhibitor 1B
45	ENSMUSG00000028497	Hacd4	66775	-1.01961222650703	6.3608851427639	73.4715720377626	2.52877983685754e-06	0.000656190270110789	FALSE	5.78444666851671	5.84352986092179	5.70708616015997	5.72233984521009	6.75569526979464	6.86157011947722	6.81797020022455	6.68587275472573	5.76435063370214	6.78027708605554	3-hydroxyacyl-CoA dehydratase 4
46	ENSMUSG00000020814	Mxra7	67622	-1.10950599233882	8.41615921122718	72.9893012218294	2.61367953405794e-06	0.000663476867808578	FALSE	7.53205675069152	7.90127367242904	7.67673641890352	7.88937793773179	8.79574777909583	8.84585223195296	8.96784477657062	8.85144177835573	7.74986119493897	8.86522164149378	matrix-remodelling associated 7
47	ENSMUSG00000033031	Cip2a	224171	1.53959351016465	5.5808268247145	72.2556804008912	2.74933656188413e-06	0.000681238309236644	FALSE	6.06280102487905	5.91052608941971	6.08854512799571	6.47761251611041	4.86180769118392	4.24831961666959	4.63882051217183	4.66630411660117	6.13487118960122	4.60381298415663	cell proliferation regulating inhibitor of protein phosphatase 2A
48	ENSMUSG00000015880	Ncapg	54392	1.2207725723874	5.67584921365215	71.9908439550723	2.80032875253566e-06	0.000681238309236644	FALSE	6.14195825508535	6.31095937225378	6.10827300608785	6.06049778789682	4.89930202829904	5.05858175612031	4.70496143493165	5.07969493528646	6.15542210533095	4.93563503865937	non-SMC condensin I complex	subunit G
49	ENSMUSG00000032420	Nt5e	23959	-6.39741741383925	1.02494955742189	69.7541355936437	3.27835690175608e-06	0.000757356463707292	FALSE	-1.53744578257448	-2.06030261129862	-2.06030261129862	-2.06030261129862	2.23441325393267	1.83717353207323	2.17794901279182	1.44245087519515	-1.92958840411759	1.92299666849822	5' nucleotidase	ecto
50	ENSMUSG00000040428	Plekha4	69217	-2.78392552372894	2.76422273172275	69.4177273948071	3.35827213898627e-06	0.000757356463707292	FALSE	0.856549228704337	1.4309696071609	0.910284725095951	0.356674591319634	3.21711564239314	3.69552537450199	3.86038742919221	3.36119185075544	0.888619538070205	3.53355507421069	pleckstrin homology domain containing	family A (phosphoinositide binding specific) member 4
51	ENSMUSG00000025232	Hexa	15211	-1.14718689295325	7.25603454692084	69.3937145913373	3.36406347242951e-06	0.000757356463707292	FALSE	6.39271307642376	6.78267698517547	6.60308312974371	6.48433599803844	7.6220271470792	7.58379257873552	7.90116643183516	7.74378295421234	6.56570229734535	7.71269227796556	hexosaminidase A
52	ENSMUSG00000025153	Fasn	14104	1.28346590390456	8.16459443709557	69.3581651102539	3.37265874049663e-06	0.000757356463707292	FALSE	8.56423047809711	9.01875785719992	8.54629981103571	8.4742762953992	7.43575954193017	7.42599512066487	7.16072028061309	7.49600165422912	8.65089111043299	7.37961914935931	fatty acid synthase
53	ENSMUSG00000031239	Itm2a	16431	-2.31112159479328	5.68015395318552	72.1310417295537	3.65285330392763e-06	0.000804799396791754	FALSE	4.62914520804669	4.42824588803642	3.15485707690923	3.83686202476792	6.37814364710286	6.39558099404682	6.44054396487191	6.44041782880685	4.01227754944006	6.41367160870711	integral membrane protein 2A
54	ENSMUSG00000064351	COX1	17708	-1.39592846802534	10.3900152999362	67.6815458597826	3.80897712091174e-06	0.000815368362572088	FALSE	9.70641706827249	9.73696353710169	9.44326339500008	9.15882920187476	11.2259685659414	10.886140166963	10.7637569614212	10.7748706504393	9.51136830056226	10.9126840861912	cytochrome c oxidase subunit I
55	ENSMUSG00000073490	Ifi207	226691	-3.05042138682318	2.78174767550847	67.4396757483717	3.87725209066189e-06	0.000815368362572088	FALSE	1.34698851952259	0.908767584759968	0.234757534460469	0.100748890251156	3.53555918762157	3.20978015163028	3.75331977281431	3.84445449356015	0.647815632248546	3.58577840140658	interferon activated gene 207
56	ENSMUSG00000041431	Ccnb1	268697	1.34844944162027	6.98481497713852	67.324374485718	3.9103047275873e-06	0.000815368362572088	FALSE	7.37435433864454	7.31373805157447	7.44523812384354	7.83057141775481	6.04336607294685	6.35263677155391	5.88424842442151	6.30906256002647	7.49097548295434	6.14732845723718	cyclin B1
57	ENSMUSG00000034488	Edil3	13612	-2.47130463717274	3.7097290401442	67.0434340223147	3.99223553697273e-06	0.000817847971319835	FALSE	2.72862592508348	2.06952379695585	1.76636156297071	1.27813157732714	4.47989689025672	4.3994395290453	4.39349404004963	4.57925265199359	1.96066071558429	4.46302077783631	EGF-like repeats and discoidin I-like domains 3
58	ENSMUSG00000037458	Azin1	54375	1.27677357872725	7.51271409290217	66.4087137775832	4.18488028824104e-06	0.000831695986861046	FALSE	8.27088584251242	7.68965125526139	8.09650470101584	7.93365108786122	6.48270483534208	6.87377131979128	6.72362558016378	6.84204802931735	7.99767322166271	6.73053744115362	antizyme inhibitor 1
59	ENSMUSG00000040462	Os9	216440	-1.06516777291102	6.36101678744237	65.9562265543276	4.32889737600254e-06	0.000831695986861046	FALSE	5.60671864780143	5.96827279501752	5.72316819039162	5.61308288443585	6.75228415401168	6.76334033605396	6.87654196351282	6.79130704835199	5.72781062941161	6.79586837548261	amplified in osteosarcoma
60	ENSMUSG00000028873	Cdca8	52276	1.18120291594916	6.95302999030762	65.798264505855	4.38053883050154e-06	0.000831695986861046	FALSE	7.25776036716538	7.43019005435292	7.47877848720718	7.51969887458069	6.22905870574051	6.30612577755138	5.92490394545172	6.47096577002849	7.42160694582654	6.23276354969303	cell division cycle associated 8
61	ENSMUSG00000017716	Birc5	11799	1.58197686184773	7.95039219709192	65.7072432450973	4.41062437092551e-06	0.000831695986861046	FALSE	8.09693730290916	8.3212940367862	8.72103537691144	8.8672666386795	6.7709462629553	7.16315585281209	6.67127937814403	7.1432817730985	8.50163333882157	6.93716581675248	baculoviral IAP repeat-containing 5
62	ENSMUSG00000115783	Bc1	100568459	-1.51568264620521	8.18736851446989	65.6911804372105	4.41595882378906e-06	0.000831695986861046	FALSE	7.20548634484455	7.50254827011677	6.93123846878743	7.26536061060983	9.03841952526316	8.34234219497741	8.97679673299442	8.54423463217487	7.22615842358964	8.72544827135247	brain cytoplasmic RNA 1
63	ENSMUSG00000046718	Bst2	69550	-1.74534429257833	5.85032038802804	64.8480723764287	4.70690114410799e-06	0.000872420391424586	FALSE	4.93598781882471	4.61658995974979	4.62745552750926	4.73734496192975	6.34682223348754	5.80206970271833	6.66020787719174	6.86982462322089	4.72934456700338	6.41973110915463	bone marrow stromal cell antigen 2
64	ENSMUSG00000001228	Uhrf1	18140	1.44270721512624	5.84833360708654	64.4592508015322	4.84863091621835e-06	0.000884647862635651	FALSE	6.05373156802562	6.36211921855319	6.50231129729541	6.60028992508885	5.13233633456787	5.21061579052422	4.67593915485929	4.7350381130539	6.37961300224077	4.93848234825132	ubiquitin-like	containing PHD and RING finger domains	1
65	ENSMUSG00000026020	Nop58	55989	1.07393022362568	7.74781108612941	63.9318617821794	5.04896283107362e-06	0.000907026753514565	FALSE	8.31377774286273	7.9735537421859	8.0539044494345	8.36603888397878	7.11300162847047	7.23230538071671	7.01624028024381	7.08522741090024	8.17681870461548	7.11169367508281	NOP58 ribonucleoprotein
66	ENSMUSG00000021388	Aspn	66695	-8.22082739571666	1.27896547420913	101.623785179679	5.28049897613576e-06	0.000934248280974808	FALSE	-2.06030261129862	-2.06030261129862	-2.06030261129862	-2.06030261129862	2.48514396453723	1.88617932549359	2.29709559904537	2.19420177010269	-2.06030261129862	2.21565516479472	asporin
67	ENSMUSG00000031903	Pla2g15	192654	-1.23306685883641	4.90766961443853	62.6585547804245	5.57408757213946e-06	0.00097147194895332	FALSE	4.15657890757345	4.16842124988661	4.1638665329447	4.19755386152239	5.11118819878957	5.45757433391416	5.56219849502259	5.40907255710312	4.17160513798179	5.38500839620736	phospholipase A2	group XV
68	ENSMUSG00000031004	Mki67	17345	1.3650196826963	6.93645402593042	62.1140625822061	5.81806471032408e-06	0.000988350956330864	FALSE	7.04656115078692	7.25178624979068	7.71905087020089	7.71384617422078	6.15865453852696	6.22511168801406	5.96744232317369	6.03422768146901	7.43281111124982	6.09635905779593	antigen identified by monoclonal antibody Ki 67
69	ENSMUSG00000046942	Mageb16	71967	1.33796134046633	4.76376770518597	62.0659565694317	5.84021717794207e-06	0.000988350956330864	FALSE	5.36784524734268	5.32024606517248	5.34085862530486	5.06342804882577	3.72844422612489	4.21992703582591	3.92348191556932	3.89339100954126	5.27309449666145	3.94131104676534	MAGE family member B16
70	ENSMUSG00000032265	Tent5a	212943	-2.1145115362136	3.79085351534204	61.4387480024441	6.13830621422621e-06	0.0010148787807165	FALSE	2.11243336643591	2.47565832095134	2.83788715084316	2.13835146270063	4.64350251304579	3.92391083085294	4.83536476526773	4.38760614352532	2.39108257523276	4.44759606317295	terminal nucleotidyltransferase 5A
71	ENSMUSG00000096956	Snhg18	100616095	-1.56000295036839	6.57611899068904	61.3725537519739	6.17079673125559e-06	0.0010148787807165	FALSE	5.60671864780143	5.39701427573872	6.00944519080773	5.26819931376587	6.9468747557369	6.81645510333092	7.36998849309929	7.39447957217446	5.57034435702844	7.13194948108539	small nucleolar RNA host gene 18
72	ENSMUSG00000049422	Chchd10	103172	-5.10962130191067	0.991762795703328	60.5847102473788	6.57343648901404e-06	0.00106608358169746	FALSE	-1.53744578257448	-1.41027994534818	-1.48647434379308	-2.06030261129862	1.72339665369111	1.5635536864404	2.40714856521649	1.73869687354505	-1.62362567075359	1.85819894472326	coiled-coil-helix-coiled-coil-helix domain containing 10
73	ENSMUSG00000026605	Cenpf	108000	1.26492210416152	6.89908550828686	60.2774342953587	6.73878774921737e-06	0.00107792910339193	FALSE	7.40231110974345	7.09644297084405	7.54632115121599	7.4974372145715	6.40010694268316	6.25340340896425	5.94632991103813	5.86972544517865	7.38562811159375	6.11739142696605	centromere protein F
74	ENSMUSG00000024795	Kif20b	240641	1.39610486707518	4.92141858205799	59.8649598016192	6.96849401527601e-06	0.00109960952184295	FALSE	5.2965938617171	5.23916216982849	5.716756874594	5.50482295283863	4.13694271603659	3.98142286328515	4.31095131660901	3.79379958189706	5.43933396474456	4.05577911945695	kinesin family member 20B
75	ENSMUSG00000027070	Lrp2	14725	2.19853612536892	4.13051103395903	59.6892310636113	7.06914339542333e-06	0.00110061849904478	TRUE	4.80699292924242	4.4005465109018	4.37402388825735	5.46458752035437	2.98106258660445	2.76191584211196	2.54193193578283	2.34254766247875	4.76153771218898	2.6568645067445	low density lipoprotein receptor-related protein 2
76	ENSMUSG00000027954	Efna1	13636	-1.65956651316937	3.85981292885044	59.2722775860343	7.31486731979707e-06	0.00112389086438514	TRUE	2.97910883295442	2.82036540400723	2.99449778333236	2.47180204256735	4.30468144483433	4.19096444556471	4.62370145788341	4.65924711984837	2.81644351571534	4.4446486170327	ephrin A1
77	ENSMUSG00000028820	Sfpq	71514	1.15769365542826	7.68149289981312	58.757394305952	7.63228602161393e-06	0.00115611777154477	FALSE	7.79205537403726	8.07560655648832	8.25257342675698	8.39710156589756	6.94985590412158	6.92889718709609	6.91275504795743	7.15587152780553	8.12933423079503	6.98684491674516	splicing factor proline/glutamine rich (polypyrimidine tract binding protein associated)
78	ENSMUSG00000036560	Lgi4	243914	-4.42975043618302	2.08545580610378	58.4370800786374	7.83792195872591e-06	0.00115611777154477	FALSE	-0.389467750216467	-0.623299420297426	-0.497695176036544	-2.06030261129862	2.98106258660445	2.83861575315472	3.4098592890327	2.65786934150437	-0.892691239462265	2.97185174257406	leucine-rich repeat LGI family	member 4
79	ENSMUSG00000035273	Hpse	15442	-2.44691925697108	6.35598538287761	67.7946952036219	7.92370620002376e-06	0.00115611777154477	FALSE	5.24174524579429	4.87324732916389	4.37402388825735	3.84733126118974	6.68051778314106	6.91124827969298	7.29681302826891	7.4363624258017	4.58408693110132	7.08123537922617	heparanase
80	ENSMUSG00000022261	Sdc2	15529	-1.34289000476245	8.43483633086924	58.1656921197505	8.01725613820184e-06	0.00115611777154477	FALSE	7.48391512524362	7.45957025052656	7.74054188905858	7.74357448726622	8.60658266802659	8.65976968462107	9.26106462673085	9.17399395376003	7.60690043802374	8.92535273328463	syndecan 2
81	ENSMUSG00000002983	Relb	19698	-1.73761167715349	3.98999140617633	58.1621067895935	8.01965740302528e-06	0.00115611777154477	FALSE	3.33403910088101	2.978607580949	2.46207100669742	2.67353988782909	4.67986651718367	4.3994395290453	4.61608209626216	4.71475955460855	2.86206439408913	4.60253692427492	avian reticuloendotheliosis viral (v-rel) oncogene related B
82	ENSMUSG00000040612	Ildr2	100039795	3.00377640276771	5.2992755446531	69.0598582384787	8.25005912929961e-06	0.00115686748290657	FALSE	5.32702442091864	5.48316905754881	6.80243741533064	6.36554352055244	2.72676366343851	2.88757340285044	3.5282537024838	3.32597455123331	5.99454360358763	3.11714133000152	immunoglobulin-like domain containing receptor 2
83	ENSMUSG00000048279	Sacs	50720	1.73747528263015	3.79897973730118	57.7688125921639	8.28827121386342e-06	0.00115686748290657	FALSE	4.55395173338679	3.90485431515846	4.36585214290399	4.68577451730807	2.88465280370202	2.6242602892923	2.77874514376745	2.50880616835926	4.37760817718932	2.69911610128026	sacsin
84	ENSMUSG00000023940	Sgo1	72415	1.15165859384121	5.27175032889226	57.5417805846536	8.44813989877444e-06	0.00115686748290657	FALSE	5.90281209455512	5.7982522177347	5.61700253491176	5.58833112063875	4.64350251304579	4.74987667704502	4.39349404004963	4.54137156177272	5.72659949196008	4.58206119797829	shugoshin 1
85	ENSMUSG00000021569	Trip13	69716	1.38293402928541	5.43699373156539	57.5162108908909	8.46637126126348e-06	0.00115686748290657	FALSE	6.07405825216332	5.7840298415487	5.77654380076151	6.18127716183459	4.68703060850575	4.91247052602788	4.26296784618078	4.41300112721933	5.95397726407703	4.56886752698344	thyroid hormone receptor interactor 13
86	ENSMUSG00000021253	Tgfb3	21809	-1.45994064398412	5.06397565719932	57.4410641281348	8.52021953669309e-06	0.00115686748290657	TRUE	4.22281120864975	3.83758793207602	3.99399716633757	4.51242097760074	5.47212516297937	5.3612030625301	5.73395230178572	5.84194692320554	4.14170432116602	5.60230686262518	transforming growth factor	beta 3
87	ENSMUSG00000086841	2410006H16Rik	69221	-1.92102764881004	9.71871714550925	59.8544578972062	9.4898472322462e-06	0.00127371202449355	FALSE	8.88245841831073	8.77358609246522	8.17518781424288	7.71599006049308	10.1760734420492	10.6877016743846	10.3712727252611	10.2305938597007	8.38680559637798	10.3664104253489	RIKEN cDNA 2410006H16 gene
88	ENSMUSG00000029816	Gpnmb	93695	-1.47349381598456	8.72925183781561	55.796852329479	9.80558572468468e-06	0.00130113436939935	FALSE	7.75336544693379	8.14888600048398	7.99485304880499	7.17889187400634	9.0606533318974	9.3034236511758	9.2894850135566	9.45995511441928	7.76899909255728	9.27837927776227	glycoprotein (transmembrane) nmb
89	ENSMUSG00000025395	Prim1	19075	1.08115133928612	5.29981528502296	55.6538802764329	9.92776018774139e-06	0.00130254444620513	FALSE	5.75677030845241	5.76242988280179	5.66774171529101	5.76437907177633	4.74309756678939	4.85823702212516	4.49668198074883	4.52593616505379	5.73783024458039	4.65598818367929	DNA primase	p49 subunit
90	ENSMUSG00000002297	Dbf4	27214	1.07447877520211	5.84428772698907	55.4067860390127	1.01431533182684e-05	0.00130422474255715	FALSE	6.46632794237801	6.08017579616908	6.13496575262446	6.40505692990403	5.19398199176776	5.34814462911057	5.18350410070778	5.11106648233785	6.2716316052689	5.20917430098099	DBF4 zinc finger
91	ENSMUSG00000006205	Htra1	56213	-1.38784904984458	9.66099439741524	55.2033680877305	1.03246024250718e-05	0.00130422474255715	FALSE	8.59815655771093	9.10065566254989	8.67382371819756	8.80182489449749	9.72249017850451	10.056709097761	10.4063450876209	10.470206541217	8.79361520823897	10.1639377262759	HtrA serine peptidase 1
92	ENSMUSG00000021665	Hexb	15212	-1.52116178511049	5.32916004198808	55.199014934102	1.03285269242817e-05	0.00130422474255715	FALSE	4.77974980761811	4.04264833358201	4.54300042263393	4.02384322513658	5.89039476036622	5.596572296845	5.97341812508855	6.08250661619157	4.34731044724266	5.88572294962283	hexosaminidase B
93	ENSMUSG00000000739	Sult5a1	57429	-4.84702828559324	1.56608913431731	54.9654936524411	1.0541645510021e-05	0.00130422474255715	FALSE	-0.852164490905737	-1.41027994534818	-1.0770363516466	-2.06030261129862	1.48116223611072	2.81349948248868	2.63535021536343	2.65786934150437	-1.34994584979979	2.3969703188668	sulfotransferase family 5A	member 1
94	ENSMUSG00000028312	Smc2	14211	1.34395500082744	6.81493562168953	54.9103659512282	1.05927078739311e-05	0.00130422474255715	FALSE	7.31486442268499	6.81276161890647	7.42079414913099	7.66141329024408	6.06001661136486	5.82424390217245	6.17355528284027	5.89096714038164	7.30245837024163	5.98719573418981	structural maintenance of chromosomes 2
95	ENSMUSG00000090733	Rps27	57294	-0.997050298577319	11.0919103962701	54.8904636415223	1.06112138583689e-05	0.00130422474255715	FALSE	10.6583986505519	10.3284672192156	10.4995468861066	10.5304862886451	11.6352713791188	11.6058965784585	11.3278501738901	11.4328734271971	10.5042247611298	11.5004728896662	ribosomal protein S27
96	ENSMUSG00000003546	Klc4	74764	-1.57429327810181	3.88845556097967	54.7717303939792	1.07224094618041e-05	0.00130422474255715	FALSE	2.99814468972326	3.14364826506294	2.99449778333236	2.47180204256735	4.50443602415263	4.61101026097727	4.49668198074883	4.22506538812688	2.90202319517148	4.45929841350141	kinesin light chain 4
97	ENSMUSG00000027496	Aurka	20878	1.34198722935621	6.01975955963778	54.530578855521	1.09524937872333e-05	0.00131847700983014	FALSE	6.37825509030231	6.20285273130591	6.6151987297179	6.86659505961182	5.18388890621954	5.3612030625301	4.84843000117188	5.35331925137941	6.51572540273449	5.18671030532523	aurora kinase A
98	ENSMUSG00000005410	Mcm5	17218	1.25827225990927	6.65684115544575	54.2229669287591	1.12544610971316e-05	0.00134025363813766	FALSE	6.94353448657862	7.13197013603096	7.11188446195775	7.38426417234823	5.86850590628135	6.23932689861395	5.50970851205273	5.8758264816891	7.14291331422889	5.87334194965929	minichromosome maintenance complex component 5
99	ENSMUSG00000037278	Tmem97	69071	1.15899672015922	6.91984993000237	54.1148148908194	1.1362945120804e-05	0.00134025363813766	FALSE	7.1586681511573	7.41757756889475	7.27786158858226	7.64049676374325	6.14050324716108	6.51334412521063	6.00876228145076	6.20144225724455	7.37365101809439	6.21601297776676	transmembrane protein 97
100	ENSMUSG00000042613	Pbxip1	229534	-1.36614170573295	7.20413828349256	53.9852172514788	1.14945627861435e-05	0.00134222009653797	FALSE	6.15261667869692	6.78624908917047	6.40796467390768	5.99844214740329	7.41109527071976	7.77806817072902	7.85901997249184	7.83115086271063	6.33631814729459	7.71983356916281	pre B cell leukemia transcription factor interacting protein 1
101	ENSMUSG00000054364	Rhob	11852	-1.46361826798927	6.25059901818531	53.7574163402618	1.17302815370771e-05	0.00135304519868962	FALSE	5.18887688260344	5.32024606517248	4.84294948476358	5.84233740612048	6.79766734175092	6.69622162021719	6.70937392115422	6.99141005524219	5.29860245966499	6.79866823459113	ras homolog family member B
102	ENSMUSG00000032324	Tspan3	56434	-0.905037318258587	7.46713648719179	53.6730552608079	1.1819012611659e-05	0.00135304519868962	FALSE	7.06473293590791	7.01048613042608	6.94364530068375	6.7444876609602	7.81176322927142	7.76829787033364	7.91442840856501	7.89862412649131	6.94083800699449	7.84827840866534	tetraspanin 3
103	ENSMUSG00000048922	Cdca2	108912	1.25496153181169	5.84405456907011	53.1605111363853	1.23753760069001e-05	0.00140298316148128	FALSE	6.26886327046389	6.26048889292723	6.30487814030669	6.49935023756546	4.81679598512263	5.50932617596049	4.97295994291627	4.94690666663588	6.33339513531582	5.06149719265882	cell division cycle associated 2
104	ENSMUSG00000041120	Nbl1	17965	-1.55940200029884	6.66794927115701	52.94858663829	1.26143731754227e-05	0.00140376175154807	FALSE	5.20125036155292	5.8262831363298	5.61355562218734	6.00313152565746	6.83361896261024	6.99182314170096	7.46530140527449	7.56275864433707	5.66105516143188	7.21337553848069	NBL1	DAN family BMP antagonist
105	ENSMUSG00000020808	Pimreg	109212	1.02246617855457	6.11456030675134	52.9413095748751	1.26226756797592e-05	0.00140376175154807	FALSE	6.5363682007065	6.73726301971121	6.35114610910933	6.49102829139698	5.52105148120758	5.67536073443536	5.32575844530221	5.52230376966636	6.52895140523101	5.51111860765288	PICALM interacting mitotic regulator
106	ENSMUSG00000002985	Apoe	11816	-5.46278339353674	6.74973372325779	83.9588176210883	1.27737752123875e-05	0.00140716389768914	TRUE	1.28633511330961	2.403067130171	1.86242557188068	3.09852196120673	8.09501783207375	6.03720096656434	8.0563129906762	7.8843207826722	2.162587444142	7.51821314299662	apolipoprotein E
107	ENSMUSG00000026930	Gpsm1	67839	-1.5622291692744	5.60241943411052	52.6055763273137	1.30127943206805e-05	0.00142009718955688	FALSE	4.27056337171944	4.47326149499816	4.53573415058894	5.09012035124545	5.86535163944043	6.51918152100077	6.29305063938547	5.94709468414384	4.592419842138	6.15616962099263	G-protein signalling modulator 1 (AGS3-like	C. elegans)
108	ENSMUSG00000036181	H1f2	50708	-1.68479497803827	7.33207569078141	54.0441348828138	1.321626926673e-05	0.00142861394153392	FALSE	6.43872526670207	6.44580993151762	5.4911734183178	6.45040079916224	7.5284117406757	7.85393620609645	8.15228552402116	8.14205779459609	6.20652735392493	7.91917281634735	H1.2 linker histone	cluster member
109	ENSMUSG00000022860	Chodl	246048	-5.43181055911061	1.90925479178757	52.3366535090094	1.33355245034853e-05	0.00142861394153392	FALSE	-2.06030261129862	-0.348027584656751	-2.06030261129862	-1.54020639743211	2.90936594943211	3.32089401780028	2.75118374507969	2.19420177010269	-1.50220980117153	2.79391137060369	chondrolectin
110	ENSMUSG00000047712	Ust	338362	-1.29993656846654	5.71286594919085	52.0646862814718	1.36715149736422e-05	0.001451293457702	FALSE	5.18056854339207	5.09683226904973	4.43778316064692	4.88184000497078	6.04057220388419	6.42074703539147	6.18647472481658	6.2062921858228	4.89925599451488	6.21352153747876	uronyl-2-sulfotransferase
111	ENSMUSG00000040204	Pclaf	68026	1.29185975170749	7.466764612008	51.755812013021	1.40652343612121e-05	0.0014796373120349	FALSE	7.78864279253688	7.49383603345654	8.1130766695062	8.34818127456704	6.81084454969933	6.62582732033339	6.59387378204298	6.68760794150696	7.93593419251667	6.67953839839567	PCNA clamp associated factor
112	ENSMUSG00000025980	Hspd1	15510	0.845312536684685	8.44655100913654	51.5605402542886	1.43210206324167e-05	0.00148349369627939	FALSE	8.78340950755326	8.76320128444337	8.81444387594146	8.86823083435434	7.94920127693424	7.99326232681008	7.80977214865523	8.08658588647925	8.80732137557311	7.9597054097197	heat shock protein 1 (chaperonin)
113	ENSMUSG00000037313	Tacc3	21335	1.31709356741414	6.39808546868547	51.5341695786713	1.43559807895496e-05	0.00148349369627939	FALSE	6.79633655382088	6.50336981032402	6.93123846878743	7.29338805123367	5.77747015516993	5.48169067933403	5.33970453706639	5.74195153092794	6.8810832210415	5.58520422562457	transforming	acidic coiled-coil containing protein 3
114	ENSMUSG00000038615	Nfe2l1	18023	-1.19910723607097	7.53149765285286	51.2902535779205	1.46841436860598e-05	0.00149013998385857	FALSE	7.17548922572261	6.66924839048374	6.6972733049851	6.63393839239462	7.87664573860645	7.74523984752414	8.20021039539326	8.16590520966709	6.79398732839652	7.99700029779773	nuclear factor	erythroid derived 2	-like 1
115	ENSMUSG00000032254	Kif23	71819	1.23558666548535	5.38928355437543	51.2187295997856	1.47820372185059e-05	0.00149013998385857	FALSE	5.79537024154895	5.55193158232142	5.84868648701114	6.22207408730548	4.57564425924554	4.61828038183975	4.52950056732781	4.84485817334667	5.85451559954675	4.64207084543994	kinesin family member 23
116	ENSMUSG00000025574	Tk1	21877	1.3197277792722	7.1501261254739	51.2033858930164	1.48031376318913e-05	0.00149013998385857	FALSE	7.38794946994178	7.32851286722802	7.89262025656017	7.93549219666308	6.27969501273683	6.65969319445453	6.12068852103871	6.26557944757188	7.63614369759826	6.33141404395049	thymidine kinase 1
117	ENSMUSG00000015094	Npdc1	18146	-1.22697141803993	6.97119000591402	50.9880632631	1.51030109118234e-05	0.00149534490894747	FALSE	6.07629919516963	6.61202685541596	6.31340161814759	5.81326069323151	7.37162335974784	7.54330820589063	7.53968113178884	7.36442088697436	6.20374709049117	7.45475839610042	neural proliferation	differentiation and control 1
118	ENSMUSG00000030346	Rad51ap1	19362	1.42992622697463	4.25447860938242	50.9824227843842	1.51109616558877e-05	0.00149534490894747	FALSE	4.71218749314363	4.41907172688433	5.11571701458954	4.82999558558328	3.3851058220501	3.58112705617502	3.30002097842621	3.23397596372248	4.76924295505019	3.37505745509345	RAD51 associated protein 1
119	ENSMUSG00000004040	Stat3	20848	-1.26452892011738	6.84302940841611	50.8249957763353	1.53348655431104e-05	0.00150474978946975	FALSE	6.52492841867474	5.68417685376256	5.88344860896062	6.08060368378035	7.3103136264898	7.27202767207334	7.45038249634451	7.32371490213483	6.04328939129457	7.33910967426062	signal transducer and activator of transcription 3
120	ENSMUSG00000024193	Phf1	21652	-1.35813797353964	4.56756219461291	50.6376506342472	1.56064202025453e-05	0.00151863473920934	FALSE	3.85628083039782	3.66206912268233	3.87236267101635	3.57236400083836	5.16861563414629	4.76305554976514	4.92443009121394	5.41746192508759	3.74076915623372	5.06839080005324	PHD finger protein 1
121	ENSMUSG00000020101	Vsir	74048	-2.70350967867162	4.14040953049109	52.7495746823568	1.64623734611001e-05	0.00156329728134557	FALSE	2.42532267513127	2.7043233249936	2.39939960074367	1.27813157732714	3.97077843796913	4.78260084493019	5.37624818251583	5.21578735376568	2.20179429454892	4.83635370479521	V-set immunoregulatory receptor
122	ENSMUSG00000024660	Incenp	16319	1.19076271723482	6.34788980148151	50.0408907097966	1.65098622138181e-05	0.00156329728134557	FALSE	6.48331522287672	6.84565950958462	6.92846684525028	6.98154725157927	5.66586929324871	5.91854301146451	5.29268352153094	5.59437100189172	6.80974720732272	5.61786670703397	inner centromere protein
123	ENSMUSG00000025993	Slc40a1	53945	-5.28501395232467	3.2390229247368	58.6254747067098	1.65930363367948e-05	0.00156329728134557	TRUE	-0.389467750216467	-0.963780517723531	-2.06030261129862	0.234379281543445	4.15771935338544	2.65286223342783	4.41999115186843	4.79421768508629	-0.794792899423794	4.006197605942	solute carrier family 40 (iron-regulated transporter)	member 1
124	ENSMUSG00000004267	Eno2	13807	-1.04771344099261	6.01612690493394	49.9598336235045	1.66372581609865e-05	0.00156329728134557	FALSE	5.2497095900163	5.56030095329899	5.51353850253791	5.26038624352546	6.35808667396586	6.22749063788218	6.645312456062	6.51853569408225	5.39598382234466	6.43735636549807	enolase 2	gamma neuronal
125	ENSMUSG00000019102	Aldh3a1	11670	-4.06298394670536	7.25339928246414	72.9723977973846	1.6734791484816e-05	0.00156329728134557	FALSE	3.7479922169846	3.8916496071849	3.98335363105079	4.67405969589742	7.81585394361883	6.6858789606022	8.76876301498115	8.5964295167114	4.07426378777943	7.9667313589784	aldehyde dehydrogenase family 3	subfamily A1
126	ENSMUSG00000049907	Rasl11b	68939	-3.20080810770629	3.13024718420893	49.91424708655	1.7188439657467e-05	0.00159293182444637	FALSE	-0.389467750216467	0.257102749734234	1.36855816985742	1.60865313145582	4.20838843677108	3.45687019730425	3.84743051952481	4.24405659904769	0.711211575207752	3.93918643816196	RAS-like	family 11	member B
127	ENSMUSG00000041577	Prelp	116847	-1.50841733816375	6.50662029897128	49.4244475084687	1.75083367654999e-05	0.0016098019559901	FALSE	5.20125036155292	5.84009697067878	5.94508202229729	5.09452144671555	6.96171927521112	6.84462317974479	7.38575770030603	7.03431617204711	5.52023770031114	7.05660408182726	proline arginine-rich end leucine-rich repeat
128	ENSMUSG00000046223	Plaur	18793	1.10883171271628	5.58070473522432	49.2872061872995	1.77401876415107e-05	0.00161837633664	FALSE	6.0918890824297	5.92355992301072	5.89200982279038	6.18540916245457	5.0346286189561	5.17161402969247	4.72635131508377	4.71475955460855	6.02321699767134	4.91183837958522	plasminogen activator	urokinase receptor
129	ENSMUSG00000028047	Thbs3	21827	-1.56137229080825	3.87439451149485	49.1821539078403	1.79200990911418e-05	0.00162211625649041	FALSE	3.03547906519402	3.16575663755994	2.49241449097433	2.89154209279281	4.43804737068474	4.70960196044828	4.46309942066262	4.12616801261755	2.89629807163027	4.4342291911033	thrombospondin 3
130	ENSMUSG00000032783	Troap	78733	1.09637584817045	5.70777574440379	48.9586608310507	1.83100322150545e-05	0.00164466343211685	FALSE	5.96702045272889	6.02681965057515	6.23929449218412	6.34167565244382	4.84268865964849	5.23446709748192	4.91203819549246	5.21096929360274	6.143702561983	5.0500408115564	trophinin associated protein
131	ENSMUSG00000025887	Casp12	12364	-1.81625377239965	4.69543560825418	48.75254606403	1.86785083848538e-05	0.00166495375885449	FALSE	4.13953458103068	3.07521464888245	3.52143830661691	3.13316054925262	5.3510658770097	4.91837252498101	5.60516850991269	5.37501855733591	3.46733702144566	5.31240636730983	caspase 12
132	ENSMUSG00000097354	2310001H17Rik	76432	-2.26408268833104	2.76134886340894	48.4773147545362	1.91842199123352e-05	0.00168124034247678	FALSE	1.461142928009	1.27699253413201	0.496661510184727	1.74926890180574	3.29420198331101	3.58112705617502	3.4098592890327	3.60103502364165	1.24601646853287	3.47155583804009	RIKEN cDNA 2310001H17 gene
133	ENSMUSG00000033166	Dis3	72662	1.44969289951825	5.85007345491206	48.3948035472787	1.93389489677431e-05	0.00168124034247678	FALSE	6.27472956665219	5.75879823814596	6.66932428722654	6.69607549625197	5.13757528267396	4.99856130560749	4.9058021030703	4.74840051016464	6.34973189706917	4.9475848003791	DIS3 homolog	exosome endoribonuclease and 3'-5' exoribonuclease
134	ENSMUSG00000030978	Rrm1	20133	1.24995886325743	7.1012078188867	48.29069141528	1.95362823965475e-05	0.00168124034247678	FALSE	7.45665007791188	7.19513848212625	7.7021114549933	7.92007734950271	6.34229171487626	6.63481675208237	6.12337837887011	6.23267921835325	7.56849434113354	6.3332915160455	ribonucleotide reductase M1
135	ENSMUSG00000034845	Plvap	84094	-1.8501768336631	5.90174382342814	50.5583681875892	1.9537644995936e-05	0.00168124034247678	FALSE	4.47462262662661	5.34467783370567	3.97263098871762	4.7031702974999	6.38476781516134	6.33950021528286	6.60353886860698	6.81054465425683	4.62377543663745	6.534587888327	plasmalemma vesicle associated protein
136	ENSMUSG00000027342	Pcna	18538	0.992531206964353	6.3634425139277	48.2672098575854	1.95811155756481e-05	0.00168124034247678	FALSE	6.7758003905011	6.50986594207975	6.89762229374003	6.88195250166231	5.71576010061016	5.97626519465474	5.60131460334366	5.81996544986292	6.7663102819958	5.77832633711787	proliferating cell nuclear antigen
137	ENSMUSG00000042726	Trafd1	231712	-1.36400318632778	4.246078373342	48.139201622933	1.98276572464224e-05	0.00168948555904865	FALSE	3.50348225486765	3.53194530111572	3.53607806477796	3.08088571884716	4.72928377391924	4.5362200477412	5.06538079776692	4.69419189173942	3.41309783490212	4.75626912779169	TRAF type zinc finger domain containing 1
138	ENSMUSG00000027326	Knl1	76464	1.32035166924109	5.02136891941861	48.0043333224696	2.00913668279334e-05	0.00168948555904865	FALSE	5.60361467075594	5.36870273549473	5.58567976905398	5.55358883153941	4.68703060850575	4.07949783180214	4.05328020802999	3.94072190288131	5.52789650171102	4.1901326378048	kinetochore scaffold 1
139	ENSMUSG00000016179	Camk1g	215303	-5.03644734806214	4.97561989321497	68.6773233959933	2.01112008827406e-05	0.00168948555904865	FALSE	1.75772244768745	1.50220410019179	0.0835075693028456	0.100748890251156	4.43804737068474	5.62211112757551	6.37884763471778	6.4869973246892	0.861045751858309	5.73150086441681	calcium/calmodulin-dependent protein kinase I gamma
140	ENSMUSG00000024663	Rab3il1	74760	-4.42187707108253	2.23632604195025	47.4387284458528	2.12431591585151e-05	0.00177183121067129	FALSE	0.241629792675958	-1.41027994534818	-2.06030261129862	-0.608127064139772	3.0269543857391	3.32089401780028	3.47869799542186	2.65786934150437	-0.959269957027654	3.1211039351164	RAB3A interacting protein (rabin3)-like 1
141	ENSMUSG00000022033	Pbk	52033	1.03504479930282	6.51357955903504	47.3334034865931	2.14661188085831e-05	0.00177772956970089	FALSE	7.01886696694744	6.77370783778851	6.94089743286594	7.00861761748545	5.87792753831287	6.07203469606508	5.53417217373921	6.07722138494634	6.93552246377184	5.89033894826588	PDZ binding kinase
142	ENSMUSG00000037894	H2az1	51788	1.00573533369533	9.61689133280646	47.2377861747729	2.16709130106037e-05	0.00178205106496351	FALSE	9.88608926284843	10.2585047133482	10.0665427217149	9.89081598225814	8.89768729262262	9.21747415294507	8.8102536937471	9.14807715031926	10.0254881700424	9.01837307240851	H2A.Z variant histone 1
143	ENSMUSG00000022369	Mtbp	105837	2.05317536395543	4.17050081031769	46.9532962226855	2.22939516873302e-05	0.00181476672714289	FALSE	5.18056854339207	5.15324830427678	4.33269427750004	4.54494421741583	2.95755739024017	2.65286223342783	3.33757061562869	2.11388658189691	4.80286383564618	2.7654692052984	Mdm2	transformed 3T3 cell double minute p53 binding protein
144	ENSMUSG00000020681	Ace	11421	-4.9159726439619	1.85960974689898	46.7409224820573	2.27727986173363e-05	0.00181476672714289	TRUE	-1.53744578257448	-0.116957261063605	-2.06030261129862	-1.54020639743211	1.77809411550167	2.9114429873129	3.0960447261554	3.0082076169331	-1.3137280130922	2.69844736147577	angiotensin I converting enzyme (peptidyl-dipeptidase A) 1
145	ENSMUSG00000079017	Ifi27l2a	76933	-3.81732704530306	7.11221126997019	67.0282214288349	2.28333657098037e-05	0.00181476672714289	FALSE	3.77030996187618	4.56761307199467	4.9397165100132	2.67353988782909	7.70729623674393	8.36142255283961	7.6228229750369	8.21846298416351	3.98779485792829	7.97750118719599	interferon	alpha-inducible protein 27 like 2A
146	ENSMUSG00000026980	Ly75	17076	1.51779790889097	4.35858575286448	46.7023342039491	2.28610970792829e-05	0.00181476672714289	FALSE	4.80158530516023	4.61658995974979	4.94521150936188	5.23668990360744	3.84831723639367	3.37339829053593	3.07396663060593	3.27148227959597	4.90001916946984	3.39179110928288	lymphocyte antigen 75
147	ENSMUSG00000009185	Ccl8	20307	-4.71168946306985	4.94189435300705	65.416399334227	2.29006264395205e-05	0.00181476672714289	FALSE	2.18067573325402	1.81357242425906	-0.758478422789068	0.356674591319634	5.32833714276529	5.71997217960588	5.8715049904782	6.40920904063513	0.898111081510912	5.83225583837113	chemokine (C-C motif) ligand 8
148	ENSMUSG00000051790	Nlgn2	216856	-1.39959330430322	4.30098844774339	46.641447097576	2.30012396691914e-05	0.00181476672714289	FALSE	3.7922877156261	3.27148523311574	3.53607806477796	3.11594521023487	4.68703060850575	4.64699995113897	4.91203819549246	5.05302058571536	3.42894905593867	4.82477233521314	neuroligin 2
149	ENSMUSG00000024590	Lmnb1	16906	1.16686953655028	7.40623462315564	46.3196768926285	2.37588327052273e-05	0.00185469526322728	FALSE	7.48138080440693	7.68774262130533	7.99816115344481	8.21809047645184	6.54514458192491	6.62040665153018	6.84917915826298	6.79935391511746	7.84634376390223	6.70352107670888	lamin B1
150	ENSMUSG00000030035	Wbp1	22377	-1.11308667991869	5.2970141631194	46.2921560670802	2.38249798307864e-05	0.00185469526322728	FALSE	4.56036972945164	5.00171042154689	4.50629746453849	4.43123675857895	5.75719201673415	5.72671466952232	5.84567537735687	5.65238606645547	4.62490359352899	5.7454920325172	WW domain binding protein 1
151	ENSMUSG00000029516	Cit	12704	1.01356506053507	5.62103814479621	46.1419836039318	2.41897589618275e-05	0.00186412560038696	FALSE	5.93032668955853	5.99630187460061	6.03285986134688	6.18127716183459	5.30989276783764	4.93593502127612	4.97891298088809	4.85106505516125	6.03519139683515	5.01895145629078	citron
152	ENSMUSG00000028560	Usp1	230484	0.868730469058832	6.86198411565125	46.0573228842071	2.43982973151078e-05	0.00186412560038696	FALSE	7.1607815423687	7.12493434852673	7.18104898472189	7.43546951889295	6.34002110915405	6.3195683413984	6.2954378389514	6.49296352514285	7.22555859862757	6.36199770366168	ubiquitin specific peptidase 1
153	ENSMUSG00000019846	Lama4	16775	-1.95730648643902	5.59650064108988	48.7395512595308	2.44250421220524e-05	0.00186412560038696	FALSE	4.07824189556407	4.83236672262403	3.49170543733445	4.54494421741583	6.42174088132053	6.29935723193679	6.49140458332099	5.7285289896259	4.2368145682346	6.23525792155105	laminin	alpha 4
154	ENSMUSG00000090958	Lrrc32	434215	-6.32518602431393	0.981077974921913	45.9134165149268	2.47576385622039e-05	0.00187106090727261	FALSE	-2.06030261129862	-1.41027994534818	-2.06030261129862	-2.06030261129862	0.716638967983248	1.22560036375524	2.57374823785917	2.34254766247875	-1.89779694481101	1.7146338080191	leucine rich repeat containing 32
155	ENSMUSG00000041498	Kif14	381293	1.17772363669497	4.59690782569526	45.8822093727883	2.48363826862426e-05	0.00187106090727261	FALSE	4.96045833367837	5.05598592279497	4.99374679268209	5.22870383528537	4.00557766242239	4.04754128433517	3.54440108766538	3.94072190288131	5.0597237211102	3.88456048432606	kinesin family member 14
156	ENSMUSG00000020914	Top2a	21973	1.01013651575186	8.64493119015681	45.8069964223375	2.50273779017469e-05	0.00187336340870961	FALSE	8.89489060415196	8.84597162720899	9.03178510627386	9.40900965840582	8.19451404971181	7.9981470463895	7.97971140377499	8.0316305387525	9.04541424901016	8.0510007596572	topoisomerase (DNA) II alpha
157	ENSMUSG00000026223	Itm2c	64294	-1.97478532195061	7.75610235915066	51.3586302038654	2.56276754178907e-05	0.00189258012234904	FALSE	6.9822899879113	6.69418070145761	5.68097610920505	6.13074743098928	8.3086430393196	8.01408137808803	8.61240308257809	8.68465456368761	6.37204855739081	8.40494551591834	integral membrane protein 2C
158	ENSMUSG00000003534	Ddr1	12305	-1.04794787979254	5.90170078487345	45.5593347728046	2.56685996123598e-05	0.00189258012234904	FALSE	5.11668235792747	5.41096439001753	5.24163476947092	5.3660967404983	6.09813645233721	6.14432109479822	6.58804349682589	6.43835811583359	5.28384456447855	6.31721478994873	discoidin domain receptor family	member 1
159	ENSMUSG00000053332	Gas5	14455	-1.27508779122441	10.3423273818713	45.5207084632154	2.57703382250148e-05	0.00189258012234904	FALSE	10.0073119935281	9.56723339870526	9.32284351969099	9.24992931629217	10.5399378329447	11.0848666882212	10.882737328777	10.8137234803257	9.53682955705413	10.8303163325671	growth arrest specific 5
160	ENSMUSG00000030681	Mvp	78388	-1.14334038242775	6.12040154038606	45.193592594787	2.66512018573177e-05	0.00194503802554937	FALSE	5.71423405733323	5.61354949438546	5.31562480762377	5.02705228227894	6.45359541722044	6.51723834556987	6.55455262638268	6.77670860717204	5.41761516040535	6.57552374908626	major vault protein
161	ENSMUSG00000026826	Nr4a2	18227	-1.18698242612899	4.35188801001193	45.1134006683066	2.68725137689702e-05	0.00194900834335568	FALSE	3.59385010661036	3.75249609321495	3.75211580601357	3.49457455149697	4.62869632839549	4.66114814870771	4.97295994291627	4.9925409898471	3.64825913933396	4.81383635246664	nuclear receptor subfamily 4	group A	member 2
162	ENSMUSG00000071047	Ces1a	244595	-4.4590870622408	1.41143737378531	44.9059473140257	2.7455132332656e-05	0.0019691250648491	FALSE	-1.1544933518991	-0.963780517723531	-1.48647434379308	-1.15872956362328	2.58055497773484	0.433894053583932	2.63535021536343	2.65786934150437	-1.19086944425975	2.07691714704664	carboxylesterase 1A
163	ENSMUSG00000024691	Fam111a	107373	1.34395752660714	6.10742510519248	44.8946989789764	2.7487144435249e-05	0.0019691250648491	FALSE	6.68767290154448	5.9137956037186	6.79484863729851	6.91343154243241	5.22876189029294	5.37414435810328	5.19377805358402	5.34454731165401	6.5774371712485	5.28530790340856	family with sequence similarity 111	member A
164	ENSMUSG00000006005	Tpr	108989	0.855521308489109	7.43506597095881	44.6663514791069	2.81465893328873e-05	0.00200407148561052	FALSE	7.73149307067686	7.72264998162915	7.97349963720698	7.75613002851107	7.0421387443349	6.98761883709653	6.99289628546201	6.7403890146125	7.79594317950601	6.94076072037648	translocated promoter region	nuclear basket protein
165	ENSMUSG00000032594	Ip6k1	27399	-0.856601714343365	6.52484048504156	44.1976019485099	2.95594565639239e-05	0.00209107415105154	FALSE	5.98144056818734	6.20818857354987	5.94508202229729	5.9937374769368	6.72295934045239	6.9506589727302	6.85728105487332	7.01233046347216	6.03211216024282	6.88580745788202	inositol hexaphosphate kinase 1
166	ENSMUSG00000004880	Lbr	98386	0.85812656173001	6.83026636928158	44.0004676266469	3.01784313877248e-05	0.00209107415105154	FALSE	7.04884518064373	7.09788098258163	7.21214902950928	7.39768215943999	6.33774692417334	6.43728377475254	6.23204958860381	6.34248891165226	7.18913933804366	6.33739229979549	lamin B receptor
167	ENSMUSG00000039787	Cercam	99151	-1.96555753096729	5.05302363385455	45.6959527269937	3.02777334382286e-05	0.00209107415105154	FALSE	4.15657890757345	4.24310226228762	3.2644160238422	3.08088571884716	5.2579201097429	5.64008026522438	6.05739580021252	5.81679771952264	3.68624572813761	5.69304847367561	cerebral endothelial cell adhesion molecule
168	ENSMUSG00000056429	Tgoln1	22134	-0.815452124249413	6.48469068039019	43.954096574588	3.03262350007228e-05	0.00209107415105154	FALSE	5.92536290907662	6.17587342247375	5.93958652878997	6.03324648996091	6.79103332724213	6.75181770506374	6.87175079006202	6.91939967563204	6.01851733757531	6.83350037449998	trans-golgi network protein
169	ENSMUSG00000000093	Tbx2	21385	-3.4849136073111	1.60873179983478	43.9389158576582	3.03748068891111e-05	0.00209107415105154	FALSE	-0.852164490905737	-0.348027584656751	-1.48647434379308	0.100748890251156	2.88465280370202	2.26533453646089	2.2584631535028	2.30686657916876	-0.646479382276104	2.42882926820862	T-box 2
170	ENSMUSG00000060802	B2m	12010	-1.93151282827121	10.3634725285191	48.9285064490187	3.04429738527671e-05	0.00209107415105154	FALSE	9.59008492010171	8.57571002083153	8.90499312855893	9.1234633734455	10.8201211223594	10.3303807391019	11.2874223359296	11.4278862017874	9.04856286073442	10.9664525997946	beta-2 microglobulin
171	ENSMUSG00000030521	Mphosph10	67973	1.10323783904101	5.10806870953284	43.7396921234933	3.10207874242431e-05	0.00210793674059821	FALSE	5.60671864780143	5.59330120124247	5.52825823520907	5.48148886096399	4.35951589900144	4.80825603391437	4.40238059343902	4.18631611654448	5.55244173630424	4.43911716072482	M-phase phosphoprotein 10 (U3 small nucleolar ribonucleoprotein)
172	ENSMUSG00000025579	Gaa	14387	-1.39005516230077	7.19623465109883	43.7049700620433	3.11350183748871e-05	0.00210793674059821	FALSE	6.46119250789783	6.77550613366457	6.22129003039219	5.71091937021041	7.42079678551875	7.76256782193754	7.81975712194297	7.87292763849509	6.29222701054125	7.71901234197359	glucosidase	alpha	acid
173	ENSMUSG00000020290	Xpo1	103573	0.7852411637689	7.14166757228033	43.676203924383	3.12300296414738e-05	0.00210793674059821	FALSE	7.40231110974345	7.44608446758429	7.48067172940083	7.58761972093324	6.76757105876673	6.57815737931828	6.75865070060622	6.67541757773178	7.47917175691545	6.69494917910575	exportin 1
174	ENSMUSG00000027331	Knstrn	51944	0.947656978516505	5.89507813157357	43.5747913519302	3.15677123822093e-05	0.00211802757467375	FALSE	6.49843461577757	6.0830829509215	6.34076019698739	6.20589349208389	5.27703658810894	5.29922629942587	5.26858554051029	5.52618788257846	6.28204281394259	5.34275907765589	kinetochore-localized astrin/SPAG5 binding
175	ENSMUSG00000005732	Ranbp1	19385	1.03278012641268	7.96579077267216	43.5228582897933	3.17422990124096e-05	0.00211802757467375	FALSE	8.10134536007442	8.35355468504603	8.35314115837481	8.69429633087874	7.15752150860021	7.54616986024746	7.23473092034687	7.46396125319866	8.3755843835935	7.3505958855983	RAN binding protein 1
176	ENSMUSG00000026991	Pkp4	227937	0.817312105518232	6.59720100949046	43.4214943066303	3.20863400357599e-05	0.00212881927612254	FALSE	6.81792430319302	7.00283058305727	7.07476483400456	6.88195250166231	6.16892508410227	6.19382297727791	6.16051910008535	5.99832656580703	6.94436805547929	6.13039843181814	plakophilin 4
177	ENSMUSG00000027078	Ube2l6	56791	-1.69602412879708	5.11910918910847	43.3593850463599	3.27092548699621e-05	0.00215788683116694	FALSE	3.85628083039782	4.70982131432736	3.62092766203483	3.73905442758483	5.34201730698591	5.61122122535131	5.89373266946469	5.98145061258094	3.98152105858621	5.70710545359571	ubiquitin-conjugating enzyme E2L 6
178	ENSMUSG00000038260	Trpm4	68667	-1.64900358493725	2.82029834850619	43.1441059587003	3.30504642349864e-05	0.00215940468916127	FALSE	2.04080203067794	1.81357242425906	1.71581924194957	1.70390292640762	3.40261892168271	3.39048350989458	3.28087318941281	3.55615060179152	1.81852415582355	3.40753155569541	transient receptor potential cation channel	subfamily M	member 4
179	ENSMUSG00000034926	Dhcr24	74754	0.905040311049716	5.82792505203544	43.1295136077611	3.31021186400503e-05	0.00215940468916127	FALSE	6.33024018849893	6.31095937225378	6.00155508439886	6.16880967548124	5.42577007763041	5.17161402969247	5.33970453706639	5.28160332807518	6.2028910801582	5.30467299311611	24-dehydrocholesterol reductase
180	ENSMUSG00000029185	Fam114a1	68303	-1.21277424603932	6.0432064148079	43.0698033686432	3.3314473279615e-05	0.00216118391381147	FALSE	5.20944078088933	5.35433585703735	5.70060281450779	4.88692343281879	6.42816830461338	6.32402150526375	6.76555482969971	6.54366247246177	5.28782572131331	6.51535177800965	family with sequence similarity 114	member A1
181	ENSMUSG00000040747	Cd53	12508	-3.27773512344111	2.19154398581356	42.9542803374686	3.37298835747076e-05	0.00217259614059503	FALSE	0.476937143097982	0.257102749734234	-0.0854765743173732	-0.608127064139772	2.95755739024017	3.63945981839481	1.74690217844386	3.17582234438255	0.0101090635937676	2.87993543286535	CD53 antigen
182	ENSMUSG00000026683	Nuf2	66977	1.18704716540343	5.37166040948822	42.9177501819312	3.38625072868284e-05	0.00217259614059503	FALSE	5.62826148377783	5.75150740780621	5.97493865843371	5.9866515791817	4.79706688020479	4.98737505694195	4.41121274335699	4.3617561239004	5.83533978229986	4.63935270110103	NUF2	NDC80 kinetochore complex component
183	ENSMUSG00000031253	Srpx2	68792	-3.91880773156121	1.28196270787662	42.8013354763899	3.42892606521423e-05	0.00218795462642112	FALSE	-1.53744578257448	-0.348027584656751	-1.0770363516466	-1.15872956362328	1.10684612183684	2.30191403183811	2.2584631535028	2.53987642441041	-1.03030982062528	2.05177493289704	sushi-repeat-containing protein	X-linked 2
184	ENSMUSG00000067367	Lyar	17089	1.09636116336735	6.61621047223272	42.6090746882292	3.50079700776977e-05	0.00220460626461806	FALSE	6.93861601906128	6.69037289468395	7.14210420883228	7.38336518705294	5.8171908839379	6.19625404067566	5.95239362102401	5.8758264816891	7.03861457740761	5.96041625683167	Ly1 antibody reactive clone
185	ENSMUSG00000042804	Gpr153	100129	-2.86648701537179	3.9432901950967	46.1511600176218	3.55025186549468e-05	0.00220460626461806	FALSE	2.72862592508348	2.16041260293659	0.234757534460469	1.70390292640762	4.74995517766199	4.70960196044828	4.52136564503632	4.9925409898471	1.70692474722204	4.74336594324842	G protein-coupled receptor 153
186	ENSMUSG00000028020	Glrb	14658	-1.80418898955118	5.67577898682558	44.4475586956133	3.57427679575561e-05	0.00220460626461806	FALSE	4.6168819799612	4.95803761604638	4.60680071224873	3.55968689038056	6.4366938998987	5.85226177817473	6.37207807547801	6.49692732885497	4.43535179965922	6.2894902706016	glycine receptor	beta subunit
187	ENSMUSG00000048249	Crebrf	77128	-1.85142766726466	4.48499577292376	42.4109627538748	3.57671439124401e-05	0.00220460626461806	FALSE	3.50348225486765	3.6306218402345	3.44592462585963	2.29952000504036	5.27228116323656	4.95328629113601	5.42503052457238	4.77475964762239	3.21988718150053	5.10633940664184	CREB3 regulatory factor
188	ENSMUSG00000038379	Ttk	22137	1.14557614273613	4.76621193202239	42.4033254361356	3.57967955867485e-05	0.00220460626461806	FALSE	5.28113444728433	5.1365539217724	5.25497062853087	5.21664122779948	4.00557766242239	4.22945345038977	4.3389935805661	3.70063442125755	5.22232505634677	4.06866477865895	Ttk protein kinase
189	ENSMUSG00000051235	Gen1	209334	1.13366903487554	4.58576744092132	42.3967135630844	3.58224893314471e-05	0.00220460626461806	FALSE	5.15535252779289	5.05598592279497	4.854676526456	5.07238046777966	3.91084681629124	4.21033729800271	3.75331977281431	3.74130118657561	5.03459886120588	3.90395126842097	GEN1	Holliday junction 5' flap endonuclease
190	ENSMUSG00000022108	Itm2b	16432	-1.46580282908001	9.06065660891739	43.30575821415	3.58718155585708e-05	0.00220460626461806	TRUE	8.51221078283423	7.89714993267199	8.12644041133908	7.98255446801299	9.43877674715023	8.9827594261233	9.9656268683931	9.87105716215421	8.12958889871457	9.56455505095521	integral membrane protein 2B
191	ENSMUSG00000022325	Pop1	67724	1.45044623292864	5.49065552359044	42.2225783113878	3.65070456179024e-05	0.00222705737961108	FALSE	5.52047411300072	5.72569537649274	6.46454458874534	6.24006293995794	4.25733817905647	4.81459917499393	4.63882051217183	4.6161644875797	5.98769425454919	4.58173058845048	processing of precursor 1	ribonuclease P/MRP family	(S. cerevisiae)
192	ENSMUSG00000030867	Plk1	18817	1.33169105997193	7.33791824284461	42.1695107253327	3.67187118145729e-05	0.00222705737961108	FALSE	7.75476524568219	7.28372659042764	7.95387126527693	8.25640135910351	6.45359541722044	6.39134364092802	6.34237061314772	6.85291367544885	7.81219111512257	6.51005583668626	polo like kinase 1
193	ENSMUSG00000041064	Pif1	208084	1.27292118467989	4.06443333417926	42.1469113744001	3.68092895662361e-05	0.00222705737961108	FALSE	4.33935280554328	4.53401301349467	4.61371855957222	4.71465203563194	3.51959631199323	3.33860860353668	3.35598518669386	2.93996635481401	4.55043410356053	3.28853911425945	PIF1 5'-to-3' DNA helicase
194	ENSMUSG00000034311	Kif4	16571	1.09504094107645	5.05712528355805	42.0338609091238	3.72663547603939e-05	0.00223974174123054	FALSE	5.41818243560427	5.26499382733383	5.58919384903147	5.68780357286338	4.65815828616619	4.34789146075534	4.16193029393424	4.43795681818137	5.49004342120823	4.40148421475929	kinesin family member 4
195	ENSMUSG00000030894	Tpp1	12751	-0.890166590237702	7.7164530256586	42.0004878558485	3.74025554114888e-05	0.00223974174123054	FALSE	7.46949475077801	7.04667766216886	7.21442628535479	7.04431820020825	8.05057908946908	7.98555276666745	8.2329595857422	8.09445538377787	7.19372922462747	8.09088670641415	tripeptidyl peptidase I
196	ENSMUSG00000027597	Ahcy	269378	1.25196901811967	4.15802314495382	41.9261501344991	3.77080475320162e-05	0.00224651464811915	FALSE	4.9310435113803	4.63255294615668	4.58584588515581	4.37445943545112	3.17697076437368	3.45687019730425	3.39212385260589	3.58622816722542	4.63097544453598	3.40304824537731	S-adenosylhomocysteine hydrolase
197	ENSMUSG00000022817	Itgb5	16419	-1.18504299210318	7.58158763038172	41.795135541947	3.82536220589675e-05	0.00226744946590134	FALSE	6.39809768363683	7.04816611709538	6.6940131497583	7.21268729022532	7.81585394361883	8.02574683572619	8.22045156524841	8.128707859236	6.83824106017896	8.04769005095736	integrin beta 5
198	ENSMUSG00000026725	Tnn	329278	-4.95525817019	0.85294161050113	41.4970086584089	3.95300367440133e-05	0.00233127393464567	FALSE	-1.53744578257448	-2.06030261129862	-1.0770363516466	-2.06030261129862	1.5456392473635	2.26533453646089	1.04109257118559	1.84203003993877	-1.68377183920458	1.67352409873719	tenascin N
199	ENSMUSG00000026463	Atp2b4	381290	-2.85822775697058	1.96132390472616	41.3760388904607	4.00621934212232e-05	0.00233918477567245	FALSE	0.364075565542206	0.413105797476428	-0.758478422789068	0.356674591319634	2.23441325393267	2.40639657608179	3.00562972413611	3.15590496002629	0.0938443828872999	2.70058612854421	ATPase	Ca++ transporting	plasma membrane 4
200	ENSMUSG00000061232	H2-K1	14972	-1.79713903584233	8.04992768530627	45.8767509226739	4.00648244527268e-05	0.00233918477567245	FALSE	7.24785367746642	7.31497508190775	6.20076274946094	6.48601198398725	8.23967194801411	8.74858047373014	8.68156447568786	8.97452169923348	6.81240087320559	8.6610846491664	histocompatibility 2	K1	K region
201	ENSMUSG00000012443	Kif11	16551	1.63982303490273	4.06421910822469	41.2747797504857	4.05141229487928e-05	0.00235364882424405	FALSE	4.82842298362655	4.08966232691276	4.45329222291297	5.04989438907915	3.15647149612763	3.2664065450496	3.07396663060593	2.570291625977	4.60531798063286	3.01678407444004	kinesin family member 11
202	ENSMUSG00000022489	Pde1b	18574	-4.28806615591026	3.50284165952899	48.7706374850715	4.13997825481256e-05	0.00239319436046764	FALSE	-1.1544933518991	0.257102749734234	-0.27691287880934	1.45283704079858	4.24768019627587	3.48895204546502	5.15223582228108	4.33543446338261	0.0696333899560929	4.30607563185115	phosphodiesterase 1B	Ca2+-calmodulin dependent
203	ENSMUSG00000040502	Marchf9	216438	-1.63923981953003	4.29586262301772	41.0217898703444	4.16696766727689e-05	0.00239693012072868	FALSE	3.37830182325648	3.78142128530369	3.19230881417191	2.47180204256735	4.77033457386297	5.02615324629929	4.79544376987913	4.95269052346718	3.20595849132486	4.88615552837714	membrane associated ring-CH-type finger 9
204	ENSMUSG00000028270	Gbp2	14469	-4.09501052758652	5.10722830800448	56.086842282606	4.23804456119169e-05	0.00242093529588393	FALSE	2.60989556614928	2.79221813912286	0.234757534460469	1.0064522181573	5.50492636850973	5.8767178217491	6.00584978295442	6.51658461651173	1.66083086447248	5.97601964743124	guanylate binding protein 2
205	ENSMUSG00000092021	Gbp11	634650	-8.83426019939813	1.84825330311458	62.1988582695763	4.25491475576916e-05	0.00242093529588393	FALSE	-2.06030261129862	-2.06030261129862	-2.06030261129862	-2.06030261129862	3.0269543857391	0.783452121826174	3.33757061562869	3.0519720283777	-2.06030261129862	2.54998728789292	guanylate binding protein 11
206	ENSMUSG00000074802	Gas2l3	237436	1.33517267383655	4.44426590148614	40.7383630977231	4.30105570083726e-05	0.00242093529588393	FALSE	4.87035112576008	4.62459353104562	4.88929633039981	5.34038637168003	3.92303396805847	3.61058823965908	3.33757061562869	3.61569145494834	4.93115683972139	3.62172106957365	growth arrest-specific 2 like 3
207	ENSMUSG00000037318	Traf3ip3	215243	-5.50378792460869	0.288864344872401	40.6811243156569	4.32874693893479e-05	0.00242093529588393	FALSE	-2.06030261129862	-1.41027994534818	-2.06030261129862	-2.06030261129862	1.10684612183684	1.14735286355435	0.738300735646612	1.5067667567092	-1.89779694481101	1.12481661943675	TRAF3 interacting protein 3
208	ENSMUSG00000016534	Lamp2	16784	-1.12774594910742	8.14558636165163	40.6424073306686	4.34759642693659e-05	0.00242093529588393	TRUE	7.70566963204116	7.25951666981214	7.49291761247512	7.40478771636122	8.57362313369406	8.09317344924164	8.80816546178929	8.81935391497051	7.46572290767241	8.57357898992388	lysosomal-associated membrane protein 2
209	ENSMUSG00000029392	Rilpl1	75695	-1.09130983861498	4.87183010622609	40.6163506114001	4.36033653299055e-05	0.00242093529588393	FALSE	4.31678548116975	4.52548928736644	4.08641233659667	3.93828506382736	5.35556896842201	5.24859087357897	5.41628281877571	5.23014573699262	4.21674304224005	5.31264709944233	Rab interacting lysosomal protein-like 1
210	ENSMUSG00000026193	Fn1	14268	-0.950943975089046	8.85913071755572	40.5935589107277	4.37151623253902e-05	0.00242093529588393	FALSE	8.40262841537855	8.27437312927145	8.08036455462711	8.44355501987282	8.9350246363777	9.21387935278607	9.36330825238466	9.464263610422	8.30023027978748	9.24411896299261	fibronectin 1
211	ENSMUSG00000022378	Cyrib	223601	0.969659204550147	6.97319434374172	40.57726925122	4.37952721891335e-05	0.00242093529588393	FALSE	7.0948881489645	7.49164972877326	7.56160648832853	7.31712018527351	6.19679779680042	6.30387312220475	6.45769750388102	6.64000942219538	7.36631613783495	6.39959446127039	CYFIP related Rac1 interactor B
212	ENSMUSG00000033863	Klf9	16601	-1.64585390483448	6.02089711123875	42.1471510763155	4.43197659170633e-05	0.00242093529588393	FALSE	5.43224769298976	4.93247502278441	4.90065408121952	4.50582741276303	6.13527494004197	6.58559452301683	7.16985669196459	6.37731017975593	4.94280105243918	6.56700908369483	Kruppel-like factor 9
213	ENSMUSG00000026355	Mcm6	17219	0.927148279585365	6.6355316637512	40.4512571924627	4.44208423197508e-05	0.00242093529588393	FALSE	6.91752341813405	6.91092393756594	7.07726941086956	7.17577994221548	5.92716275209982	6.39346387318305	5.94328847192407	6.08514198869863	7.02037417719626	6.08726427147639	minichromosome maintenance complex component 6
214	ENSMUSG00000024378	Stard4	170459	1.21002301342812	4.48075016764229	40.4233927703693	4.45605857322801e-05	0.00242093529588393	FALSE	5.33078350309983	4.84612270539552	4.88929633039981	4.67405969589742	3.74226602160164	3.59593284972918	3.78084078126363	3.90537010195509	4.93506555869815	3.75610243863739	StAR-related lipid transfer (START) domain containing 4
215	ENSMUSG00000036752	Tubb4b	227613	1.07912157288967	8.49613505101784	40.4085345276602	4.46353127635607e-05	0.00242093529588393	FALSE	8.58876879024075	8.91530601985372	9.16843592312839	9.01388076005122	7.85613552359767	8.0899086077399	7.4695357668815	7.94723568119637	8.92159787331852	7.84070389485386	tubulin	beta 4B class IVB
216	ENSMUSG00000035640	Cbarp	100503659	-1.55384017608209	3.58717981973393	40.3478647620961	4.4941973490697e-05	0.00242093529588393	FALSE	2.83832370941619	3.05166256415857	2.3338815912175	2.17205777049121	4.17820102369379	4.17132790496899	4.06452090337069	4.21547520442799	2.59898140882087	4.15738125911536	calcium channel	voltage-dependent	beta subunit associated regulatory protein
217	ENSMUSG00000026784	Pdss1	56075	1.26983350198119	4.0997590646794	40.3384960971487	4.49895486175228e-05	0.00242093529588393	FALSE	4.63523795225869	4.42824588803642	4.49135077978995	4.78168724766501	3.5513473712001	3.53577556810623	2.98211199675414	3.21485070306455	4.58413046693752	3.32102140978125	prenyl (solanesyl) diphosphate synthase	subunit 1
218	ENSMUSG00000056394	Lig1	16881	0.909050350220886	7.6618836239048	40.2483536555835	4.54503393229723e-05	0.00242805379166941	FALSE	7.80089049175348	7.97668364640971	8.19088493663515	8.17821618173324	6.86869641741541	7.27202767207334	7.18667231850191	7.19054934433598	8.0366688141329	7.12948643808166	ligase I	DNA	ATP-dependent
219	ENSMUSG00000028613	Lrp8	16975	0.874462319524696	6.22078316587904	40.2042832557753	4.56776361390996e-05	0.00242805379166941	FALSE	6.69935128589975	6.32330585811146	6.55896312516933	6.74588724354397	5.81064624332104	5.68577880200568	5.77216275605993	5.60175175713902	6.58187687818113	5.71758488963142	low density lipoprotein receptor-related protein 8	apolipoprotein e receptor
220	ENSMUSG00000034059	Ypel4	241525	-5.41005029259029	0.822556713669102	40.1804609765337	4.58010576756343e-05	0.00242805379166941	FALSE	-1.53744578257448	-1.41027994534818	-2.06030261129862	-2.06030261129862	0.473165659029922	1.29982139901447	2.37138898550467	2.07198759035344	-1.76708273762998	1.55409090847563	yippee like 4
221	ENSMUSG00000000753	Serpinf1	20317	-0.777405093389344	9.34858073421088	40.1356273089216	4.60344022035274e-05	0.00242805379166941	FALSE	8.84942771945059	9.08732482539336	8.76286645266925	8.91408167390932	9.66944866992336	9.59952971256816	9.75628610462608	9.71199391667771	8.90342516785563	9.68431460094883	serine (or cysteine) peptidase inhibitor	clade F	member 1
222	ENSMUSG00000060519	Tor3a	30935	-1.54775494168808	5.91922834223049	40.9329860162937	4.6278262402618e-05	0.00242805379166941	FALSE	5.02684676282589	5.48316905754881	4.70075621203602	4.37445943545112	6.01233183921736	6.60035477305998	6.54455257026771	6.72018605738339	4.89630786696546	6.46935630998211	torsin family 3	member A
223	ENSMUSG00000023015	Racgap1	26934	1.24640069917772	7.58073566572716	40.071718960264	4.63694438248076e-05	0.00242805379166941	FALSE	7.73575239347587	7.84928679820634	8.28868307353824	8.3235534085198	6.60877096473272	6.63839689951663	6.67861345615367	7.27376355324866	8.04931891843506	6.79988621841292	Rac GTPase-activating protein 1
224	ENSMUSG00000031375	Bgn	12111	-1.41386924818952	11.0131521930891	40.2807462924139	4.71169217480786e-05	0.00245114760208199	FALSE	9.57332477420852	10.3155471409016	10.4201369537913	10.1113929644268	11.2026480233893	11.1968455911571	11.8516531776277	11.8224891070116	10.105100458332	11.5184089747964	biglycan
225	ENSMUSG00000024556	Me2	107029	1.27166128019512	5.15107068384076	39.9099706987694	4.7230299774638e-05	0.00245114760208199	FALSE	5.49054087475288	5.15877044339351	5.98564422645185	5.81592838019227	4.62869632839549	4.18117958415951	4.36650115189742	4.32655276542495	5.61272098119763	4.37573245746934	malic enzyme 2	NAD(+)-dependent	mitochondrial
226	ENSMUSG00000036570	Fxyd1	56188	-4.81001611588147	1.50860331244229	39.7694942681958	4.79932148405226e-05	0.00246849647955412	FALSE	-0.389467750216467	-2.06030261129862	-1.48647434379308	-2.06030261129862	2.78133600074276	1.83717353207323	2.72308553863941	2.15460299963142	-1.4991368291517	2.37404951777171	FXYD domain-containing ion transport regulator 1
227	ENSMUSG00000014633	Cmc2	66531	1.16224110510122	5.45884598175799	39.7577393913545	4.80577086724162e-05	0.00246849647955412	FALSE	5.54656986675599	5.7840298415487	6.26588677336001	5.99844214740329	4.92981972329377	4.89461826256054	4.49668198074883	4.70793619532617	5.898732157267	4.75726404048233	COX assembly mitochondrial protein 2
228	ENSMUSG00000002718	Cse1l	110750	1.0479641242355	6.18078119738025	39.7320910531916	4.81987837062893e-05	0.00246849647955412	FALSE	6.63543831675295	6.29850631331013	6.49108472940441	6.93690449966143	5.56837283499349	5.46968289767423	5.38971687887101	5.80085388925935	6.59048346478223	5.55715662519952	chromosome segregation 1-like (S. cerevisiae)
229	ENSMUSG00000021403	Serpinb9b	20706	1.736482061342	4.27184029875014	39.6475834927977	4.86670612646777e-05	0.00248159508466219	FALSE	4.8495393657491	5.03812000895605	5.091142945408	4.49254918466555	3.0269543857391	3.2664065450496	2.37138898550467	3.71431777433015	4.86783787619467	3.09476692265588	serine (or cysteine) peptidase inhibitor	clade B	member 9b
230	ENSMUSG00000061740	Cyp2d22	56448	-3.55512433079369	3.88868331379926	46.692613257618	4.95859926421094e-05	0.0025150653737708	FALSE	2.18067573325402	1.63491730761905	0.0835075693028456	0.469408337549519	4.18833384048674	4.16140848915921	5.46799069364281	4.83236371939125	1.09212723693136	4.66252418567	cytochrome P450	family 2	subfamily d	polypeptide 22
231	ENSMUSG00000022142	Nup155	170762	1.25349241330847	5.6019043577204	39.4550192964346	4.97542263715899e-05	0.0025150653737708	FALSE	5.7651291070568	5.64536702553265	6.46454458874534	6.32865827254091	4.69415930031367	4.80188488054607	4.92443009121394	4.95269052346718	6.05092474846893	4.84329119888521	nucleoporin 155
232	ENSMUSG00000076431	Sox4	20677	-1.16799222999946	7.69040870167412	39.2701232383647	5.08250525913139e-05	0.00254826008770328	FALSE	7.29575926132896	6.78803182994312	6.88194914658429	6.95032156747287	7.66529156858326	8.32300610393802	8.46113625681685	8.06472078133982	6.97901545133231	8.12853867766949	SRY (sex determining region Y)-box 4
233	ENSMUSG00000029070	Mxra8	74761	-1.29080568355252	8.19448008816585	39.266320621836	5.08473580915359e-05	0.00254826008770328	FALSE	7.38252678124198	7.74851607122861	7.51155677403164	6.86014756031692	8.29873909837248	8.57543963105752	8.84285279743094	8.98796216998576	7.37568679670479	8.67624842421167	matrix-remodelling associated 8
234	ENSMUSG00000021276	Cinp	67236	1.01834415341481	4.54485324612299	39.1668436262325	5.14349808939088e-05	0.00255726287245893	FALSE	4.99876780917438	4.80445490494258	4.97774910649922	5.04989438907915	3.80945583228567	4.16140848915921	3.94796684086748	3.86913023370471	4.95771655242383	3.94699034900427	cyclin-dependent kinase 2 interacting protein
235	ENSMUSG00000039347	Atp6v0e2	76252	-1.31297996768404	5.05922076288754	39.1376398623489	5.1609003998703e-05	0.00255726287245893	FALSE	4.29385953070869	4.70227806477519	3.67484267209538	4.22189634419874	5.59527672739671	5.70639192315543	5.36719868439504	5.58695229281884	4.2232191529445	5.5639549069415	ATPase	H+ transporting	lysosomal V0 subunit E2
236	ENSMUSG00000007682	Dio2	13371	-6.49281599608237	1.783088135728	40.6271918532574	5.16839974223094e-05	0.00255726287245893	FALSE	-1.1544933518991	-2.06030261129862	-2.06030261129862	-2.06030261129862	1.26839845647209	1.5635536864404	2.54193193578283	3.95231591994594	-1.83385029644874	2.33154999966031	deiodinase	iodothyronine	type II
237	ENSMUSG00000039982	Dtx4	207521	-1.4331953587662	5.14979661121195	39.005381707086	5.24058354396817e-05	0.00257924388835947	FALSE	4.45408953346464	4.38178032052132	4.44555853210373	3.66995979994576	5.69813935370286	5.20579784290292	5.67650205919047	6.06659247894173	4.23784704650886	5.6617579336845	deltex 4	E3 ubiquitin ligase
238	ENSMUSG00000021477	Ctsl	13039	-1.64062600098898	10.128326926553	41.4878030033429	5.25700133107437e-05	0.00257924388835947	FALSE	9.58969279226511	8.77223578401599	9.12521634148881	8.67458958786944	10.2264203251225	10.3897339498531	11.0411079477141	11.058486248139	9.04043362640984	10.6789371177072	cathepsin L
239	ENSMUSG00000005233	Spc25	66442	0.884151533974109	6.15481344349697	38.8688979702484	5.32433285930687e-05	0.00260134873632328	FALSE	6.27667970986883	6.65564266921451	6.67594940489393	6.47254926162622	5.70521349924518	5.79246114023084	5.52606362466982	5.54927549085369	6.52020526140087	5.64325343874988	SPC25	NDC80 kinetochore complex component	homolog (S. cerevisiae)
240	ENSMUSG00000025747	Tyms	22171	0.963182169925161	6.0717506306013	38.8236096229536	5.35246961307444e-05	0.00260270264289189	FALSE	6.36548439388449	6.50986594207975	6.33658480632537	6.65643868041012	5.51301145369346	5.75006828303352	5.17833955667128	5.55308775836481	6.46709345567493	5.49862676294077	thymidylate synthase
241	ENSMUSG00000043079	Synpo	104027	-0.772194685965987	6.83664632671111	38.7662123450259	5.38838087263847e-05	0.00260270264289189	FALSE	6.37097139763348	6.59379687602005	6.31552464251688	6.30416703334115	7.2304334768337	7.10482862263111	7.14492197702744	7.20152106371681	6.39611498737789	7.17042628505227	synaptopodin
242	ENSMUSG00000044197	Gpr146	80290	-1.70586311885231	3.19709309599072	38.7573174144824	5.39397139316466e-05	0.00260270264289189	FALSE	2.42532267513127	2.24591325018091	1.90816069557958	1.95688715494173	3.5977009890322	3.33860860353668	3.96005521517975	4.17646396678692	2.13407094395837	3.76820719363389	G protein-coupled receptor 146
243	ENSMUSG00000013415	Igf2bp1	140486	6.08529537426558	1.56421849109962	38.9175568865208	5.41971878695414e-05	0.00260436445577216	FALSE	1.22301939497344	1.35603431942729	3.75211580601357	1.91768520362602	-1.44471698054021	-2.06030261129862	-1.43586855137541	-2.06030261129862	2.06221368101008	-1.75029768862822	insulin-like growth factor 2 mRNA binding protein 1
244	ENSMUSG00000026039	Sgo2a	68549	1.6875062534687	4.25284268734575	38.6631204042142	5.45359509842209e-05	0.00260770597870828	FALSE	5.44963859721259	4.60044836966434	4.49884347850595	4.64434958495443	3.3851058220501	2.68090813960489	3.49540641432694	3.0733662464448	4.79832000758433	3.15869665560668	shugoshin 2A
245	ENSMUSG00000027715	Ccna2	12428	1.31768534115116	7.21198292662316	38.7022381006699	5.48690595774042e-05	0.00260770597870828	FALSE	7.7092839808365	7.00742878457595	7.77720508722478	8.17198266599691	6.48270483534208	6.45971665662963	6.21197162099771	6.46490770903308	7.66647512965853	6.40482520550063	cyclin A2
246	ENSMUSG00000031848	Lsm4	50783	0.872932955964209	6.93105786625228	38.6004876140405	5.49366850014761e-05	0.00260770597870828	FALSE	7.1692042837211	7.35521319387628	7.4069224244037	7.26438436801225	6.26301293962215	6.63302334120029	6.21701736968303	6.56269729414706	7.29893106750333	6.41893773616313	LSM4 homolog	U6 small nuclear RNA and mRNA degradation associated
247	ENSMUSG00000098318	Lockd	381822	0.939082020411443	5.50255147270209	38.4961270243129	5.56121136556929e-05	0.00262721663082306	FALSE	5.8461567833683	5.81233575448592	5.90898133010418	6.00313152565746	4.99476933654868	4.82091454903222	4.74043705715953	5.23490028349137	5.89265134840397	4.94775530655795	lncRNA downstream of Cdkn1b
248	ENSMUSG00000024900	Cpt1a	12894	-1.00920660868693	4.95343307682917	38.4677129768342	5.57976984194672e-05	0.00262721663082306	FALSE	4.27837063036149	4.12394393584465	4.62060339345963	4.40312738823002	5.41717948977969	5.49359934271562	5.21410903704906	5.34014125954815	4.35651133697395	5.36625728227313	carnitine palmitoyltransferase 1a	liver
249	ENSMUSG00000029304	Spp1	20750	-1.69938098360777	11.1887254373818	41.1825878569444	5.6233613474271e-05	0.00263710805035768	FALSE	10.7681670835622	9.97897383003889	9.29190866273661	9.9896735179806	11.6306923807992	11.6869486974503	11.9260444262909	11.9359187810784	10.0071807735796	11.7949010714047	secreted phosphoprotein 1
250	ENSMUSG00000034220	Gpc1	14733	-1.04733444156076	8.56986043475434	38.1332859910566	5.80376164643278e-05	0.00269605690269941	FALSE	7.88447057172034	8.01904512349892	7.90465725760178	8.00201236509926	8.46841211577306	8.99607581468753	9.10378802289718	9.30721674655644	7.95254632948008	8.96887317497855	glypican 1
251	ENSMUSG00000019823	Mical1	171580	-2.17643658174559	2.87264259083753	38.1107243336995	5.81924978941186e-05	0.00269605690269941	FALSE	1.96542745856204	1.86852449031284	1.15754183014984	0.573967835216189	3.29420198331101	3.5203359673305	3.69665086403222	3.74130118657561	1.39136540356023	3.56312250031233	microtubule associated monooxygenase	calponin and LIM domain containing 1
252	ENSMUSG00000030341	Tnfrsf1a	21937	-0.8513910825156	6.32550721866848	38.0838400598079	5.83776879725598e-05	0.00269605690269941	FALSE	5.79537024154895	5.9993828664022	5.9340700218571	5.60076008394744	6.57054551883347	6.70307576253627	6.61122458716847	6.85291367544885	5.83239580343892	6.68443988599677	tumor necrosis factor receptor superfamily	member 1a
253	ENSMUSG00000006360	Crip1	12925	-1.14450742718677	9.19718349982053	38.0362246488751	5.87073853058976e-05	0.00269605690269941	FALSE	8.25959090232981	8.74587828858066	8.19953232209028	8.75914661684131	9.9685053523134	9.66176281420298	9.63193331142449	9.29417838317351	8.49103703246051	9.6390949652786	cysteine-rich protein 1 (intestinal)
254	ENSMUSG00000025492	Ifitm3	66141	-2.04561530708157	10.3375316761233	44.6276481361933	5.8779574574788e-05	0.00269605690269941	FALSE	8.98590978758443	9.71838608422329	8.36446435465963	8.41084245046221	10.5919111153701	11.1079685986906	11.0232158750821	11.2880576361348	8.86990066923239	11.0027883063194	interferon induced transmembrane protein 3
255	ENSMUSG00000027454	Gins1	69270	1.484468902855	3.89452098302681	37.9938177606494	5.90028616193936e-05	0.00269605690269941	FALSE	4.40501101102982	4.19015605406734	4.70075621203602	4.43123675857895	2.78133600074276	2.65286223342783	2.83233691541488	3.50982479410052	4.43179000892803	2.9440899859215	GINS complex subunit 1 (Psf1 homolog)
256	ENSMUSG00000030677	Kif22	110033	1.09406966133414	5.80313959736944	37.9789541159649	5.9106839692648e-05	0.00269605690269941	FALSE	6.24515659982061	6.23979572222416	6.11316311108697	6.37642767634309	4.94782520691631	5.61849028585994	4.97891298088809	4.96418913495982	6.24363577736871	5.12735440215604	kinesin family member 22
257	ENSMUSG00000031403	Dkc1	245474	1.09726991604356	7.9315111673177	37.894312534528	5.97030681568592e-05	0.00271265652477683	FALSE	8.02218977051949	8.38687535092243	8.24479621756545	8.75637173810545	7.17800596801858	7.59673211434896	7.13429283744434	7.16461943934114	8.3525582692782	7.26841258978826	dyskeratosis congenita 1	dyskerin
258	ENSMUSG00000026833	Olfm1	56177	-1.52721004233828	5.45245197699878	38.1391363686141	5.99600737918924e-05	0.00271377434755011	FALSE	4.18177368311611	4.46437004051787	4.87209027071921	4.41020624244057	5.19398199176776	6.10604715904462	6.32143959147424	6.2159434031113	4.48211005919844	5.95935303634948	olfactomedin 1
259	ENSMUSG00000072437	Nanos1	332397	1.82716611594448	2.55456326366841	37.798561411206	6.0386095101105e-05	0.00271899922439994	FALSE	2.85929671774578	3.02771960026062	3.38253214847182	3.34005885776375	1.60735750321068	1.50200145710149	1.04109257118559	1.5067667567092	3.15240183106049	1.41430457205174	nanos C2HC-type zinc finger 1
260	ENSMUSG00000056204	Pgpep1	66522	-1.06399984885504	5.24250862082309	37.7769926472158	6.05412176367204e-05	0.00271899922439994	FALSE	4.74072393761833	4.86651383383056	4.43778316064692	4.38168000630034	5.5566872155694	5.43304799211846	5.85541575546165	5.81996544986292	4.60667523459904	5.66627910325311	pyroglutamyl-peptidase I
261	ENSMUSG00000029687	Ezh2	14056	0.946256973519706	6.47540691427673	37.6878022785705	6.11876674588619e-05	0.00272767112149214	FALSE	6.88081451927297	6.6399345149128	6.75002870706129	7.15906864564278	5.80736275582344	6.17175707077723	5.90315497227756	5.79442669125121	6.85746159672246	5.91917537253236	enhancer of zeste 2 polycomb repressive complex 2 subunit
262	ENSMUSG00000013622	Atraid	381629	-0.858512062363926	6.84716460498591	37.647460305886	6.14827277371789e-05	0.00272767112149214	FALSE	6.19034788782278	6.55453783209897	6.41985431380882	6.23209557293052	7.06569055291139	7.08266180697419	7.30986009621	7.3687535188355	6.34920890166527	7.20674149373277	all-trans retinoic acid induced differentiation factor
263	ENSMUSG00000027323	Rad51	19361	1.22105648899838	5.29840307898189	37.6064972916049	6.17840428527764e-05	0.00272767112149214	FALSE	5.33827241049268	5.93003294696591	5.77962288337464	5.98901741419482	4.81679598512263	4.74987667704502	4.1723584780548	4.43795681818137	5.75923641375701	4.54424698960096	RAD51 recombinase
264	ENSMUSG00000026174	Cnot9	58184	0.814293313546623	5.74798894531426	37.6007935386105	6.18261359415767e-05	0.00272767112149214	FALSE	5.90281209455512	6.09753149610008	6.11316311108697	6.25193209263652	5.23854692251215	5.29922629942587	5.26371726270796	5.34014125954815	6.09135969859467	5.28540793604853	CCR4-NOT transcription complex	subunit 9
265	ENSMUSG00000033952	Aspm	12316	1.25975378617148	5.36993601187168	37.5573193847412	6.21480804265938e-05	0.00272767112149214	FALSE	5.76234821848136	5.3639296551054	6.12289387430125	6.07838348261522	4.96560874117957	4.4328092941168	4.5851957543953	4.38760614352532	5.83188880762581	4.59280498330425	abnormal spindle microtubule assembly
266	ENSMUSG00000069910	Spdl1	70385	2.07593756676501	3.37128772023404	37.545981912692	6.2232362846706e-05	0.00272767112149214	FALSE	4.20653600637828	3.16575663755994	4.00456275327041	4.48586395898716	2.153972538939	1.43770562730035	1.8544298132446	2.47705201967974	3.96567983904895	1.98078999979092	spindle apparatus coiled-coil protein 1
267	ENSMUSG00000035683	Melk	17279	1.22583434763339	4.593784946899	37.4982081782545	6.25889902320057e-05	0.00272767112149214	FALSE	4.99876780917438	4.82543923069243	5.10102285931565	5.32548636216273	4.15771935338544	3.90024833343554	3.4098592890327	3.88131161804742	5.0626790653363	3.83728464847528	maternal embryonic leucine zipper kinase
268	ENSMUSG00000041219	Arhgap11a	228482	1.21013354304078	5.31035767258572	37.49633077111	6.26030539145238e-05	0.00272767112149214	FALSE	5.9766498599642	5.50066937788589	5.84868648701114	5.78630895497672	4.74995517766199	4.49731889191475	4.06452090337069	4.89978158744018	5.77807866995948	4.5528941400969	Rho GTPase activating protein 11A
269	ENSMUSG00000010358	Ifi35	70110	-1.49728378839352	5.14618097006384	37.4466325442097	6.29766980095728e-05	0.00273375056750105	FALSE	4.1734242175148	4.85974876380595	3.56491930864524	3.98644232856543	5.64762459595514	5.85226177817473	5.60131460334366	5.71157327054519	4.14613365463286	5.70319356200468	interferon-induced protein 35
270	ENSMUSG00000055737	Ghr	14600	-0.933023675921376	6.2979906128364	37.3438265274591	6.37579714992232e-05	0.00275741419702381	FALSE	5.89521613858023	5.48756407947162	5.83691045399427	5.78358588039977	6.92885733174278	6.41449656064996	6.73773783022716	6.63101991208933	5.75081913811147	6.67802790867731	growth hormone receptor
271	ENSMUSG00000009281	Rarres2	71660	-4.85426180872889	3.51700182880059	46.0900197537766	6.48557186585058e-05	0.00279395897677357	FALSE	0.241629792675958	1.19336794655256	-1.48647434379308	-2.06030261129862	4.58334361707964	4.20068338944867	4.3297065910559	4.67332676175438	-0.527944803965797	4.44676508983465	retinoic acid receptor responder (tazarotene induced) 2
272	ENSMUSG00000038085	Cnbd2	70873	-1.79553155999937	2.89827472594373	37.1660926063491	6.5135697574889e-05	0.00279395897677357	FALSE	1.84442450079525	2.20379622837292	1.36855816985742	1.65706396046027	3.68616610123215	3.06830956906476	3.75331977281431	3.49404628846011	1.76846071487146	3.50046043289283	cyclic nucleotide binding domain containing 2
273	ENSMUSG00000022548	Apod	11815	-5.45577314630354	5.95695142220408	56.2608046653421	6.53207845045119e-05	0.00279395897677357	FALSE	2.30817879416992	2.54477129836927	-0.27691287880934	-0.857319115256725	6.40010694268316	6.89487822972011	6.84592561691427	7.3816738879295	0.929679524618282	6.88064616931176	apolipoprotein D
274	ENSMUSG00000022175	Lrp10	65107	-0.922045624285238	5.82727766165795	37.0191175976408	6.6301478530199e-05	0.00282482738246261	FALSE	5.09915719221655	5.58512163615011	5.10102285931565	5.34777906379197	6.23884173183519	6.29482716173744	6.07139324414546	6.24451561493044	5.28327018786857	6.21239443816213	low-density lipoprotein receptor-related protein 10
275	ENSMUSG00000021102	Glrx5	73046	0.844711725600039	7.72499361855989	36.9836401623866	6.65865427947758e-05	0.00282482738246261	FALSE	7.83172579603483	8.14680344469947	8.13968149957339	8.1977798172427	7.26794341557286	7.4249590308362	7.01043959768063	7.23513127093164	8.0789976393876	7.23461832875533	glutaredoxin 5
276	ENSMUSG00000040658	Dnph1	381101	1.16754442366025	5.33438581574587	36.9611242467938	6.67682073785802e-05	0.00282482738246261	FALSE	5.6851634407798	5.99012008134057	5.70060281450779	5.80522790711772	4.46330247212271	5.03160887052886	4.18271182510105	4.74173478204942	5.79527856093647	4.60483948745051	2'-deoxynucleoside 5'-phosphate N-hydrolase 1
277	ENSMUSG00000022306	Zfpm2	22762	0.882239654732744	5.43788871437226	36.8640581233497	6.75580624409084e-05	0.00282822099536883	FALSE	5.72570024488957	5.63351753065806	6.00155508439886	5.85276712753214	4.86812480852435	5.10071613573405	4.84191217323095	4.90575709404667	5.80338499686966	4.92912755288401	zinc finger protein	multitype 2
278	ENSMUSG00000034990	Otoa	246190	-1.18353447058534	6.10325948348673	36.8623114023254	6.7572376286986e-05	0.00282822099536883	FALSE	5.33827241049268	5.79470974648722	5.11571701458954	5.24858672471913	6.43881744973652	6.29482716173744	6.97066282902189	6.50678945220934	5.37432147407214	6.5527742231763	otoancorin
279	ENSMUSG00000060126	Tpt1	22070	-0.993346838146341	10.6579576684519	36.8619872785535	6.75750327745057e-05	0.00282822099536883	FALSE	10.4844398352642	10.0687901813122	9.84396770009825	9.80815196981791	11.1284454982026	11.1283213782617	10.9665777820356	11.0535326931319	10.0513374216232	11.0692193379079	tumor protein	translationally-controlled 1
280	ENSMUSG00000055401	Fbxo6	50762	-1.05087412189613	5.84622824615352	36.8015895131409	6.8072196629716e-05	0.00283885371444712	FALSE	5.18887688260344	5.60548424726432	5.06109063889488	4.98973556996598	6.21425864417087	6.29935723193679	6.04609923417703	6.50875381262911	5.21129683468215	6.26711723072845	F-box protein 6
281	ENSMUSG00000018189	Uchl5	56207	0.925947091053532	5.80383707466283	36.7236655739098	6.87199926115872e-05	0.00285567029795553	FALSE	6.17996559580703	6.39290384809918	5.89485230810009	6.2558668759637	5.08430948571312	5.45351545633984	5.26858554051029	5.24907062526411	6.1808971569925	5.26387027695684	ubiquitin carboxyl-terminal esterase L5
282	ENSMUSG00000058318	Phf21a	192285	-0.729293966271378	6.1981408272335	36.5921466626145	6.98298435293587e-05	0.00288631270310515	FALSE	5.83031123076824	5.85718031482027	5.79187391604396	5.67316582868664	6.43881744973652	6.49568887089684	6.58414350894739	6.54366247246177	5.78813282257978	6.51557807551063	PHD finger protein 21A
283	ENSMUSG00000025134	Alyref	21681	1.07180480840226	6.76693468855632	36.5604331594262	7.01006088534026e-05	0.00288631270310515	FALSE	6.76055254753924	7.2045131271775	7.34902596566298	7.41801703899065	6.01802430913707	6.25340340896425	5.83586878966892	6.37300320707226	7.18302716984259	6.12007492871062	Aly/REF export factor
284	ENSMUSG00000025427	Rnf165	225743	1.41378620020513	5.88352859877228	36.7686287083009	7.01989216135876e-05	0.00288631270310515	FALSE	6.36181476324428	6.28088944514013	6.67429597551944	6.33425153805756	5.29120953065836	5.46162182427345	4.67593915485929	4.3530354876267	6.41281293049035	4.94545149935445	ring finger protein 165
285	ENSMUSG00000034707	Gns	75612	-0.774881596245566	7.79813119802969	36.507914853432	7.05517213110954e-05	0.00289064017456022	FALSE	7.15655165951544	7.49164972877326	7.27240735322124	7.49077465323318	8.08216901986606	8.21025816467957	8.03718395765174	8.19852120893036	7.35284584868578	8.13203308778193	glucosamine (N-acetyl)-6-sulfatase
286	ENSMUSG00000037820	Tgm2	21817	-2.0243365687996	3.41570070374845	36.3809709828997	7.16562863189712e-05	0.00292563096275044	FALSE	1.80172469598486	1.75644407324211	2.19318134714229	2.57619432271247	3.43701995878504	3.59593284972918	4.60842228046227	4.38760614352532	2.08188610977043	4.00724530812545	transglutaminase 2	C polypeptide
287	ENSMUSG00000038387	Rras	20130	-1.19113880508253	7.10958248920119	36.1949810312151	7.33115504679368e-05	0.00298278388436968	FALSE	6.58124123620882	6.83362633577547	5.85745585760401	6.11350309978199	7.53636663495634	7.49673250119367	7.66404975134314	7.63647863100096	6.34645663234257	7.58340687962353	related RAS viral (r-ras) oncogene
288	ENSMUSG00000017493	Igfbp4	16010	-2.99579912938134	4.26436447514201	42.3368250314832	7.41395310606202e-05	0.00300599758400994	FALSE	2.21362338896543	3.12119581641013	0.997497842767952	1.45283704079858	4.39494752584649	4.87654232004227	5.32575844530221	5.51058829170347	1.94628852223552	5.02695914572361	insulin-like growth factor binding protein 4
289	ENSMUSG00000004099	Dnmt1	13433	0.845931351565742	5.81425605303129	35.7695265540392	7.72699566757208e-05	0.00312208056782835	FALSE	6.08745199272662	6.09176943057816	6.28767860987368	6.22006140947205	5.48451317405553	5.43304799211846	5.07652796795838	5.29986928536509	6.17174036066263	5.32348960487437	DNA methyltransferase (cytosine-5) 1
290	ENSMUSG00000046434	Hnrnpa1	15382	0.92765510741642	6.55117204016268	35.7023464355174	7.79177149905192e-05	0.00313253145118673	FALSE	7.03853844945867	6.49684429559115	7.05710998345812	7.09021772533157	5.97769711814023	6.10863058785709	5.88107310323947	6.08250661619157	6.92067761345988	6.01247685635709	heterogeneous nuclear ribonucleoprotein A1
291	ENSMUSG00000003873	Bax	12028	1.05226589578781	6.3108575661006	35.6871483066092	7.80651410717941e-05	0.00313253145118673	FALSE	6.34518492771775	6.97336328266861	6.7468857410239	6.83011219828466	5.75378444221295	5.8273840053367	5.83586878966892	5.28619154422675	6.72388653742373	5.67580719536133	BCL2-associated X protein
292	ENSMUSG00000005470	Asf1b	66929	1.24206707734857	5.44814440748892	35.5297827256473	7.96110645340575e-05	0.00317185234512554	FALSE	5.99097452212872	5.38292795293815	5.91739279797791	6.30416703334115	4.98898417980608	4.68903498120755	4.38455240881362	4.68031538811768	5.89886557659648	4.68572173948623	anti-silencing function 1B histone chaperone
293	ENSMUSG00000020042	Btbd11	74007	1.72472622409698	5.15689924068826	36.7732939935618	7.96715904335689e-05	0.00317185234512554	FALSE	5.1296879241018	5.46990308228104	6.51160049435922	5.58207625320081	4.23795712307494	4.12103440379903	3.71102813660917	4.11589493260071	5.67331693848572	4.04647864902096	BTB (POZ) domain containing 11
294	ENSMUSG00000030512	Snrpa1	68981	1.1976239812489	6.39320221470169	35.5047839167245	7.9859946002133e-05	0.00317185234512554	FALSE	6.33586262322854	6.9141925513844	6.90750818509847	7.19332612190897	5.75719201673415	5.96775272562552	5.28789601933182	5.60542802304776	6.83772237040509	5.65456719618481	small nuclear ribonucleoprotein polypeptide A'
295	ENSMUSG00000034957	Cebpa	12606	-3.47372319742975	1.96407095991645	35.4568867662134	8.03393566151036e-05	0.00318007683794768	FALSE	0.476937143097982	0.0821621593402227	-1.48647434379308	-0.857319115256725	3.07143126974657	1.83717353207323	3.11779003875071	2.91648260322167	-0.446173539152901	2.73571936094805	CCAAT/enhancer binding protein (C/EBP)	alpha
296	ENSMUSG00000036875	Dna2	327762	1.80587495767777	3.08596753784211	35.3910575625956	8.1003783017226e-05	0.00319554450774374	FALSE	3.2883752723265	3.49749407264517	3.88385398644163	4.02384322513658	2.11200523087631	2.30191403183811	1.29122698437921	1.9384540705871	3.67339163913747	1.91090007942018	DNA replication helicase/nuclease 2
297	ENSMUSG00000074886	Grk6	26385	1.0801763652774	6.42917448179006	35.2988493090427	8.19453495608239e-05	0.00321025762560132	FALSE	6.49005452237648	6.89446885492842	6.94501727440651	7.08248387674556	5.98643406054275	6.05873645427925	5.44236840263756	5.58695229281884	6.85300613211424	5.7686228025696	G protein-coupled receptor kinase 6
298	ENSMUSG00000022450	Ndufa6	67130	-0.97389420399773	8.2384352726531	35.2510108959036	8.24389080035378e-05	0.00321025762560132	FALSE	7.80021278494311	7.74943133771421	7.779513957339	7.30102489214316	8.43263070846902	8.41563078311653	8.77390808164493	8.89489818247936	7.65754574303487	8.62926693892746	NADH:ubiquinone oxidoreductase subunit A6
299	ENSMUSG00000073535	Gm5532	433367	-2.11850296850335	2.08512741024308	35.2360830289031	8.25936364858322e-05	0.00321025762560132	FALSE	0.856549228704337	0.799889750186084	0.234757534460469	1.14867759162241	3.04936421833657	2.43960764450744	2.72308553863941	2.79296301183518	0.759968526243325	2.75125510332965	predicted gene 5532
300	ENSMUSG00000039461	Tcta	102791	-1.13989045714812	4.02161104944839	35.2255165119882	8.27033655788152e-05	0.00321025762560132	FALSE	3.4352824242269	3.23011887586843	3.17370447098438	3.54689739658922	4.38617086381658	4.74987667704502	4.41999115186843	4.31761604997758	3.34650079191723	4.4684136856769	T cell leukemia translocation altered gene
301	ENSMUSG00000036545	Adamts2	216725	-1.60651135654044	3.38544192382087	35.220900703978	8.27513526852784e-05	0.00321025762560132	FALSE	2.30817879416992	2.57812459394902	1.99549849647895	2.64981232926867	3.5513473712001	3.74949338870887	4.41121274335699	4.01998895569488	2.38290355346664	3.93301061474021	a disintegrin-like and metallopeptidase (reprolysin type) with thrombospondin type 1 motif	2
302	ENSMUSG00000027514	Zbp1	58203	-4.704349167982	3.19757644699217	41.7063179789839	8.31965232148683e-05	0.00321205097546297	FALSE	0.107819712594552	1.01000204786356	-1.48647434379308	-2.06030261129862	3.56696464491099	4.13123434420226	4.05328020802999	4.59413090499919	-0.607238798658398	4.08640252553561	Z-DNA binding protein 1
303	ENSMUSG00000032555	Topbp1	235559	1.18849610300914	5.51936484076541	35.1637972148487	8.33477302017025e-05	0.00321205097546297	FALSE	6.13337445579618	5.54772861896833	5.80402179115234	6.34906175781915	5.13233633456787	4.75648116181079	4.68324964248305	4.60885728616721	5.958546655934	4.79523110625723	topoisomerase (DNA) II binding protein 1
304	ENSMUSG00000043614	Vps37d	194309	-1.48542151086045	3.14515717561574	34.9923317299809	8.51690780361331e-05	0.0032714451454866	FALSE	2.36793938855143	2.61072419492865	2.03726150726054	1.91768520362602	3.67179351282451	3.65368178975201	3.57616357770303	3.86913023370471	2.23340257359166	3.69269227849606	vacuolar protein sorting 37D
305	ENSMUSG00000036223	Ska1	66468	0.967539707750053	5.9022694954378	34.9330428462675	8.58097155775327e-05	0.00328524606163557	FALSE	6.08967224339234	6.39758217878804	6.21448000425244	6.48433599803844	5.45123912227437	5.5891916736492	5.00831518948411	5.24907062526411	6.29651760611782	5.32445415266795	spindle and kinetochore associated complex subunit 1
306	ENSMUSG00000052516	Robo2	268902	-1.27746017702092	3.74961325321287	34.7930003078777	8.73455492801161e-05	0.00333311757824809	FALSE	2.83832370941619	3.07521464888245	2.71460436111369	3.27949859850189	4.35052033762183	4.38246066809434	4.29194900544515	3.91725054721304	2.97691032947855	4.23554513959359	roundabout guidance receptor 2
307	ENSMUSG00000026068	Il18rap	16174	2.09323989645698	3.95147914800035	35.3051770881473	8.90953067087465e-05	0.00338881399491216	FALSE	4.05115491397883	4.15742981014299	5.38195829913181	4.54494421741583	2.75430785287618	3.08938900092393	2.17794901279182	2.07198759035344	4.53387181016737	2.52340836423634	interleukin 18 receptor accessory protein
308	ENSMUSG00000043091	Tuba1c	22146	1.14043828539423	10.0631315765928	34.5531918421696	9.00512134256413e-05	0.0033902045597643	FALSE	9.95970426630745	10.7584046673937	10.6143681420683	10.636340291755	9.1071261028659	9.61596580718798	9.17293076132808	9.56540221943633	10.4922043418811	9.36535622270457	tubulin	alpha 1C
309	ENSMUSG00000022698	Naa50	72117	0.750743472207916	7.42114574154884	34.5513269783291	9.00726367761473e-05	0.0033902045597643	FALSE	7.60449364213928	7.7882483953453	7.76948205713649	7.81931481023038	6.90447864306351	7.20117398745118	6.86212044302416	6.99981465727031	7.74538472621286	6.99189693270229	N(alpha)-acetyltransferase 50	NatE catalytic subunit
310	ENSMUSG00000006301	Tmbim1	69660	-0.77267296548008	6.92397603553916	34.5434038862256	9.01637232072564e-05	0.0033902045597643	FALSE	6.48331522287672	6.67888879914346	6.34700071207654	6.4209146785727	7.1380495257034	7.16687912427914	7.40799027937813	7.30575024484361	6.48252985316735	7.25466729355107	transmembrane BAX inhibitor motif containing 1
311	ENSMUSG00000017499	Cdc6	23834	1.44725288432546	4.42604375775739	34.5107684373931	9.05400541863038e-05	0.0033902045597643	FALSE	4.62302662398482	4.44642102700581	5.00431420668759	5.54074492217305	3.68616610123215	3.61058823965908	3.4098592890327	3.42914781165806	4.90362669496282	3.5339403603955	cell division cycle 6
312	ENSMUSG00000027634	Ndrg3	29812	-0.919788429345601	5.69358105373878	34.5070089114525	9.05835251046042e-05	0.0033902045597643	FALSE	5.13399718884198	5.30039831022208	5.22365967261528	4.98500237448484	5.93018486948403	5.80844004173627	6.25676037569888	6.27021882636764	5.16076438654105	6.06640102832171	N-myc downstream regulated gene 3
313	ENSMUSG00000029363	Rfc5	72151	1.06467267772988	5.8724812793295	34.4597050307493	9.11325956341396e-05	0.00339985724990367	FALSE	6.03541979654124	6.53131086016176	6.29845232164059	6.32116669252877	5.2627230289401	5.38697059867951	4.75438660188979	5.47887377792349	6.29658741771809	5.22073850185822	replication factor C (activator 1) 5
314	ENSMUSG00000036334	Igsf10	242050	-3.54422809022324	3.61856914453034	40.1015429670245	9.15528690585284e-05	0.00340465876431986	FALSE	1.75772244768745	1.92146001431437	-0.27691287880934	-0.608127064139772	4.21831215404331	4.60370331842556	4.68324964248305	4.4213677474065	0.698535629763177	4.4816582155896	immunoglobulin superfamily	member 10
315	ENSMUSG00000019539	Rcn3	52377	-2.15510709238102	6.43744970067744	41.1276383019962	9.37364922989663e-05	0.00347479689071438	FALSE	5.34200233660225	5.53928577981046	4.74553475623611	3.81569284082378	6.72991311430408	7.16935597765748	7.41349530016728	7.181957721511	4.86062892836815	7.12368052840996	reticulocalbin 3	EF-hand calcium binding domain
316	ENSMUSG00000059108	Ifitm6	213002	-3.9418956123303	1.75627753689604	34.1697518360527	9.45849555451462e-05	0.00348843939846121	FALSE	-0.389467750216467	-0.623299420297426	-0.27691287880934	-2.06030261129862	1.93074616904503	2.06707971054991	2.57374823785917	3.44564817111007	-0.837495665155464	2.50430557214104	interferon induced transmembrane protein 6
317	ENSMUSG00000003420	Fcgrt	14132	-2.15550883380153	5.82343256608574	39.8928027070337	9.47719076010131e-05	0.00348843939846121	FALSE	4.41212527852043	5.03812000895605	4.42996565683211	3.04495296770111	6.44938856461718	6.38069548680793	6.77584946541322	6.47900381552842	4.23129097800242	6.52123433309169	Fc receptor	IgG	alpha chain transporter
318	ENSMUSG00000022360	Atad2	70472	1.05732121570777	6.24765910723692	34.1341257548835	9.50196594139205e-05	0.00348843939846121	FALSE	6.31324020685774	6.36928189092094	6.99620844746016	6.90969012382803	5.70521349924518	5.45351545633984	5.75838485426971	5.56823688223166	6.64710516726672	5.6213376730216	ATPase family	AAA domain containing 2
319	ENSMUSG00000027469	Tpx2	72119	0.977867936272773	7.36515917733784	34.0953896015938	9.54949793869134e-05	0.00348843939846121	FALSE	7.55232205245844	7.53050508225244	7.79937087933222	8.12381432734754	6.79269469295208	6.89487822972011	6.4976379159922	6.95585410769028	7.75150308534766	6.78526623658867	TPX2	microtubule-associated
320	ENSMUSG00000028756	Pink1	68943	-1.98875071908632	5.9406419704582	39.0690843771018	9.55982364911866e-05	0.00348843939846121	FALSE	4.9940343887122	5.24955040076306	4.13530628246574	3.609740359031	6.63863843839701	6.42074703539147	6.67495107757957	6.70826901196941	4.497157857743	6.61065139083437	PTEN induced putative kinase 1
321	ENSMUSG00000048040	Arxes2	76976	1.80597332808701	3.85464531088934	34.0093792120145	9.65604166723741e-05	0.00351257316349942	FALSE	4.19832903250006	4.08966232691276	5.091142945408	4.30779461427528	3.07143126974657	3.04691756988009	2.37138898550467	2.11388658189691	4.42173222977402	2.65090610175706	adipocyte-related X-chromosome expressed sequence 2
322	ENSMUSG00000055531	Cpsf6	432508	0.741414884570611	6.27083900264972	33.9733380292147	9.701102024179e-05	0.00351540907711491	FALSE	6.53473948940055	6.671181632652	6.65765661602982	6.50266562133733	5.81392227476408	6.02631146090383	5.71624362320245	5.84194692320554	6.59156083985493	5.84960607051898	cleavage and polyadenylation specific factor 6
323	ENSMUSG00000021939	Ctsb	13030	-0.820535665021059	9.34234551231611	33.9550600813944	9.72404840205633e-05	0.00351540907711491	FALSE	8.90154074684073	9.11493014756692	8.80917999675558	8.63132381233428	9.56953960907244	9.58267194350009	9.76061212967628	9.84757921059671	8.86424367587438	9.69010072321138	cathepsin B
324	ENSMUSG00000005968	Tuft1	22156	-1.09901098067381	4.40430701241196	33.9153428502372	9.77413024653337e-05	0.00352260860767809	FALSE	3.58128183557371	4.05454624231559	3.86077908987287	3.49457455149697	4.71533643436007	4.73657630593252	5.05977474663801	4.8572453475703	3.74779542981479	4.84223320862522	tuftelin 1
325	ENSMUSG00000019194	Scn1b	20266	-2.00783977456647	4.68305906724249	35.8229531399508	9.88243336499022e-05	0.00355068228932279	FALSE	3.03547906519402	4.22215636908998	3.24672427202195	2.44447946260387	5.33291162602652	4.99856130560749	5.49316586164453	5.54927549085369	3.23720979222745	5.34347857103306	sodium channel	voltage-gated	type I	beta
326	ENSMUSG00000078794	Dact3	629378	-0.920492562244179	4.62885853238851	33.6824718731974	0.000100739467330972	0.00360838883442872	FALSE	4.03281019943833	4.29417396100814	4.15440913189835	3.90859972278089	4.98898417980608	4.93593502127612	5.08758966806851	5.0422112037479	4.09749825378143	5.01368001822465	dishevelled-binding antagonist of beta-catenin 3
327	ENSMUSG00000028212	Ccne2	12448	1.29351971571964	5.02135981885826	33.6491998774471	0.000101176607363433	0.00361296404948872	FALSE	5.05892942439839	5.27010511667304	5.50983498273046	6.05373306951096	4.20838843677108	4.47346454065038	4.20319825123991	4.04185914101749	5.47315064832821	4.23172759241971	cyclin E2
328	ENSMUSG00000018217	Pmp22	18858	-0.741594484668253	7.83195809734059	33.5267975926759	0.000102804080481214	0.00365988795054615	FALSE	7.28997802632735	7.62728662141433	7.46162656729227	7.24867396996835	8.08012975839928	8.11838877468184	8.21036647825917	8.20822437719152	7.40689129625058	8.15427734713295	peripheral myelin protein 22
329	ENSMUSG00000032218	Ccnb2	12442	1.13373785450155	5.23133704853218	33.4541217755983	0.000103784943640365	0.00367665962707572	FALSE	6.07181382287682	5.29539341140115	5.62729413429541	5.64043026885655	4.59862014894878	4.59635917929626	4.21333339601384	4.77475964762239	5.65873290935748	4.54576809297032	cyclin B2
330	ENSMUSG00000079641	Rpl39	67248	-0.928662881224709	11.6649002115969	33.4452881891748	0.00010390491367089	0.00367665962707572	FALSE	11.373879548408	11.154053518444	11.1155666493473	10.81005125475	12.1436644790432	12.2729562777236	11.8147371083791	11.9487727244886	11.1133877427373	12.0450326474086	ribosomal protein L39
331	ENSMUSG00000001604	Tcea3	21401	-2.29491839583899	2.11269381881581	33.3230883579031	0.000105581366119419	0.00372469369237601	FALSE	1.22301939497344	0.682119417373874	-0.0854765743173732	0.671458780642242	2.41784041154558	2.68090813960489	3.1811259674249	2.91648260322167	0.622780254668046	2.79908928044926	transcription elongation factor A (SII)	3
332	ENSMUSG00000018567	Gabarap	56486	-0.882947216859894	8.09025777376849	33.2805119958796	0.000106172923658629	0.00372548911966015	FALSE	7.32808907554701	7.84586759550342	7.67756197318122	7.42239999181499	8.63093348530994	8.20845287158122	8.49994826512063	8.48858807081462	7.56847965901166	8.4569806732066	gamma-aminobutyric acid receptor associated protein
333	ENSMUSG00000001517	Foxm1	14235	1.287756661102	4.35690194327153	33.2528893569522	0.000106558797648091	0.00372548911966015	FALSE	4.91610809991562	4.66395861784688	5.12058199502616	4.66816641895026	3.47061977187489	3.88826993669231	3.02877022430308	3.79379958189706	4.84220378293473	3.54536487869184	forkhead box M1
334	ENSMUSG00000038241	Cep250	16328	1.06935261898935	4.21430647185067	33.2474672781587	0.000106634734713476	0.00372548911966015	FALSE	4.39067635672624	4.82543923069243	4.78896519619376	4.5384979598345	3.5977009890322	3.35610831093366	3.72526354413112	3.65878800658293	4.63589468586173	3.58446521266998	centrosomal protein 250
335	ENSMUSG00000048007	Timm8a1	30058	1.13985265621877	4.04251097558371	33.2193699744549	0.000107029262292039	0.00372548911966015	FALSE	4.36157255107448	4.81847831396474	4.27276853415193	4.47239984877198	3.13567675008442	3.35610831093366	3.46179380016659	3.50982479410052	4.48130481199078	3.3658509138213	translocase of inner mitochondrial membrane 8A1
336	ENSMUSG00000038178	Slc43a2	215113	-3.22980933357442	2.39253634945803	33.2073092497801	0.000107199138837528	0.00372548911966015	FALSE	1.22301939497344	-0.963780517723531	-1.0770363516466	0.469408337549519	2.90936594943211	3.11016486817335	3.5282537024838	3.30803818491166	-0.0870972842117938	3.21395567625023	solute carrier family 43	member 2
337	ENSMUSG00000026234	Ncl	17975	0.810205455586388	10.4081035547239	33.1613885310502	0.000107848844283806	0.00373694645312166	FALSE	10.5598461718939	10.8581922195413	10.7969672413982	10.7954260716552	9.7599152739566	10.1969929421594	9.81278759310188	9.97701851147386	10.7526079261221	9.93667858017293	nucleolin
338	ENSMUSG00000033159	Cnppd1	69171	-0.95722077569222	6.08569632188962	33.1033813345025	0.00010867618268631	0.00375447273736108	FALSE	5.24573291375651	5.55193158232142	5.64765966933935	5.64643770370559	6.22414220240823	6.82433489506301	6.3377454478272	6.48300610628461	5.52294046728072	6.46730716289576	cyclin Pas1/PHO80 domain containing 1
339	ENSMUSG00000031841	Cdh13	12554	-0.733481928142815	8.12827471686977	33.0533751903058	0.000109395397890232	0.0037681712718709	FALSE	7.77697926151673	7.67045032713355	7.8397590147015	7.56083386574897	8.33795334504376	8.62229430825366	8.47962348279423	8.33541970330455	7.71200561727519	8.44382270984905	cadherin 13
340	ENSMUSG00000028822	Tmem50a	71817	-1.08307125303818	8.13446864116964	32.9439751314822	0.000110988450431252	0.00381085131776245	FALSE	7.46693494866199	7.91765176133074	7.38080135030051	7.08801228155538	8.22374988632457	8.56466075682391	8.68110812105654	8.77760281177468	7.46335008546216	8.56178039399493	transmembrane protein 50A
341	ENSMUSG00000020492	Ska2	66140	0.972528201685782	4.82313738584826	32.9236665285405	0.000111287171307441	0.00381085131776245	FALSE	5.13399718884198	4.98936679444051	5.18237766275195	5.53427983177886	4.20838843677108	4.39097507613328	4.14084503140671	4.29046887524227	5.21000536945333	4.25766935488833	spindle and kinetochore associated complex subunit 2
342	ENSMUSG00000006920	Ezh1	14055	-1.36999636546712	4.84901578322387	32.8930704013655	0.000111738998668848	0.00381513534343898	FALSE	4.04201171448923	4.55091085780476	3.31622565226709	3.90859972278089	5.47212516297937	5.12643861514508	5.48482285604908	5.38788318904151	3.95443698683549	5.36781745580376	enhancer of zeste 1 polycomb repressive complex 2 subunit
343	ENSMUSG00000022799	Arhgap31	12549	1.12210774934416	3.88215298543	32.8282364086199	0.000112703578586248	0.00383685039985894	FALSE	4.19007510486495	4.23266732845104	4.40625572241387	4.46562037786374	3.21711564239314	3.47300029682938	3.22185610087418	2.93996635481401	4.3236546333984	3.21298459872768	Rho GTPase activating protein 31
344	ENSMUSG00000052957	Gas1	14451	-1.34459230677866	7.80555543947224	33.8621532886453	0.000113390079721725	0.00384899988636797	FALSE	7.354180168336	6.47487691355913	7.36038137976957	6.47761251611041	8.13092285304382	8.23529790122783	8.60760823366957	8.28645161441397	6.91676274444378	8.3150701505888	growth arrest specific 1
345	ENSMUSG00000024097	Srsf7	225027	0.873494682366414	7.41181162382627	32.7409182981376	0.000114018183303897	0.00385685881107962	FALSE	7.7092839808365	7.54533732497132	7.92217826417982	7.92007734950271	7.17035833958394	6.71329630345421	6.70937392115422	6.99561847650632	7.77421922987259	6.89716176017467	serine and arginine-rich splicing factor 7
346	ENSMUSG00000024940	Ltbp3	16998	-0.836546002059758	6.23651065875093	32.7235251591673	0.000114282191370519	0.00385685881107962	FALSE	5.54009004712068	5.9870192231318	5.91739279797791	5.54074492217305	6.54711445700158	6.54611468959841	6.69859201946367	6.57961651505516	5.74631174760086	6.59285942027971	latent transforming growth factor beta binding protein 3
347	ENSMUSG00000046731	Kctd11	216858	-0.924228389608771	4.60634159488903	32.6155257878883	0.000115937677813432	0.00390145320987735	FALSE	4.03281019943833	4.33376826779115	3.95094361721021	3.96737188472618	4.98317573135666	5.0955161441962	4.94282061875903	4.94690666663588	4.07122349229147	4.99210479023694	potassium channel tetramerisation domain containing 11
348	ENSMUSG00000044201	Cdc25c	12532	1.23008274272807	4.1019838072809	32.5303688256089	0.000117262921655223	0.0039218994590078	FALSE	4.87035112576008	4.61658995974979	4.46098467755947	4.32287750962835	3.43701995878504	3.70920781988353	3.00562972413611	3.23397596372248	4.56770081817442	3.34645836663179	cell division cycle 25C
349	ENSMUSG00000025001	Hells	15201	1.44074747447251	5.28347378018682	32.7038955913379	0.000117398894024915	0.0039218994590078	FALSE	6.04917536903396	4.91300138058438	5.7979606396019	6.2260910389562	4.43804737068474	4.15142039881221	4.56158916808449	4.40458570333363	5.74655710704411	4.38891066022877	helicase	lymphoid specific
350	ENSMUSG00000075266	Cenpw	66311	0.805587188930805	6.41770535591624	32.5118885386933	0.000117552865517918	0.0039218994590078	FALSE	6.76472705798889	6.81975010623353	6.89903871816597	6.54990169103835	5.99222943168795	5.93027368442175	5.71980279114445	6.16453859107882	6.75835439335669	5.95171112458324	centromere protein W
351	ENSMUSG00000071076	Jund	16478	-0.88054828779486	7.95573528791297	32.4817586517206	0.000118027393324113	0.00392651245540076	FALSE	7.22076075889093	7.69726064031397	7.1693581602868	7.63521990300296	8.17043561489712	8.29605943652755	8.46961696588899	8.36608230412273	7.43064986562366	8.3255485803591	jun D proto-oncogene
352	ENSMUSG00000046329	Slc25a23	66972	-1.64723636975451	4.58060657791791	32.6129690232166	0.000118829335593003	0.00394196065829402	FALSE	3.98590117201967	3.44422378732204	3.81349167966609	2.60115339276	4.89930202829904	4.86436463130696	5.35809206358547	5.48686800562068	3.46119250794195	5.15215668220304	solute carrier family 25 (mitochondrial carrier; phosphate carrier)	member 23
353	ENSMUSG00000038510	Rpf2	67239	0.837629298953457	5.83932679549323	32.3780790401878	0.00011967758089776	0.00395885300890409	FALSE	6.08967224339234	6.05374437252175	6.15169845921824	6.45383046532484	5.18894427537113	5.31720728340893	5.53012359587633	5.39214603306039	6.18723638511429	5.35710529692919	ribosome production factor 2 homolog
354	ENSMUSG00000002835	Chaf1a	27221	0.958900950160167	5.97989816676744	32.3332538123833	0.000120399417798036	0.0039671221665996	FALSE	5.9766498599642	6.43447251006962	6.41787949926831	6.61568203815468	5.37787597502259	5.68923483988619	5.26371726270796	5.3268417856411	6.3611709768642	5.41441746581446	chromatin assembly factor 1	subunit A (p150)
355	ENSMUSG00000062580	Timm17a	21854	0.737827898991284	7.12949046107191	32.3204193903128	0.000120607036836761	0.0039671221665996	FALSE	7.31581307152644	7.28498961205275	7.5417944694543	7.6314388648056	6.71597188708866	6.72175845687901	6.61505214663476	6.79935391511746	7.44350900445977	6.71303410142997	translocase of inner mitochondrial membrane 17a
356	ENSMUSG00000050578	Mmp13	17386	-5.71307957788226	0.460305905528958	32.2366831745161	0.000121971993830909	0.00400074992124585	FALSE	-2.06030261129862	-1.41027994534818	-2.06030261129862	-2.06030261129862	-0.414730379579903	1.62258691131079	1.43673656712936	1.84203003993877	-1.89779694481101	1.12165578469976	matrix metallopeptidase 13
357	ENSMUSG00000087590	Epb41l4aos	69749	-0.98227588046074	6.88086123873347	32.1797494618283	0.000122910426823706	0.00401416411700049	FALSE	6.12257238404602	6.69418070145761	6.12046732962934	6.22006140947205	7.09156603177576	7.58564820440072	7.1382879474528	7.28870275874672	6.28932045615125	7.276051235594	erythrocyte membrane protein band 4.1 like 4a	opposite strand
358	ENSMUSG00000016918	Sulf1	240725	-3.19067076765959	1.81805532400038	32.1702102510012	0.000123068489670821	0.00401416411700049	FALSE	-0.0396819752173389	0.413105797476428	-0.0854765743173732	-1.54020639743211	1.88163519839227	2.33758894349348	3.07396663060593	2.9630739596623	-0.313064787372599	2.5640661830385	sulfatase 1
359	ENSMUSG00000020534	Shmt1	20425	1.00436200468924	4.51984002708244	32.1238117606288	0.000123840719770335	0.00402810051464681	FALSE	4.80699292924242	5.11966409364269	4.80718533241923	4.97070889659591	3.97077843796913	4.21033729800271	3.73935985891894	3.78085299168737	4.92613781297506	3.92533214664454	serine hydroxymethyltransferase 1 (soluble)
360	ENSMUSG00000007050	Lsm2	27756	0.988237907852375	6.33784557496053	32.0368966193594	0.000125302670511322	0.00406020032417211	FALSE	6.23315556350836	6.89115519593001	6.88051583562227	6.88449625637116	5.69103034962889	5.85534155168501	5.53012359587633	5.93837632761649	6.72233071285795	5.75371795620168	LSM2 homolog	U6 small nuclear RNA and mRNA degradation associated
361	ENSMUSG00000058290	Espl1	105988	1.42411201140926	5.15085156063138	32.0238998686512	0.000125523021069293	0.00406020032417211	FALSE	5.38240740647486	5.08527941183776	5.97493865843371	6.08282047346912	4.52856473744953	4.3124735436714	3.75331977281431	4.39612090304914	5.63136148755386	4.2476197392461	extra spindle pole bodies 1	separase
362	ENSMUSG00000038150	Ormdl3	66612	-1.02801183148697	5.15643725983467	32.0011992090889	0.000125908988103286	0.00406143440354165	FALSE	4.75757873972436	4.87324732916389	4.32428435308631	4.16444482501279	5.52105148120758	5.64720571823447	5.55424637616681	5.59066641596386	4.52988881174684	5.57829249789318	ORM1-like 3 (S. cerevisiae)
363	ENSMUSG00000046694	Tent5b	100342	1.97507696194769	2.62819902400394	31.8394124046918	0.000128700534246228	0.00413606925143894	FALSE	2.92044617912415	3.38891087902577	2.90709750699381	3.71638858667711	1.10684612183684	1.97946306324191	1.04109257118559	1.23027275121883	3.23321078795521	1.33941862687079	terminal nucleotidyltransferase 5B
364	ENSMUSG00000027977	Ndst3	83398	1.14065592887439	4.5831336607271	31.8262308132386	0.000128931164470649	0.00413606925143894	FALSE	4.98452070101495	4.68707220300367	5.19626999859638	5.22067331373053	4.15771935338544	4.110761835417	3.71102813660917	3.57126776590004	5.02213405408638	3.88769427282791	N-deacetylase/N-sulfotransferase (heparan glucosaminyl) 3
365	ENSMUSG00000046295	Ankle1	234396	1.52040422317495	2.92828735790134	31.7649210591281	0.000130010269871353	0.00415368438267054	FALSE	3.25710945711807	3.67753939105362	3.28189344757349	3.64617279898119	2.23441325393267	2.02393641807178	2.13594173936669	1.56833736249963	3.46567877368159	1.99065719346769	ankyrin repeat and LEM domain containing 1
366	ENSMUSG00000046442	Ppm1e	320472	2.01175347515077	2.8374088067906	31.7546717818638	0.000130191700270396	0.00415368438267054	FALSE	3.03547906519402	2.7635107696767	3.72681519707846	4.06029897925877	1.41366825425641	1.22560036375524	1.90533033992683	1.62738749008641	3.39652600280199	1.54299661200622	protein phosphatase 1E (PP2C domain containing)
367	ENSMUSG00000047067	Dusp28	67446	-4.46630292687195	0.735087017212197	31.5846708827761	0.000133244870350213	0.00422637239533869	FALSE	-0.852164490905737	-2.06030261129862	-2.06030261129862	-1.54020639743211	0.716638967983248	1.73386625405596	1.50433398981791	2.11388658189691	-1.62824402773377	1.51718144843851	dual specificity phosphatase 28
368	ENSMUSG00000006398	Cdc20	107995	1.58683598040059	7.39595504779021	34.4954838878671	0.000133275334695769	0.00422637239533869	FALSE	7.57151253914524	7.29881035824515	8.05581063562626	8.63018747518336	6.4661428697522	6.11120939880085	6.28586524846851	6.66312333043166	7.88908025205	6.3815852118633	cell division cycle 20
369	ENSMUSG00000042489	Clspn	269582	1.13793038307818	4.95118137000218	31.5476119876678	0.00013392156707282	0.00422637239533869	FALSE	5.09915719221655	5.15877044339351	5.48364067428327	5.77812426322933	4.41234227697224	4.52852327941891	4.09772686453566	4.00892826742133	5.37992314328067	4.26188017208704	claspin
370	ENSMUSG00000061758	Akr1b10	67861	-2.12129050353904	2.82146188161742	31.5465277821271	0.000133941425453547	0.00422637239533869	FALSE	2.14695801232279	1.19336794655256	0.997497842767952	1.27813157732714	3.94710370060741	2.7084192155723	3.66745921242666	3.46196194502109	1.40398884474261	3.44623601840686	aldo-keto reductase family 1	member B10 (aldose reductase)
371	ENSMUSG00000037235	Mxd4	17122	-1.41149428673108	5.62807580155165	32.1023393302345	0.00013427970871548	0.00422637239533869	FALSE	4.03281019943833	5.03211519793489	5.28994176257706	4.35990896584568	6.06001661136486	6.18650511072867	6.2954378389514	6.11123427938234	4.67869403144899	6.16329846010682	Max dimerization protein 4
372	ENSMUSG00000024350	Dnajc18	76594	-0.963196990653379	5.16906870869757	31.3976494995584	0.000136701467688247	0.00429102967256899	FALSE	4.65935483662082	4.85295182157446	4.70723886991612	4.14760093973473	5.59907950939699	5.55928570217338	5.6204820035434	5.49877689819147	4.59178661696153	5.56940602832631	DnaJ heat shock protein family (Hsp40) member C18
373	ENSMUSG00000070509	Rgma	244058	-0.956327669348153	6.68172596888599	31.353615377001	0.000137530588453191	0.00430548171948502	FALSE	6.55897917564508	5.93647705770544	5.86617224577863	6.03782426999109	6.96319536081572	6.94633279699203	7.18667231850191	7.20999730739934	6.09986318728006	7.07654944592725	repulsive guidance molecule family member A
374	ENSMUSG00000029591	Ung	22256	1.09030719037518	4.44974990996625	31.3118691377113	0.000138322094848119	0.00431868208968313	FALSE	4.65336330553744	5.11966409364269	4.71369252864497	5.01781320408556	4.00557766242239	3.98142286328515	3.47869799542186	3.71431777433015	4.87613328297767	3.79500407386489	uracil DNA glycosylase
375	ENSMUSG00000072082	Ccnf	12449	1.30612909262126	4.86432651614073	31.2686281547624	0.000139147594113521	0.00433287055056955	FALSE	5.24174524579429	4.81847831396474	5.4140153034973	5.82124900110727	4.19839598518194	4.3302911874617	3.65263885636243	4.03096548993018	5.3238719660909	4.05307287973406	cyclin F
376	ENSMUSG00000045751	Mms22l	212377	1.07016316805614	4.60666208292638	31.1624177705273	0.000141199928485312	0.00438508394926326	FALSE	5.05438963711489	4.64834123810236	5.25938866088381	5.12495882422393	4.23795712307494	4.04754128433517	3.76714590026502	3.81934934634291	5.02176959008125	3.96799841350451	MMS22-like	DNA repair protein
377	ENSMUSG00000029414	Kntc1	208628	0.956396715716038	4.70148885166557	31.1200677836666	0.000142028179972747	0.00438774784370274	FALSE	5.02220472441593	5.02003007172136	5.091142945408	5.24463200813354	4.37734048182742	4.24831961666959	3.82116228655142	4.095126676974	5.09450243741971	4.13548726550561	kinetochore associated 1
378	ENSMUSG00000027203	Dut	110074	0.968270917312543	6.84380040591761	31.1196068615968	0.000142037225736031	0.00438774784370274	FALSE	7.21467038548644	6.99667676102243	7.17521541449088	7.54564581164272	6.48270483534208	6.33067558370696	5.83914506441418	6.39015448371758	7.23305209316062	6.2606699917952	deoxyuridine triphosphatase
379	ENSMUSG00000038299	Wdr36	225348	0.75258363326236	5.88921657676091	31.0857015185184	0.000142704491753586	0.00439672915621801	TRUE	6.06280102487905	6.25534335967511	6.27027155340231	6.26370439323555	5.43004626501332	5.37414435810328	5.36719868439504	5.67004753847532	6.213030082798	5.46035921149674	WD repeat domain 36
380	ENSMUSG00000015850	Adamtsl4	229595	-0.823491066730273	6.3990435942787	31.0261600029525	0.000143885224609604	0.00442144149412197	TRUE	6.03772151920922	5.71073561229146	6.08854512799571	5.85536281908601	7.00392426163767	6.52885833183838	6.744742524033	6.69107206665729	5.9230912696456	6.74214929604159	ADAMTS-like 4
381	ENSMUSG00000027833	Shox2	20429	-1.02749898824878	5.51891860977974	30.9871023009384	0.000144665994261057	0.00443119327882699	FALSE	4.99876780917438	5.29539341140115	4.74553475623611	4.53202276972626	5.90582879358707	5.92148463397906	6.16313577725796	5.74528774402829	4.89292968663448	5.93393423721309	short stature homeobox 2
382	ENSMUSG00000038252	Ncapd2	68298	1.14973290818674	6.66963612792328	30.9723826497536	0.000144961533999478	0.00443119327882699	FALSE	7.06134311519987	6.44128564873051	7.32182516951058	7.49410977997539	6.11417015306376	5.84298281302981	5.8489294824545	6.10864618365925	7.07964092835409	5.97868215805183	non-SMC condensin I complex	subunit D2
383	ENSMUSG00000025151	Maged1	94275	-0.644639945529314	7.19858201110745	30.9139366649597	0.000146142033238812	0.00443628046249164	FALSE	6.87438990643832	6.91908162866002	6.82048925476344	6.74588724354397	7.38929988896279	7.49278245844702	7.53362720656663	7.51957345871196	6.83996200835144	7.4838207531721	MAGE family member D1
384	ENSMUSG00000022146	Osmr	18414	-2.55752328531542	3.85248429116742	33.7064044096544	0.000146484191101737	0.00443628046249164	FALSE	2.77351082478492	2.7043233249936	1.49383155365573	0.469408337549519	4.42952979362026	4.6821136454153	4.61608209626216	4.7350381130539	1.86026851024594	4.61569091208791	oncostatin M receptor
385	ENSMUSG00000030352	Tspan9	109246	0.807886786669005	8.2377131989129	30.8865393861858	0.000146699295668677	0.00443628046249164	FALSE	8.36508661225088	8.80385891644248	8.48960866056196	8.64601531994809	7.77441527460016	7.75269162121092	7.55071444284007	7.99985997132119	8.57614237730085	7.76942032749309	tetraspanin 9
386	ENSMUSG00000008855	Hdac5	15184	-0.703918299001492	6.64775902098903	30.8847295701081	0.000146736195328223	0.00443628046249164	FALSE	6.25310218573998	6.25276369460011	6.33867401218706	6.16880967548124	6.88436306979706	6.8037572265802	6.96916834452539	7.14707024875587	6.2533373920021	6.95108972241463	histone deacetylase 5
387	ENSMUSG00000027208	Fgf7	14178	1.65278259383877	3.91145723535973	30.8556540867028	0.000147330502889458	0.00443628046249164	FALSE	4.99876780917438	3.86487198441669	4.34936846767236	4.55775096119259	3.17697076437368	2.88757340285044	3.0960447261554	2.15460299963142	4.44268980561401	2.82879797325274	fibroblast growth factor 7
388	ENSMUSG00000032228	Tcf12	21406	-0.827336773634296	7.83582846009361	30.8518995569663	0.000147407452209194	0.00443628046249164	FALSE	7.6013848691065	7.38260869002021	7.13009216338364	7.30292780259745	8.19325673279714	7.89791168532678	8.36724150594274	8.26394903194807	7.35425338127695	8.18058973900368	transcription factor 12
389	ENSMUSG00000022125	Cln5	211286	-1.10208830714488	4.77918079128082	30.6836240549674	0.000150905294848858	0.00452987436491033	FALSE	4.13953458103068	4.04264833358201	4.32428435308631	4.00526397258669	5.47626633040354	4.6821136454153	5.41628281877571	5.20128463138458	4.12793281007142	5.19398685649478	ceroid-lipofuscinosis	neuronal 5
390	ENSMUSG00000026669	Mcm10	70024	1.18554920691922	4.76995238279935	30.6335066980007	0.000151965851608751	0.00455001345957791	FALSE	4.87550749204298	5.15877044339351	5.26818434294393	5.56948457095342	4.07275485880335	4.47346454065038	3.84743051952481	3.75460596624305	5.21798671233346	4.0370639713054	minichromosome maintenance 10 replication initiation factor
391	ENSMUSG00000087213	2810408I11Rik	69941	1.30501411804701	4.24659667605334	30.5715831185893	0.000153288372126156	0.00457787294454506	FALSE	4.61071105303944	4.89326128043382	4.43778316064692	4.98973556996598	2.93366288240492	3.87619125256705	3.28087318941281	3.58622816722542	4.73287276602154	3.41923887290255	RIKEN cDNA 2810408I11 gene
392	ENSMUSG00000023572	Ccndbp1	17151	-0.957181866540999	4.78701485185846	30.5202051598864	0.000154395946830576	0.00459918742637918	FALSE	4.13953458103068	4.39119392869322	4.42996565683211	3.93828506382736	5.02335217951033	5.10589745192564	5.20905308850418	5.37931952661502	4.22474480759584	5.17940556163879	cyclin D-type binding-protein 1
393	ENSMUSG00000032377	Plscr4	235527	-1.41704368259252	4.19986245418929	30.4938042142382	0.000154968740772437	0.00460450378116984	FALSE	3.71385460447076	3.38891087902577	3.43033572833689	2.62568799617963	5.06244003317594	4.36527960341561	4.84191217323095	4.58671095800291	3.28969730200327	4.71408569195635	phospholipid scramblase 4
394	ENSMUSG00000032333	Stoml1	69106	-1.43392206366525	5.17417226440678	30.6565622565204	0.000155742246123423	0.00461574164462745	FALSE	4.62914520804669	4.64046868963554	4.19187234971846	3.41235048292962	5.51703706824946	6.05873645427925	5.65435437888678	5.57575220583899	4.21845918258258	5.70147002681362	stomatin-like 1
395	ENSMUSG00000038264	Sema7a	20361	-2.39832596224981	3.6762596558049	31.8789868656109	0.000157252549980001	0.00464516735012017	FALSE	2.77351082478492	1.75644407324211	2.29997193579527	0.848656908525916	4.22816807613739	3.61058823965908	4.53758987632502	4.97559682406743	1.91964593558705	4.33798575404723	sema domain	immunoglobulin domain (Ig)	and GPI membrane anchor	(semaphorin) 7A
396	ENSMUSG00000013921	Clip3	76686	-1.36458596959614	6.93681767798642	31.5457525249296	0.000157530724556615	0.00464516735012017	FALSE	6.16950804616366	6.68464227380041	5.71996609396416	5.56314727653342	7.04910574750629	7.49377098350843	7.57351497849877	7.66141572052603	6.03431592261541	7.44445185750988	CAP-GLY domain containing linker protein 3
397	ENSMUSG00000020739	Nup85	445007	1.0323096960279	5.98695258236775	30.3284774211495	0.000158613014935857	0.00464592846393235	FALSE	6.61091485275796	5.89075185792182	6.50603415652329	6.52729108281454	5.12180101704088	5.42477900442009	5.25883250159067	5.66653249866904	6.3837479875044	5.36798625543017	nucleoporin 85
398	ENSMUSG00000022415	Syngr1	20972	-1.76022885543605	5.53198508589881	33.0472686948064	0.000158729152039054	0.00464592846393235	FALSE	4.69479069994319	4.94531293547146	3.33309015732014	4.18934756395679	5.74351315971904	6.13421358353119	6.37659464255213	6.29547211085488	4.2906353391729	6.13744837416431	synaptogyrin 1
399	ENSMUSG00000045954	Cavin2	20324	0.816477657652695	8.03002921498379	30.3223437113336	0.000158750146194143	0.00464592846393235	FALSE	8.44052332697207	8.03038559727859	8.51107185023861	8.49023034725197	7.58607331296848	7.53852613186806	7.75618625446322	7.35134437071164	8.36805278043531	7.55803251750285	caveolae associated 2
400	ENSMUSG00000017550	Atad5	237877	1.52717118158677	4.085633495195	30.2900760583333	0.000159473853287843	0.00465544046210535	FALSE	4.33186951885471	4.4005465109018	4.68770284810557	5.04989438907915	3.31284675677235	3.63945981839481	2.8840090116325	2.47705201967974	4.61750331673531	3.07834190161985	ATPase family	AAA domain containing 5
401	ENSMUSG00000059005	Hnrnpa3	229279	0.818568003321357	6.58550583721367	30.2705556327021	0.000159913545410387	0.00465663458792292	FALSE	6.77442086306979	6.63399958117141	7.23026721518925	7.03289812464302	6.14311031260159	6.10863058785709	6.08801285911258	6.13940105354705	6.91789644601837	6.11978870327957	heterogeneous nuclear ribonucleoprotein A3
402	ENSMUSG00000039748	Exo1	26909	1.18829919291783	3.74981590210378	30.1707198693074	0.000162184729536221	0.00470285263668721	FALSE	4.01422921352748	3.98164088538603	4.22838731244023	4.55775096119259	2.90936594943211	3.28479863898934	3.07396663060593	2.89261025609291	4.19550209313658	3.04018536878007	exonuclease 1
403	ENSMUSG00000001440	Kpnb1	16211	0.752745083521899	8.22024363180355	30.1654262638957	0.000162306209864258	0.00470285263668721	FALSE	8.40128836347074	8.36195727679218	8.63184591767814	8.75845339735943	7.7557982758896	7.9528588234341	7.64170858657146	7.81457192697877	8.53838623882512	7.79123440321848	karyopherin (importin) beta 1
404	ENSMUSG00000040093	Bmf	171543	-4.32133582432661	1.11223133680081	30.0659589719851	0.000164608849211248	0.00475776616891025	FALSE	-2.06030261129862	-0.963780517723531	-1.48647434379308	-0.857319115256725	0.716638967983248	1.67929922999224	1.68997557518906	2.9630739596623	-1.34196914701799	1.76224693320671	BCL2 modifying factor
405	ENSMUSG00000028618	Tmem59	56374	-1.03300398813636	7.85183932862601	30.0064787119018	0.000166004150111044	0.00478624805147323	FALSE	7.57230662958043	6.77730219078439	7.39090396399104	7.1196658689449	8.18695365912957	7.94926007696809	8.3997783869614	8.51179068298128	7.21504466332519	8.26194570151009	transmembrane protein 59
406	ENSMUSG00000030688	Stard10	56018	-1.56167474146171	5.96655670946993	31.9112285149934	0.000166596420721224	0.00479149360778751	FALSE	4.81238035970651	5.46990308228104	5.23267521569962	4.11331146339166	6.43881744973652	6.12403475919903	6.8986927645923	6.60738161471064	4.90706753026971	6.51723164705962	START domain containing 10
407	ENSMUSG00000032462	Pik3cb	74769	1.07595911249825	4.94592802165561	29.9617844063608	0.00016706175411432	0.0047930715056337	FALSE	5.20125036155292	5.10257418935426	5.66774171529101	5.48484549818319	4.29533626520188	4.65409139339222	3.97204314180146	4.25345927184024	5.36410294109534	4.29373251805895	phosphatidylinositol-4	5-bisphosphate 3-kinase catalytic subunit beta
408	ENSMUSG00000030216	Wbp11	60321	0.96945750893091	5.85074276764747	29.9142757055195	0.000168194652766095	0.00481374745183748	FALSE	6.36365074532044	5.82280891150864	6.17993917677717	6.54829834699229	5.25310114757981	5.16666383057143	5.54223540396628	5.15688065983804	6.22867429514964	5.27972026048889	WW domain binding protein 11
409	ENSMUSG00000045176	Borcs6	71923	-1.19339628247975	4.72637437104817	29.7784862643534	0.000171482853987922	0.00489585644502927	FALSE	3.89741844718579	4.54248667541644	3.90656561873922	3.55968689038056	4.94184831281495	5.24859087357897	5.26858554051029	5.31341856902328	3.9765394079305	5.19311082398187	BLOC-1 related complex subunit 6
410	ENSMUSG00000116673	A630089N07Rik	320586	1.14220805778275	4.85518780678808	29.7281247442595	0.000172721554730138	0.00491919413313129	FALSE	4.81238035970651	5.43391894720757	5.34085862530486	5.55678202155428	4.11586249140828	4.3124735436714	4.42871646902576	3.78085299168737	5.2859849884433	4.1594763739482	RIKEN cDNA A630089N07 gene
411	ENSMUSG00000028370	Pappa	18491	-2.71205424707436	1.76690958163945	29.6861310614382	0.000173762488199619	0.00493679945184172	FALSE	-0.0396819752173389	0.553873782315949	-0.497695176036544	0.234379281543445	3.07143126974657	1.43770562730035	2.21876767842464	2.89261025609291	0.0627189781513776	2.40512870789112	pregnancy-associated plasma protein A
412	ENSMUSG00000019813	Cep57l1	103268	0.981991846120507	3.98633188011485	29.6431490758125	0.000174835566648104	0.00495523036832504	FALSE	4.33186951885471	4.45542344723273	4.32428435308631	4.43817935196722	3.23677680034573	3.53577556810623	3.5917863821885	3.28987601369303	4.38743916778524	3.41355369108337	centrosomal protein 57-like 1
413	ENSMUSG00000040549	Ckap5	75786	0.811095384147129	5.68687125982875	29.5861994050691	0.000176269384234481	0.00498377142785966	FALSE	6.17370016673692	5.664902438238	6.08107706558053	6.1583371634695	5.23854692251215	5.25793048803731	5.21914732879946	5.19153451741488	6.01950420850624	5.22678981419095	cytoskeleton associated protein 5
414	ENSMUSG00000030254	Rad18	58186	0.877886339478242	5.2669756296777	29.5500585483964	0.000177186471493014	0.00499760006672445	FALSE	5.73424047451396	5.62156990406572	5.46080354314966	5.71664090834075	4.88691187279966	4.99856130560749	4.63882051217183	4.47861366754545	5.63331370751752	4.75072683953111	RAD18 E3 ubiquitin protein ligase
415	ENSMUSG00000046417	Lrrc75a	192976	-1.09779780852394	4.62781650536481	29.5329094424284	0.00017762359822105	0.0049978572444029	FALSE	4.16502614872199	4.31410694178235	3.67484267209538	3.68170782487814	4.94184831281495	5.04785304047387	4.92443009121394	5.33572170993902	3.95892089686946	5.06246328861045	leucine rich repeat containing 75A
416	ENSMUSG00000024511	Rab27b	80718	1.86944687829522	2.64469857170757	29.4430562331062	0.000179934769353789	0.00505071707150048	FALSE	3.2883752723265	3.02771960026062	3.44592462585963	3.27949859850189	0.716638967983248	1.22560036375524	2.09267455396993	1.56833736249963	3.26037952423716	1.40081281205201	RAB27B	member RAS oncogene family
417	ENSMUSG00000049265	Kcnk3	16527	-4.32198757632549	1.10514150121733	29.4029629595802	0.000180977431538223	0.00506780208170703	FALSE	-0.602345743071593	-0.963780517723531	-2.06030261129862	-2.06030261129862	1.10684612183684	1.73386625405596	2.21876767842464	2.50880616835926	-1.42168287084809	1.89207155566918	potassium channel	subfamily K	member 3
418	ENSMUSG00000035365	Parpbp	75317	1.23268286851716	3.65434911102304	29.362907336357	0.000182026215852321	0.0050849763696353	FALSE	4.31678548116975	3.76703117969394	4.20108809929623	4.18109432039479	3.04936421833657	3.15084002399874	2.90916721838701	2.50880616835926	4.11649977013868	2.9045444072704	PARP1 binding protein
419	ENSMUSG00000022391	Rangap1	19387	0.888785338105836	7.97305700704188	29.2388310677411	0.000185320578638279	0.00515680690033313	FALSE	7.94089941865107	8.35656123173717	8.36138501345181	8.65274588308186	7.2523320077329	7.63217777669761	7.37112059906306	7.55991950314501	8.32789788673048	7.45388747165965	RAN GTPase activating protein 1
420	ENSMUSG00000031756	Cenpn	72155	1.04923756719857	4.61049935922243	29.2328641580562	0.00018548076544831	0.00515680690033313	FALSE	4.70641183963012	4.86651383383056	5.14943231666782	5.34038637168003	4.23795712307494	3.81423270395532	3.84743051952481	4.05267115127333	5.01568609045213	3.9880728744571	centromere protein N
421	ENSMUSG00000027959	Sass6	72776	1.0224896621223	4.53214346789029	29.2022045501592	0.000186306420917889	0.00516745861534011	FALSE	4.6168819799612	4.91300138058438	4.9506856585091	5.24858672471913	3.92303396805847	4.19096444556471	3.79440688414815	3.80663102336451	4.93228893594345	3.92875908028396	SAS-6 centriolar assembly protein
422	ENSMUSG00000042606	Hirip3	233876	0.980656295742077	6.19199903538474	29.1795565808883	0.000186919100908725	0.00516872024363697	FALSE	6.43174128324136	6.83535151766397	6.49857880640909	6.59874164307972	5.66223876529036	5.83051728873883	5.07096514909275	5.80085388925935	6.59110331259853	5.59114377309532	HIRA interacting protein 3
423	ENSMUSG00000062901	Klhl24	75785	-1.30251850156593	4.23554961572166	29.1678326961612	0.000187237189608499	0.00516872024363697	FALSE	3.95700573551276	2.92776459903987	3.53607806477796	3.18360729175379	4.59100210309963	4.52078522854893	4.93058635165428	4.88170511686885	3.40111392277109	4.73101970004292	kelch-like 24
424	ENSMUSG00000002477	Snrpd1	20641	0.753040029265204	8.0111092062975	29.09882002999	0.000189122572243591	0.00520845348134059	FALSE	8.0869696524299	8.40383290338487	8.47211003912323	8.36330590565743	7.41541511121304	7.78696652280207	7.4578612352776	7.65344713786376	8.33155462514886	7.57842250178912	small nuclear ribonucleoprotein D1
425	ENSMUSG00000025613	Cct8	12469	0.732124695751075	9.2683542472734	29.043972984384	0.000190636892542737	0.00523780469228597	FALSE	9.38549638219356	9.73604032404493	9.54832156808724	9.65976006070945	8.65350932109704	8.95969251902319	8.77775487592115	9.00719635993623	9.5824045837588	8.8495382689944	chaperonin containing Tcp1	subunit 8 (theta)
426	ENSMUSG00000069806	Cacng7	81904	-0.899684731013184	5.90826523323049	29.0022844821732	0.000191797449081915	0.00525732115711155	FALSE	5.23774652519812	5.50066937788589	5.47606839300401	5.34038637168003	6.23884173183519	5.90968198438121	6.63215159958715	6.28175241872814	5.38871766694201	6.26560693363292	calcium channel	voltage-dependent	gamma subunit 7
427	ENSMUSG00000028407	Smim27	100504309	-0.933657468891044	4.48123248067492	28.9719425339628	0.000192647356832421	0.00526825102045008	FALSE	3.73670252850893	4.15742981014299	4.06638115167815	3.7942084022337	5.05692047557222	4.79548546637799	4.81554234552698	4.80064581221168	3.93868047314094	4.86714852492222	small integral membrane protein 27
428	ENSMUSG00000001403	Ube2c	68612	1.06999585107817	7.80468060971311	28.9272646873579	0.000193906902283755	0.00529030583637246	FALSE	8.2772310394429	7.57351877622321	8.33179872009575	8.59993720536715	7.27152218377761	6.92156969605491	7.1828091491639	7.28870275874672	8.19562143528225	7.16615094693579	ubiquitin-conjugating enzyme E2C
429	ENSMUSG00000029246	Ppat	231327	0.960891661097876	5.3121743629582	28.9052319880188	0.000194531605829984	0.00529497799831405	FALSE	5.65848943038442	5.90396474785306	5.52459235788675	5.7336706245025	4.76357337783102	5.03160887052886	4.3014814466773	4.83236371939125	5.70517929015668	4.73225685360711	phosphoribosyl pyrophosphate amidotransferase
430	ENSMUSG00000015176	Nolc1	70769	0.920184645480251	6.05828611528442	28.8693063734048	0.000195555304583808	0.00530315753370877	FALSE	6.32270936092548	6.08887974472916	6.45879333386307	6.81018155497279	5.39109647652907	5.71997217960588	5.56615817762669	5.40907255710312	6.42014099862262	5.52157484771619	nucleolar and coiled-body phosphoprotein 1
431	ENSMUSG00000020601	Trib2	217410	-0.817604352856	7.48821050401657	28.8515924380225	0.00019606239339732	0.00530315753370877	TRUE	7.14057821977297	7.18028270533272	6.9545847311127	6.78317168988313	7.6060531984748	7.75846095154795	8.13506184963346	7.80581108640718	7.01465433652538	7.82634677151585	tribbles pseudokinase 2
432	ENSMUSG00000038146	Notch3	18131	-3.16646578871573	1.67426122332558	28.8315792844048	0.000196637162222645	0.00530315753370877	FALSE	0.107819712594552	0.553873782315949	-1.0770363516466	-1.54020639743211	2.51765380038701	2.65286223342783	2.13594173936669	2.60007882474828	-0.488887313542054	2.47663414948245	notch 3
433	ENSMUSG00000032243	Itga11	319480	-2.76577580949978	1.95849565898943	28.8297587838078	0.000196689544429538	0.00530315753370877	FALSE	0.107819712594552	1.01000204786356	-1.0770363516466	0.234379281543445	2.02422048524822	3.04691756988009	2.95820453924264	2.71343380772187	0.0687911725887393	2.68569410052321	integrin alpha 11
434	ENSMUSG00000038871	Bpgm	12183	-2.05829863961842	6.09897277139562	34.1906466581984	0.000197102883414371	0.00530315753370877	FALSE	4.80699292924242	4.88662076516355	3.59319526303623	5.2125978412872	6.32402601316981	7.35160975174708	6.37884763471778	6.84826698690221	4.62485169968235	6.72568759663422	2	3-bisphosphoglycerate mutase
435	ENSMUSG00000028678	Kif2c	73804	1.01878317372159	4.81384839104592	28.748570980181	0.000199042373978207	0.00534302942745637	FALSE	5.28888486161001	4.89987137036882	5.00956902825519	5.61308288443585	4.17820102369379	4.110761835417	4.18271182510105	4.39612090304914	5.20285203616747	4.21694889681524	kinesin family member 2C
436	ENSMUSG00000024989	Cep55	74107	2.08985477073813	3.25089719217402	28.7252023744379	0.0001997257213635	0.00534907625771007	FALSE	4.68894483673519	2.7043233249936	3.62092766203483	3.99588384415313	2.02422048524822	2.10897019212424	1.74690217844386	1.68411540819795	3.75251991697919	1.89105206600357	centrosomal protein 55
437	ENSMUSG00000025212	Sfxn3	94280	-0.855482694691096	5.87861249829789	28.6091800992194	0.000203159582846456	0.00542859141624273	FALSE	5.47703522157468	5.47433864166057	5.57153722343885	4.97070889659591	6.09005228032166	6.36781308565213	6.18390007541252	6.3135644079852	5.3734049958175	6.23883246234288	sideroflexin 3
438	ENSMUSG00000030917	Tmem159	233806	-1.15041755543475	4.12291147016933	28.5906915867947	0.000203713169858961	0.00543095590055501	FALSE	3.72532379626492	3.31169848018344	3.70106295817021	2.91163457822637	4.50443602415263	4.5362200477412	4.70496143493165	4.57925265199359	3.41242995321123	4.58121753970477	transmembrane protein 159
439	ENSMUSG00000024426	Atat1	73242	-1.05216442063745	3.99306628605505	28.5617134334495	0.000204584412951987	0.00544175897503497	FALSE	3.44918274874237	3.72297908208016	3.09679093355902	3.20003835014089	4.34146833457425	4.44920912710878	4.47156863114437	4.4213677474065	3.36724777863061	4.42090346005848	alpha tubulin acetyltransferase 1
440	ENSMUSG00000015790	Surf1	20930	-1.06206626449207	4.97210565543721	28.5126657993671	0.000206069060243308	0.00546879185559343	FALSE	4.45408953346464	4.73221726824259	4.27276853415193	3.80499061411409	5.39109647652907	5.28559194766281	5.53417217373921	5.40063411889801	4.31601648749331	5.40287367920728	surfeit gene 1
441	ENSMUSG00000035960	Apex1	11792	0.710810181272052	6.95178953594627	28.4615156007822	0.000207630865409007	0.00549774515959404	FALSE	7.28804578832144	7.24660952786056	7.23139208224688	7.28571056982841	6.54119674428111	6.80056521766712	6.31674672377566	6.51463089676162	7.26293949206432	6.54328489562138	apurinic/apyrimidinic endonuclease 1
442	ENSMUSG00000062328	Rpl17	319195	-0.860225191921365	10.3284088557352	28.4254114836559	0.000208741640353549	0.00551465188780179	FALSE	10.2499613559881	9.63491660990201	9.7527084639973	9.60432175310569	10.5633631434243	10.7284788094918	10.7051498967585	10.775686600498	9.81047704574827	10.6931696125431	ribosomal protein L17
443	ENSMUSG00000033227	Wnt6	22420	-3.33826555362777	1.47926472426568	28.3849308562095	0.000209995382232353	0.00553525074114488	FALSE	-0.0396819752173389	-0.348027584656751	-2.06030261129862	-0.395703990857816	2.48514396453723	2.02393641807178	2.69442919779356	1.89104748047422	-0.710929040507632	2.2736392652192	wingless-type MMTV integration site family	member 6
444	ENSMUSG00000042831	Alkbh6	233065	-1.03705650253452	3.73937887670014	28.2921479877396	0.00021290255710125	0.00559026842799869	FALSE	3.34894474162372	3.23011887586843	2.99449778333236	2.97028571364182	4.07275485880335	4.05827231002935	4.27269306287428	4.23459224269729	3.13596177861658	4.15957811860107	alkB homolog 6
445	ENSMUSG00000016257	Prelid3b	66390	0.827048343257307	6.70825101732021	28.2877947009801	0.000213040117363999	0.00559026842799869	FALSE	6.91251531339159	7.18975406425759	7.0302158837146	7.10338005296862	6.07647717186322	6.53463341555485	5.92181695106706	6.3380765589884	7.0589663285831	6.21775102436838	PRELI domain containing 3B
446	ENSMUSG00000042331	Specc1	432572	0.813543953270631	6.48982506246941	28.2408727650215	0.000214529465776461	0.00561672773962272	FALSE	6.68179806649391	6.56289214098598	6.92290757279028	7.12182348672231	6.22167765340018	5.93900951509844	5.94328847192407	5.98709789283535	6.82235531674812	6.02276838331451	sperm antigen with calponin homology and coiled-coil domains 1
447	ENSMUSG00000038777	Sema6c	20360	-4.35813066801496	0.376628658219593	28.1989833294838	0.000215869431112255	0.00563916632460358	FALSE	-2.06030261129862	-1.41027994534818	-1.0770363516466	-2.06030261129862	1.5456392473635	1.50200145710149	0.49415208032942	1.06922631948548	-1.65198037989801	1.15275477606997	sema domain	transmembrane domain (TM)	and cytoplasmic domain	(semaphorin) 6C
448	ENSMUSG00000017548	Suz12	52615	0.934327440260082	5.45429049347082	28.1747510582757	0.000216649069529464	0.00564689996628472	FALSE	5.89775257023311	5.64142799792566	5.78576140378728	6.02404712116193	5.01198690599179	4.6821136454153	5.25393114515864	4.62343486470053	5.83724727327699	4.89286664031657	SUZ12 polycomb repressive complex 2 subunit
449	ENSMUSG00000024238	Zeb1	21417	-0.739550625781356	6.53895021854604	28.1562990157329	0.000217244958548132	0.00564982044758694	FALSE	6.11822880682656	6.16768025553213	6.06349976311385	6.14354674696484	6.93036740792807	7.03727947256918	6.90964192012571	6.51658461651173	6.12323889310935	6.84846835428367	zinc finger E-box binding homeobox 1
450	ENSMUSG00000041147	Brca2	12190	1.28282094089549	3.65650816335038	28.1112842332251	0.000218706767296761	0.0056730236544704	FALSE	3.99540579061934	4.03065148626044	4.15440913189835	4.38168000630034	2.98106258660445	3.30295921108608	2.75118374507969	2.37736752956088	4.14053660376962	2.85314326808277	breast cancer 2	early onset
451	ENSMUSG00000003228	Grk5	14773	-1.05094010265825	4.23316358310163	28.0989655364847	0.000219108818032556	0.0056730236544704	FALSE	3.31897784885291	3.54886723968783	3.75211580601357	3.82631626033008	4.43804737068474	4.66114814870771	4.96698223892109	4.52593616505379	3.6115692887211	4.64802848084183	G protein-coupled receptor kinase 5
452	ENSMUSG00000024620	Pdgfrb	18596	-0.999794673822939	6.35661507766025	28.040206584396	0.00022103856108488	0.00568740109027017	FALSE	5.70267600874434	5.46990308228104	6.27027155340231	5.50151252870325	6.64232876825437	6.66321221304341	6.98404397721462	6.76853407466508	5.73609079328274	6.76452975829437	platelet derived growth factor receptor	beta polypeptide
453	ENSMUSG00000068856	Sf3b4	107701	0.780502425799191	7.11021874628839	28.0286038773421	0.000221421972556259	0.00568740109027017	FALSE	7.22076075889093	7.38614396711858	7.49010085133015	7.6584437175137	6.50517147820545	6.92743466318733	6.54254421419786	6.65959135894145	7.43886232371334	6.65868542863302	splicing factor 3b	subunit 4
454	ENSMUSG00000071862	Lrrtm2	107065	2.17244087853239	2.8031744575702	28.0169283290849	0.000221808580758837	0.00568740109027017	FALSE	3.66704371145503	3.66206912268233	2.7651885234887	3.66995979994576	1.83079334037196	1.97946306324191	0.846447861301855	0.438176761617697	3.44106528939295	1.27372025663336	leucine rich repeat transmembrane neuronal 2
455	ENSMUSG00000002996	Hbp1	73389	-1.39835453019782	5.36023702106584	28.5841499307386	0.000221856816204418	0.00568740109027017	FALSE	5.02220472441593	3.76703117969394	4.59984953335793	4.34521024934605	6.23884173183519	5.44126985504925	6.00293139283894	5.78148575274045	4.43357392170346	5.86613218311596	high mobility group box transcription factor 1
456	ENSMUSG00000024014	Pim1	18712	-1.21343698184142	4.29666820387317	27.9967210150785	0.000222479575685202	0.00568740109027017	FALSE	3.73670252850893	3.36999172270376	3.33309015732014	3.80499061411409	4.20838843677108	4.88861807754624	5.13100734503013	4.72831021459616	3.56119375566173	4.7390810184859	proviral integration site 1
457	ENSMUSG00000074766	Ism1	319909	-2.14966167940395	2.6519773751797	27.9838474270238	0.000222908294998406	0.00568740109027017	FALSE	0.476937143097982	0.553873782315949	1.71581924194957	1.87738820388019	3.3312536442268	3.63945981839481	2.83233691541488	3.46196194502109	1.15600459281092	3.31625308076439	isthmin 1	angiogenesis inhibitor
458	ENSMUSG00000022881	Rfc4	106344	0.924308888895805	4.55547468559705	27.9788932901284	0.000223073537667529	0.00568740109027017	FALSE	4.950719878183	4.98936679444051	4.83112633730455	4.98500237448484	4.07275485880335	4.2576609816629	3.65263885636243	4.05267115127333	4.93905384610322	4.0089314620255	replication factor C (activator 1) 4
459	ENSMUSG00000029030	Tprgl	67808	-0.813168874039363	6.41787190914013	27.942374671077	0.000224296051753599	0.00569751829835008	FALSE	5.71710915901382	6.31343713672586	5.80704284439582	5.91629822651617	6.67512371148799	6.79255415988511	6.90339543865012	6.68587275472573	5.93847184166292	6.76423651618724	transformation related protein 63 regulated like
460	ENSMUSG00000031387	Renbp	19703	-0.913352241703024	6.0622619026303	27.9379052692056	0.000224446211975768	0.00569751829835008	FALSE	5.21758496422097	5.95563846507941	5.45311012005335	5.41969433025882	6.36032904617201	6.52499539281943	6.29305063938547	6.58893104658322	5.51150696990314	6.44182653124003	renin binding protein
461	ENSMUSG00000046447	Camk2n1	66259	-3.39500449606648	5.4489398668769	37.2661751041463	0.000225411664952281	0.00570961390812968	FALSE	3.25710945711807	3.98164088538603	1.5526119289021	1.65706396046027	6.13527494004197	5.78601969425529	6.73069896064466	6.44041782880685	2.61210655796662	6.27310285593719	calcium/calmodulin-dependent protein kinase II inhibitor 1
462	ENSMUSG00000025758	Plk4	20873	1.34889085073181	4.757774619212	27.772568234085	0.000230085099872846	0.00581537599830134	FALSE	5.97904720261753	4.81148364833062	4.9506856585091	5.02705228227894	3.94710370060741	4.03672984080216	3.83435618789499	3.92903395676158	5.19206719793405	3.93680592151653	polo like kinase 4
463	ENSMUSG00000019880	Rspo3	72780	-5.32983286102557	2.34452886547693	31.3917806031858	0.000230924589974337	0.00582398798516271	FALSE	0.107819712594552	-2.06030261129862	-2.06030261129862	-2.06030261129862	3.41992197431806	1.93357502140924	4.05328020802999	3.03025576644642	-1.51827203032533	3.10925824255093	R-spondin 3
464	ENSMUSG00000024841	Eif1ad	69860	1.01404521021949	5.77885373427322	27.5436572733209	0.000238169628511527	0.00598007015432941	FALSE	6.16319693653133	6.43447251006962	6.08357071753894	6.07615985945753	4.88067666179541	5.67536073443536	5.11487845030823	4.92941465380804	6.18935000589935	5.15008262508676	eukaryotic translation initiation factor 1A domain containing
465	ENSMUSG00000021238	Aldh6a1	104776	-1.68269794526671	3.08401627530679	27.5296778975145	0.000238674073633468	0.00598007015432941	FALSE	2.18067573325402	2.403067130171	2.155752549897	1.27813157732714	4.05070819875925	3.63945981839481	3.78084078126363	3.11522579296139	2.00440674766229	3.64655864784477	aldehyde dehydrogenase family 6	subfamily A1
466	ENSMUSG00000034438	Gbp8	76074	-1.76981224907516	4.21456832424511	28.1449961354788	0.000238968761080126	0.00598007015432941	FALSE	3.44918274874237	3.72297908208016	2.155752549897	2.52494219464649	4.54442923054901	4.79548546637799	4.73341137680784	5.20128463138458	2.96321414384151	4.81865267627986	guanylate-binding protein 8
467	ENSMUSG00000056952	Tatdn2	381801	0.912590437732692	5.99339917318766	27.5161938348222	0.000239161836265465	0.00598007015432941	FALSE	6.04231397702309	6.47044301133062	6.31552464251688	6.61874085221441	5.31452601537177	5.81161469391836	5.28309257716586	5.39639631841915	6.36175562077125	5.45140740121879	TatD DNase domain containing 2
468	ENSMUSG00000037622	Wdtc1	230796	-1.1859247299554	4.53635183738738	27.4942622497985	0.000239957679594695	0.00598714919792149	FALSE	3.78134068898418	4.19015605406734	3.97263098871762	3.24823769095217	4.66543071736985	4.93010457863832	5.14166062899854	5.23014573699262	3.79809135568033	4.99183541549983	WD and tetratricopeptide repeats 1
469	ENSMUSG00000053062	Jam2	67374	-2.98657920908004	2.66589587853115	28.2185497033129	0.000240588445963658	0.00599008802455786	FALSE	0.364075565542206	1.01000204786356	-0.758478422789068	1.33874805808505	3.76951858476337	1.97946306324191	3.46179380016659	4.00892826742133	0.488586812175438	3.3049259288983	junction adhesion molecule 2
470	ENSMUSG00000047534	Mis18bp1	217653	1.12285855317653	5.64037427107217	27.4105727320272	0.000243023321341674	0.00603783685809941	FALSE	6.30943507415684	5.89075185792182	5.96685702472306	6.16462978863025	5.0513797197544	5.39122079645804	4.3014814466773	4.95269052346718	6.08291843635799	4.92419312158923	MIS18 binding protein 1
471	ENSMUSG00000022159	Rab2b	76338	-1.07027415715894	4.8409761060124	27.3733331128075	0.000244402244188465	0.00605920383309704	FALSE	4.46781068141296	4.36276680387963	4.3073159874797	3.57236400083836	5.1531789380098	5.39968381204413	5.34892759435841	5.19153451741488	4.17756436840266	5.27333121545681	RAB2B	member RAS oncogene family
472	ENSMUSG00000025498	Irf7	54123	-3.41576685889894	4.58962518061427	34.9597818779085	0.000247131558350347	0.00611388815012077	FALSE	2.30817879416992	3.18753132062887	1.07973799015158	0.469408337549519	4.72928377391924	5.65075529084966	5.23912636670106	5.92960496466615	1.76121411062497	5.38719259903403	interferon regulatory factor 7
473	ENSMUSG00000041920	Slc16a6	104681	2.2599305173844	2.25296454863086	27.266699330488	0.000248401910308958	0.00613232369276469	FALSE	2.95981844248413	2.54477129836927	3.33309015732014	2.80825118370338	0.18009073046193	1.62258691131079	0.846447861301855	0.14676646630363	2.91148277046923	0.698972992344552	solute carrier family 16 (monocarboxylic acid transporters)	member 6
474	ENSMUSG00000025402	Nab2	17937	-0.889826818378189	6.72004334075784	27.2356631550948	0.00024958045733836	0.00614841983194099	FALSE	6.08522831991562	5.84695460199576	6.48920511182065	6.33238952460704	7.17035833958394	6.87073067997563	6.95564785761482	7.34366130665916	6.18844438958477	7.08509954595839	Ngfi-A binding protein 2
475	ENSMUSG00000037499	Nenf	66208	-1.05397967803152	7.48496811512597	27.2157816143475	0.000250338881397406	0.00615412024858424	FALSE	6.99063073940688	7.35881615962539	6.54997487078803	6.34721877354326	7.9364828363579	8.03052297714037	7.82802546592031	7.86604831327124	6.81166013584089	7.91526989817246	neuron derived neurotrophic factor
476	ENSMUSG00000020706	Ftsj3	56095	0.842199102523866	6.59989503927742	27.1906134324413	0.000251302866481109	0.0061580958345663	FALSE	6.55897917564508	6.88617039297691	7.13250258689294	7.17889187400634	5.98933465614685	6.07731985959741	6.05457994045553	6.33143262362795	6.93913600738032	6.11316676995694	FtsJ RNA methyltransferase homolog 3 (E. coli)
477	ENSMUSG00000024056	Ndc80	67052	0.844796577538832	5.0549432354633	27.1840404742801	0.000251555340677239	0.0061580958345663	FALSE	5.2497095900163	5.20220274237678	5.71354050052104	5.43017898025628	4.64350251304579	4.4894111852701	4.52136564503632	4.63786661769295	5.3989079532926	4.57303649026129	NDC80 kinetochore complex component
478	ENSMUSG00000046314	Stxbp6	217517	1.35717954906826	4.39652739814011	27.1668860575583	0.000252215666198373	0.00616134379539415	TRUE	5.20944078088933	4.64046868963554	5.11571701458954	4.58302835839508	4.13694271603659	3.55105168363681	3.05154540799768	3.32597455123331	4.88716371087737	3.5163785897261	syntaxin binding protein 6 (amisyn)
479	ENSMUSG00000036768	Kif15	209737	1.22151615171202	5.08777226394704	27.1188072058939	0.000254077258026208	0.00618670761203276	FALSE	5.64345462419691	4.81148364833062	5.6375128373029	5.95069045149425	4.64350251304579	4.21992703582591	4.13018570081323	4.37904083154052	5.51078539033117	4.34316402030636	kinesin family member 15
480	ENSMUSG00000045216	Hs6st1	50785	-0.646918384482371	6.57350019950695	27.0885798479299	0.000255255921673452	0.00618670761203276	FALSE	6.26100425123653	6.1974970810382	6.2636893756969	6.13502649906818	6.66064013702455	6.87528923988875	6.98404397721462	6.9030632113286	6.21430430175995	6.85575914136413	heparan sulfate 6-O-sulfotransferase 1
481	ENSMUSG00000005881	Ergic3	66366	-0.971834175206001	7.34915320375552	27.0468182870619	0.000256894937789905	0.00618670761203276	FALSE	6.80582096618742	7.22702968330995	6.67760094149182	6.26565713780736	7.65436807063876	7.92454760267682	7.69421465809105	7.72869304912937	6.74402718219914	7.750455845134	ERGIC and golgi 3
482	ENSMUSG00000052310	Slc39a1	30791	-0.710744117331981	7.35258281983364	27.0452582827404	0.000256956402693922	0.00618670761203276	FALSE	7.16815412631332	6.71868944777134	6.8704425880529	7.02138692834909	7.72044857103854	7.59027685333473	7.54570975927846	7.78812816959987	6.94466827262166	7.6611408383129	solute carrier family 39 (zinc transporter)	member 1
483	ENSMUSG00000074578	Zfas1	68949	-0.898169469562692	7.94889993044526	27.0438628298665	0.00025701139884873	0.00618670761203276	FALSE	7.61840081259028	7.53156960008241	7.32604343347409	7.21572070412744	7.99393665630424	8.67161150568012	8.08901836594378	8.45638074357653	7.42293363756856	8.30273681787617	zinc finger	NFX1-type containing 1	antisense RNA 1
484	ENSMUSG00000003617	Cp	12870	-3.50399995691751	7.6499047658675	37.5220618667942	0.00025734383676056	0.00618670761203276	FALSE	5.77343975465161	5.35433585703735	2.66218195505433	4.85615066666803	8.17744711241328	8.34563108722729	8.93453734740809	8.53991867900628	4.66152705835283	8.49938355651374	ceruloplasmin
485	ENSMUSG00000003604	Aven	74268	0.962405809354206	4.73359384515692	27.0243753368342	0.000257780868254079	0.00618670761203276	FALSE	4.91610809991562	5.22869859483058	5.27692672513901	5.08127767631825	4.23795712307494	4.40785460959919	3.73935985891894	4.24405659904769	5.12575277405086	4.15730704766019	apoptosis	caspase activation inhibitor
486	ENSMUSG00000031996	Aplp2	11804	-1.00887056789812	6.82614360031576	27.0238775386158	0.000257800559422966	0.00618670761203276	FALSE	6.36365074532044	6.64387761675617	5.72316819039162	6.05824640430717	7.00678993948657	7.30506509581794	7.43963088006237	7.18809981146533	6.19723573919385	7.23489643170805	amyloid beta (A4) precursor-like protein 2
487	ENSMUSG00000029571	Tmem106b	71900	-0.746465254372703	6.35245971526208	27.0182745062316	0.000258022317980642	0.00618670761203276	FALSE	5.92287459966026	5.71073561229146	6.05843808934928	6.01478871578656	6.73510653706089	6.39558099404682	6.84755330475483	6.69452789384908	5.92670925427189	6.66819218242791	transmembrane protein 106B
488	ENSMUSG00000020205	Phlda1	21664	0.936250383904116	7.38029068656772	26.9646412699413	0.000260156421750512	0.00622509536225558	FALSE	7.73007049738439	7.19110205386753	8.0653039698903	7.95740416346846	6.79601169582289	6.88887912806565	6.71295005621479	6.94428860407636	7.73597017115267	6.83553237104492	pleckstrin homology like domain	family A	member 1
489	ENSMUSG00000020311	Erlec1	66753	-0.82605274999469	5.08208709330121	26.9106938836035	0.000262323998144829	0.00626412541173246	FALSE	4.82842298362655	4.71732532843631	4.28148326494643	4.57675040810966	5.3867030900024	5.41228597284236	5.42503052457238	5.51450403122395	4.60099549627974	5.43463090466027	endoplasmic reticulum lectin 1
490	ENSMUSG00000053819	Camk2d	108058	0.740950376421377	7.12432507452612	26.8313111611252	0.000265552298861969	0.00632827386492083	FALSE	7.40409630394684	7.35521319387628	7.72225499637923	7.26438436801225	6.85444947956239	6.79094659636573	6.61505214663476	6.54748958136027	7.43648721555365	6.70198445098079	calcium/calmodulin-dependent protein kinase II	delta
491	ENSMUSG00000031176	Dynlt3	67117	-0.738614640845573	8.16471144949404	26.7771494969271	0.000267781746786353	0.00634134864527446	FALSE	7.86451141813134	7.84158216490709	7.87689237617111	7.3497026774219	8.51142154090542	8.45219653296728	8.55328691286267	8.42811623805035	7.73317215915786	8.48625530619643	dynein light chain Tctex-type 3
492	ENSMUSG00000003779	Kif20a	19348	1.109238042965	4.93705452870458	26.7751357492693	0.000267865061882065	0.00634134864527446	FALSE	5.50724706526703	4.76154777557118	5.48741196263477	5.62530132034864	4.52856473744953	4.08999462531482	4.04195124310429	4.41300112721933	5.34537703095541	4.26837793327199	kinesin family member 20A
493	ENSMUSG00000026646	Suv39h2	64707	1.26649590532766	3.63051212675838	26.7681098505275	0.000268155984315652	0.00634134864527446	FALSE	3.96670199458056	4.0185540410702	4.15440913189835	4.30779461427528	3.13567675008442	3.1903997657667	2.29709559904537	2.71343380772187	4.1118649454561	2.83415148065459	suppressor of variegation 3-9 2
494	ENSMUSG00000037628	Cdkn3	72391	0.85859959534733	5.06727443810893	26.7637180912683	0.000268338023281224	0.00634134864527446	FALSE	5.2965938617171	5.28533122268993	5.47606839300401	5.63439771419308	4.69415930031367	4.5666029553211	4.26296784618078	4.74173478204942	5.42309779790103	4.56636622096624	cyclin-dependent kinase inhibitor 3
495	ENSMUSG00000027699	Ect2	13605	1.35977129854214	6.44011392397957	28.0967892701633	0.000268816269539339	0.00634134864527446	FALSE	7.10699515769205	5.95880743561891	7.15520295913096	7.28955441760924	5.7331682260479	5.34814462911057	5.50970851205273	5.79764386939353	6.87763999251279	5.59716630915118	ect2 oncogene
496	ENSMUSG00000023004	Tuba1b	22143	0.788759740620391	10.7303579712905	26.7177996156286	0.000270250079947735	0.00636231891844697	FALSE	10.9314124805094	10.9281685506448	11.1805607265673	11.2199720193263	10.2974762438442	10.408856848599	9.91510013883411	10.4506691072113	11.065028444262	10.2680255846222	tubulin	alpha 1B
497	ENSMUSG00000059323	Tonsl	72749	1.52535741716858	3.51644175762683	26.5979182211548	0.000275317982905112	0.00644342362552592	FALSE	3.75919424449406	3.85129445632094	4.1825973524534	4.40312738823002	2.54944717154932	3.20978015163028	2.17794901279182	2.11388658189691	4.0490533603746	2.51276572946708	tonsoku-like	DNA repair protein
498	ENSMUSG00000021242	Npc2	67963	-0.922606904471033	9.59527833676149	26.5815022330734	0.000276020623615878	0.00644342362552592	FALSE	8.97844053314546	9.49266933578319	8.91797609432338	8.74521854119007	9.80114763125955	9.82343193985482	10.0370878360143	10.2310401260424	9.03357612611052	9.97317688329276	NPC intracellular cholesterol transporter 2
499	ENSMUSG00000001018	Snapin	20615	-0.708591366511809	6.09646051226684	26.5812979575385	0.000276029380337945	0.00644342362552592	FALSE	5.88502558184413	5.66101646059023	5.70384812927953	5.53103638961934	6.27256915974373	6.29255678128059	6.53851909513271	6.50482241348717	5.69523164033331	6.40211686241105	SNAP-associated protein
500	ENSMUSG00000028587	Orc1	18392	1.78684925668463	2.8124076397631	26.5797801184362	0.00027609445609825	0.00644342362552592	FALSE	3.19246856798401	2.87506416665418	3.36623902907452	3.99588384415313	2.06878044310454	1.83717353207323	1.04109257118559	1.68411540819795	3.35741390196646	1.65779048864033	origin recognition complex	subunit 1
501	ENSMUSG00000028066	Pmf1	67037	0.954013913020762	7.33904482498511	26.5713978814133	0.000276454160862249	0.00644342362552592	FALSE	7.24884741327129	8.10522346494796	7.82045396104987	7.64800181178162	6.59360210650311	6.84771928536229	6.63780667405577	7.02061441712044	7.70563166276269	6.7749356207604	polyamine-modulated factor 1
502	ENSMUSG00000038644	Pold1	18971	0.838954081399079	5.53425857580611	26.5551155357049	0.000277154457311874	0.00644687768532022	FALSE	5.62520356087466	6.03585050540887	5.85745585760401	6.01246480093124	5.21891003794754	5.24389829476405	4.79544376987913	4.91763436597239	5.88274368120469	5.04397161714078	polymerase (DNA directed)	delta 1	catalytic subunit
503	ENSMUSG00000027215	Cd82	12521	-1.05347371369937	4.50859750152525	26.4869077804572	0.000280110811187491	0.00649396304734184	FALSE	3.93741549606487	4.20090188532417	3.90656561873922	3.45404821641062	4.95377744166388	4.58897746294654	5.13634382036427	5.02034639542642	3.87473280413472	4.92486128010028	CD82 antigen
504	ENSMUSG00000007080	Pole	18973	1.11987322582416	4.8666838799115	26.4733617915002	0.000280702345554277	0.00649396304734184	FALSE	5.40754276592253	5.30538590639868	5.19626999859638	5.34777906379197	4.37734048182742	4.67515894434985	3.75331977281431	3.80663102336451	5.31424443367739	4.15311255558902	polymerase (DNA directed)	epsilon
505	ENSMUSG00000034168	Irf2bpl	238330	-1.01776905930005	6.81745530737982	26.4700525486043	0.000280847078779449	0.00649396304734184	FALSE	6.72528705469506	5.8503712324989	6.07357014374946	6.08060368378035	7.22920709056774	7.02502365096113	7.52348053370789	7.12546947771948	6.18245802868094	7.22579518823906	interferon regulatory factor 2 binding protein-like
506	ENSMUSG00000020894	Vamp2	22318	-0.841369949060453	5.71240307412075	26.4084418183688	0.000283557784537819	0.0065425096328377	FALSE	5.24573291375651	5.10829334740344	5.18237766275195	5.38418475344383	6.08734745825305	5.69268261846123	6.05739580021252	6.37084488940567	5.23014716933894	6.05206769158312	vesicle-associated membrane protein 2
507	ENSMUSG00000028600	Podn	242608	-3.66200410924644	4.96838792832411	35.0777803490851	0.000284067173404874	0.0065425096328377	FALSE	2.48051058092445	2.24591325018091	0.234757534460469	2.91163457822637	5.42148117782235	4.50518349097579	6.59581198626342	6.12154048198915	1.96820398594805	5.66100428426268	podocan
508	ENSMUSG00000040463	Mybbp1a	18432	0.80962134306708	7.8333164427123	26.3690475028573	0.000285307158092323	0.0065581332382757	FALSE	7.82241071067995	8.40615631171509	8.19030659718721	8.24704214522011	7.09695486331297	7.55944970377797	7.33212170394129	7.46193490344931	8.16647894120059	7.36261529362038	MYB binding protein (P160) 1a
509	ENSMUSG00000049932	H2ax	15270	0.834779573602704	7.05997564213962	26.3369013466248	0.000286744074851385	0.00657821328495014	FALSE	7.5164624634459	6.99204410702431	7.32393584320282	7.73373295789054	6.7142197230112	6.50159799482452	6.53448271455871	6.57587379837608	7.39154384289089	6.58154355769263	H2A.X variant histone
510	ENSMUSG00000018849	Wwc1	211652	1.17128701429631	5.0770754741333	26.2843393348724	0.000289111949035883	0.00661952986057255	FALSE	5.34943338297059	5.53504575943044	5.99891543058826	5.15054646224598	4.67266667301974	4.3302911874617	3.8732290072953	4.52593616505379	5.50848525880882	4.35053075820763	WW	C2 and coiled-coil domain containing 1
511	ENSMUSG00000036533	Cdc42ep3	260409	1.83589229905735	5.11135296327888	28.8793814416328	0.000290344618340833	0.00662509574284889	FALSE	5.4392292313084	4.48209848616523	6.09350244561148	6.33982320244832	3.88615924274343	3.947191480106	3.82116228655142	4.05267115127333	5.58866334138336	3.92679604016854	CDC42 effector protein (Rho GTPase binding) 3
512	ENSMUSG00000030795	Fus	233908	0.864772374562006	9.89537870419326	26.2438314088347	0.000290952497393067	0.00662509574284889	FALSE	10.0445559731191	10.2034618300793	10.4782656398233	10.294807845145	9.07437744522842	9.53064271539131	9.18005384251323	9.71794937959228	10.2552728220417	9.37575584568131	fused in sarcoma
513	ENSMUSG00000028988	Ctnnbip1	67087	0.723228092531601	7.79317977083134	26.2415376319005	0.000291057130776867	0.00662509574284889	FALSE	7.82507830653398	8.08288645101617	8.14983065646637	8.33475776135604	7.29046044664844	7.55282506188966	7.2703594912126	7.41661959927278	8.09813829384314	7.38256614975587	catenin beta interacting protein 1
514	ENSMUSG00000007038	Neu1	18010	-0.913026889771352	4.40190227017927	26.2172084650958	0.000292169663423006	0.00663728978048237	TRUE	4.12228647909981	3.86487198441669	3.81349167966609	3.69336095655314	4.73620720365996	4.63271162996731	5.03141299812258	4.70793619532617	3.87350277493393	4.777067006769	neuraminidase 1
515	ENSMUSG00000028044	Cks1b	54124	1.34033043523711	8.06520104351952	27.8180380393046	0.000292904550182171	0.00663728978048237	FALSE	9.02848506829869	7.72078453623648	8.64499014545417	8.65013217173185	7.37495424845066	6.7780211922975	7.30867886280411	7.43222843413911	8.5110979804303	7.22347068442285	CDC28 protein kinase 1b
516	ENSMUSG00000026536	Ifi211	381308	-2.1816710062077	2.80707402545101	26.1926432803586	0.000293298066860401	0.00663728978048237	FALSE	0.581606589368725	2.32662899465816	1.23136358339604	1.0064522181573	2.80786708809425	3.63945981839481	3.47869799542186	3.89339100954126	1.28651284639506	3.45485397786305	interferon activated gene 211
517	ENSMUSG00000034773	Hrob	217216	1.03924467720693	4.02539636590805	26.1488825740375	0.000295320942356546	0.00667014051043982	FALSE	4.23088047272814	4.42824588803642	4.37402388825735	4.70892258876178	3.5977009890322	3.5203359673305	3.02877022430308	3.47809330605746	4.43551820944592	3.40622512168081	homologous recombination factor with OB-fold
518	ENSMUSG00000018965	Ywhah	22629	0.62444748712139	7.80310148984879	26.1303424342136	0.000296182921869367	0.00667646802765155	FALSE	7.89275905283195	8.10950709585727	8.17985664512998	8.12757722190797	7.34242889925126	7.51534891132077	7.42444272170612	7.53988751474135	8.07742500393179	7.45552701175487	tyrosine 3-monooxygenase/tryptophan 5-monooxygenase activation protein	eta polypeptide
519	ENSMUSG00000018648	Dusp14	56405	1.10894297834363	3.68354022492004	26.1177232893801	0.000296771311502473	0.00667646802765155	FALSE	4.06024053241642	4.05454624231559	4.06638115167815	4.30019361898378	2.54944717154932	3.17075548522734	3.11779003875071	3.21485070306455	4.12034038634849	3.01321084964798	dual specificity phosphatase 14
520	ENSMUSG00000003273	Car11	12348	-1.54665918564096	4.07851334736507	26.1060594685141	0.000297316380438367	0.00667646802765155	FALSE	3.34894474162372	3.46219998846417	3.33309015732014	1.91768520362602	4.40367111758165	4.70960196044828	4.66859143446423	4.78776078831723	3.01548002275851	4.64240632520285	carbonic anhydrase 11
521	ENSMUSG00000026574	Dpt	56429	-2.93924241152262	3.49780847462475	29.2985592566021	0.00029815763903382	0.00668250815930502	FALSE	2.27734381294903	2.11568382323143	0.234757534460469	-0.210581395255698	4.48812306569648	4.29443309294507	3.89857425569063	4.49456092863013	1.10430094384631	4.29392283574057	dermatopontin
522	ENSMUSG00000005823	Gpr108	78308	-1.04850211046625	5.44571180419964	25.9815268202693	0.000303210003396606	0.00678272645529151	FALSE	4.71794011670021	5.25471659976451	4.94521150936188	4.23789943692033	5.7366247859359	5.89778198062298	5.78241051411542	6.06124851571385	4.78894191568673	5.86951644909704	G protein-coupled receptor 108
523	ENSMUSG00000006498	Ptbp1	19205	0.719670359412766	7.86514885871991	25.9613423892537	0.000304178139590302	0.00678595501338439	FALSE	7.90415736155093	8.22126394390088	8.38280363959113	8.17250315558433	7.37827746452173	7.53756781199092	7.28604968863785	7.61930816842151	8.17018202515682	7.455300783393	polypyrimidine tract binding protein 1
524	ENSMUSG00000063160	Numbl	18223	-0.733389431209271	5.1681776879407	25.9204679604912	0.000306149820167923	0.00678595501338439	FALSE	4.64734678774212	4.83926110922323	4.74553475623611	4.79797042273059	5.53699835266964	5.57804945561823	5.26858554051029	5.54545312287272	4.75752826898301	5.48227161791772	numb-like
525	ENSMUSG00000085183	Wincr1	100040617	0.867545869087481	5.38041675267173	25.9171310769372	0.000306311445772927	0.00678595501338439	FALSE	5.77067485465511	5.34467783370567	5.98297527282921	5.81592838019227	5.00627051690223	4.79548546637799	4.69052327276974	5.02034639542642	5.72856408534556	4.8781564128691	WNT induced non-coding RNA 1
526	ENSMUSG00000039328	Rnf122	68867	-1.97665680385007	1.86294977234845	25.9089093564094	0.000306710102256312	0.00678595501338439	FALSE	1.01446978091907	0.413105797476428	0.371644569775602	0.848656908525916	2.61100616181191	1.83717353207323	2.83233691541488	2.60007882474828	0.661969264174254	2.47014885851208	ring finger protein 122
527	ENSMUSG00000034684	Sema3f	20350	-1.31413352034182	5.91778551496286	26.7205104520403	0.000306801179363008	0.00678595501338439	FALSE	5.28501485901642	5.60548424726432	4.32428435308631	4.98025359920251	6.02369440641461	6.38496418402589	6.72716660540399	6.49296352514285	5.04875926464239	6.40719718024684	sema domain	immunoglobulin domain (Ig)	short basic domain	secreted	(semaphorin) 3F
528	ENSMUSG00000086290	Snhg12	100039864	-1.26440811854387	6.62979979887531	26.8202435330031	0.000306841161862375	0.00678595501338439	FALSE	5.91036826632174	6.20017739136232	5.50983498273046	5.75884411654912	6.65151350451512	7.75763817269762	6.87494667297979	6.9630357464224	5.84480618924091	7.06178352415373	small nucleolar RNA host gene 12
529	ENSMUSG00000041842	Fhdc1	229474	1.01711280013658	4.46929827944004	25.8761317895329	0.000308305505767253	0.00680545064431799	FALSE	4.86517626387618	4.64834123810236	5.14943231666782	4.82999558558328	3.64261151674577	4.27616419230977	3.72526354413112	3.78085299168737	4.87323635105741	3.85622306121851	FH2 domain containing 1
530	ENSMUSG00000030079	Ruvbl1	56505	0.69257384522619	6.25733828477731	25.8563619097945	0.000309272496826711	0.00680809430551884	FALSE	6.34518492771775	6.72242334104394	6.52083026276386	6.63091166481212	5.82370596947553	5.84298281302981	5.75491972074042	6.04509682034308	6.55483754908442	5.86667633089721	RuvB-like protein 1
531	ENSMUSG00000039481	Nrtn	18188	-1.81971985848067	2.31141871909779	25.8498591794559	0.000309591339918687	0.00680809430551884	FALSE	1.01446978091907	1.01000204786356	1.66344177254449	1.07931682320752	2.48514396453723	3.04691756988009	2.57374823785917	3.42914781165806	1.19180760613366	2.88373939598364	neurturin
532	ENSMUSG00000005506	Celf1	13046	0.661571219999317	7.05001280524591	25.8081197256468	0.000311647146910114	0.00683421224866886	TRUE	7.1921164335135	7.26336640183668	7.37266801212879	7.52051681987384	6.79435414768196	6.76825057266718	6.59968060044801	6.55130656475113	7.3371669168382	6.67839797138707	CUGBP	Elav-like family member 1
533	ENSMUSG00000002103	Acp2	11432	-0.982954307802282	5.1673695062858	25.8020069006649	0.00031194956997007	0.00683421224866886	FALSE	4.950719878183	4.79029384526986	4.39022981652111	4.12196053908898	5.53699835266964	5.72334736347077	5.53820942202497	5.49084856906674	4.56330101976573	5.57235092680803	acid phosphatase 2	lysosomal
534	ENSMUSG00000040268	Plekha1	101476	-0.668114075315381	6.06507015281142	25.7880011749957	0.000312643785152191	0.00683659453037854	FALSE	5.56902275103824	5.8262831363298	5.68426582490934	5.68780357286338	6.24370847952924	6.38496418402589	6.52840688999062	6.26557944757188	5.69184382128519	6.35566475027941	pleckstrin homology domain containing	family A (phosphoinositide binding specific) member 1
535	ENSMUSG00000023026	Dip2b	239667	0.911930149286831	4.84608991735847	25.7128293608627	0.000316400989042675	0.00688869220604786	FALSE	5.11232098424552	4.85974876380595	5.41004691676767	5.44748582911946	4.52056658786799	4.32140987193515	4.21333339601384	4.21547520442799	5.20740062348465	4.31769626506124	disco interacting protein 2 homolog B
536	ENSMUSG00000079553	Kifc1	100502766	1.14398723320645	3.74816534002981	25.7100310461483	0.00031654187528064	0.00688869220604786	FALSE	4.1480819148483	3.76703117969394	4.3073159874797	4.47914761073383	3.36737751304008	2.98076989236507	2.85840428951003	3.0519720283777	4.17539417318894	3.06463093082322	kinesin family member C1
537	ENSMUSG00000036356	Csgalnact1	234356	1.09898105866881	4.51815113977684	25.7005539175985	0.000317019566956311	0.00688869220604786	FALSE	5.05892942439839	4.95168930479541	5.32829688555934	4.33036023401558	3.87365520586765	3.73618946720284	3.8732290072953	3.99778212476246	4.91731896219218	3.87021395128206	chondroitin sulfate N-acetylgalactosaminyltransferase 1
538	ENSMUSG00000021597	Slf1	105377	1.02874355215248	3.63295722657193	25.6751775137452	0.000318302837316827	0.00688869220604786	FALSE	4.03281019943833	3.73781307473301	4.10616920180111	4.26157608058063	3.13567675008442	2.93492406544554	3.02877022430308	3.0519720283777	4.03459213913827	3.03783576705269	SMC5-SMC6 complex localization factor 1
539	ENSMUSG00000042029	Ncapg2	76044	1.37334397884137	3.65582815556135	25.6744562692272	0.000318339399443968	0.00688869220604786	FALSE	4.39067635672624	3.67753939105362	4.11594709253451	4.38886461867674	3.36737751304008	2.53488619780629	2.75118374507969	2.47705201967974	4.14325686474778	2.78262486890145	non-SMC condensin II complex	subunit G2
540	ENSMUSG00000020074	Ccar1	67500	0.848297997266301	6.56547800050258	25.6552641869242	0.000319314122800812	0.00688869220604786	FALSE	7.12875092821053	6.5773967738767	7.09961706560733	6.83406549797641	6.02652112013377	6.38922028812305	5.88741677217846	5.96723493572603	6.90995756641774	6.06759827904033	cell division cycle and apoptosis regulator 1
541	ENSMUSG00000038481	Cdk19	78334	-0.837071868104859	4.82475636631226	25.6532071175446	0.000319418804947212	0.00688869220604786	FALSE	4.32434721373811	4.54248667541644	4.39826502194739	4.11331146339166	5.01768073440145	5.17654730167243	5.39862665709383	5.10588503598848	4.3446025936234	5.17468493228905	cyclin-dependent kinase 19
542	ENSMUSG00000050002	Idnk	75731	-0.99829176819364	4.62995716935517	25.6467874568024	0.000319745754532666	0.00688869220604786	FALSE	3.81393568191448	4.42824588803642	4.07643150938014	3.81569284082378	5.00627051690223	5.00966148618934	4.79544376987913	5.30891626524846	4.0335764800387	5.03007300955479	idnK gluconokinase homolog (E. coli)
543	ENSMUSG00000027809	Etfdh	66841	1.6373339895039	5.0503136001198	27.0260219127099	0.000325031301181635	0.00697008754227048	TRUE	5.67040547292086	4.53401301349467	5.95601060515049	5.98901741419482	4.28593015648708	3.42405867402592	3.97204314180146	4.24405659904769	5.53736162644021	3.98152214284054	electron transferring flavoprotein	dehydrogenase
544	ENSMUSG00000029001	Fbxo44	230903	-2.59918445943313	1.42312947700347	25.5361659770883	0.000325441951231748	0.00697008754227048	FALSE	0.476937143097982	0.257102749734234	-0.758478422789068	-0.857319115256725	2.34724276209786	1.88617932549359	1.80166755167375	2.50880616835926	-0.220439411303394	2.13597395190612	F-box protein 44
545	ENSMUSG00000020689	Itgb3	16416	-2.24441890157678	1.82220366790006	25.5242763539877	0.000326061255185575	0.00697008754227048	FALSE	-0.0396819752173389	0.908767584759968	-0.27691287880934	0.929710853969649	2.48514396453723	2.06707971054991	2.90916721838701	2.50880616835926	0.380470896175734	2.49254926545835	integrin beta 3
546	ENSMUSG00000021485	Mxd3	17121	0.891305812552686	4.54113697701618	25.5235813487675	0.000326097499320664	0.00697008754227048	FALSE	4.7236698932309	4.78316084675786	5.20545778845714	4.89703686669326	4.03955722751486	4.21033729800271	3.84743051952481	4.00892826742133	4.90233134878479	4.02656332811593	Max dimerization protein 3
547	ENSMUSG00000048706	Lurap1l	52829	1.11352644937922	6.45265254019337	25.6682658792185	0.00032650833995221	0.00697008754227048	FALSE	6.33399091188683	6.6979784844689	6.84861726499465	7.4832423086124	5.68388614178385	5.73342579468429	5.72689489315334	6.00390829863428	6.8409572424907	5.78702878206394	leucine rich adaptor protein 1-like
548	ENSMUSG00000043639	Rbm20	73713	1.14501282680114	4.94081676909421	25.5019739725034	0.00032722667939623	0.00697267506443391	FALSE	5.1296879241018	5.09683226904973	5.79492048780279	5.45777115130199	4.6137366128403	4.36527960341561	3.73935985891894	4.19610144215506	5.36980295806408	4.22861937933248	RNA binding motif protein 20
549	ENSMUSG00000020380	Rad50	19360	0.793596480526195	5.56330709677551	25.4551727739046	0.000329688271095599	0.00701233140543407	FALSE	6.02153180609803	5.84695460199576	5.87771277783693	5.86312198988246	5.30989276783764	4.98174923795192	5.31167622394026	4.78776078831723	5.90233029395329	5.09776975451176	RAD50 double strand break repair protein
550	ENSMUSG00000020089	Ppa1	67895	0.979383162471741	8.12880960789115	25.4123097030774	0.000331961858856772	0.00703680773913704	FALSE	8.30042063827065	8.05428472126918	8.58024664667203	9.02602788483984	7.46938838283995	7.68592903729303	7.42662227268432	7.63378105454378	8.49024497276293	7.55393018684027	pyrophosphatase (inorganic) 1
551	ENSMUSG00000020225	Tmbim4	68212	-0.69745814651666	6.48685466983821	25.4107623291351	0.000332044280574164	0.00703680773913704	FALSE	6.00044588497424	5.96827279501752	6.24152933309421	6.1625352950571	6.64600968254232	6.61132669597102	6.95413772973672	6.92823311489488	6.09319582703577	6.78492680578623	transmembrane BAX inhibitor motif containing 4
552	ENSMUSG00000001942	Siae	22619	-0.965513098157456	4.64363875384429	25.3892581422636	0.000333192208230214	0.00704053710297104	FALSE	4.29385953070869	4.15742981014299	4.06638115167815	3.7942084022337	4.90545742974264	4.72987985434868	5.35351710592173	5.11622938607315	4.07796972369088	5.02627094402155	sialic acid acetylesterase
553	ENSMUSG00000024055	Cyp4f13	170716	-1.92366557549733	3.29679742241035	25.3848866052741	0.000333426138386828	0.00704053710297104	FALSE	2.07706222435358	2.90165500725926	1.86242557188068	0.848656908525916	3.80945583228567	3.87619125256705	4.23339255183861	3.84445449356015	1.92244992800486	3.94087353256287	cytochrome P450	family 4	subfamily f	polypeptide 13
554	ENSMUSG00000002870	Mcm2	17216	0.940312738611683	6.99174821354174	25.3710881271093	0.000334165792309587	0.00704341869458311	FALSE	7.09599299414282	7.01353701087645	7.50506042432838	7.7890868864612	6.31711631001368	6.43522701871642	6.30494733168401	6.69625270811502	7.35091932895221	6.43838584213228	minichromosome maintenance complex component 2
555	ENSMUSG00000017760	Ctsa	19025	-0.738982287920552	7.45578613711636	25.3484793352286	0.000335381890638026	0.00705631412068511	FALSE	6.77027434831908	7.28119722515521	7.10207890395369	6.96000165310097	7.56192122778302	7.7369147047546	7.86063296198364	7.92681229342847	7.02838803263223	7.77157029698743	cathepsin A
556	ENSMUSG00000070737	Tmem35b	100039968	-1.39589435718549	3.19914403446039	25.2913171559626	0.000338479864344792	0.00710868592797506	FALSE	2.30817879416992	2.47565832095134	2.66218195505433	1.95688715494173	3.43701995878504	3.45687019730425	3.66745921242666	4.20582084401088	2.35072655627933	3.69179255313171	transmembrane protein 35B
557	ENSMUSG00000038393	Txnip	56338	-3.9007589563668	4.18152400805628	32.3931445374047	0.000339870713039375	0.00712508135755975	FALSE	1.9262100678923	-0.963780517723531	2.03726150726054	0.469408337549519	5.07887312338006	3.50472934417736	5.42503052457238	5.57575220583899	0.867274848744708	4.8960962994922	thioredoxin interacting protein
558	ENSMUSG00000054072	Iigp1	60440	-4.2900353128223	3.79742014094301	32.1567105736306	0.000342491124584391	0.00716714849779917	FALSE	0.581606589368725	1.97252177195955	-0.27691287880934	-2.06030261129862	4.12644110561513	4.62551405026221	4.93058635165428	5.02584374209871	0.0542282178050788	4.67709631240758	interferon inducible GTPase 1
559	ENSMUSG00000039396	Neil3	234258	1.2483181603868	3.70803146979744	25.1991323903771	0.000343547140047204	0.00717638632259607	FALSE	4.28613586670915	3.46219998846417	4.3576338471719	4.45196510726833	2.90936594943211	3.02520359413272	3.11779003875071	2.79296301183518	4.13948370240339	2.96133064853768	nei like 3 (E. coli)
560	ENSMUSG00000071637	Cebpd	12609	-2.54353190773653	7.22730002315404	32.4387544971302	0.000347701621660943	0.00724631810063373	FALSE	6.30561987880749	5.76605240859813	4.72011744651386	4.03304389003653	7.79445443034335	8.12605949925665	8.01924284981932	8.03367843027565	5.206208405989	7.99335880242374	CCAAT/enhancer binding protein (C/EBP)	delta
561	ENSMUSG00000023186	Vwa5a	67776	-1.27577537898109	5.02751527058426	25.1170200252281	0.000348136032752892	0.00724631810063373	FALSE	4.75757873972436	3.83758793207602	4.39826502194739	3.82631626033008	5.50492636850973	4.96473894302343	5.80938724612259	5.69441590184058	4.20493698851946	5.49336711487408	von Willebrand factor A domain containing 5A
562	ENSMUSG00000021661	Ankra2	68558	-0.840392061013703	4.69879478109316	25.0918844880539	0.000349555132846787	0.00725998038055421	FALSE	4.27056337171944	4.46437004051787	4.06638115167815	4.06029897925877	5.0734161982415	4.95328629113601	5.2440781926086	4.9352689211329	4.21540338579356	5.05151240077975	ankyrin repeat	family A (RFXANK-like)	2
563	ENSMUSG00000020328	Nudcd2	52653	0.792669282918164	6.52020055127793	25.0833965790179	0.000350035878586282	0.00725998038055421	FALSE	7.03738869864886	6.40921206081291	6.90750818509847	7.00745114708065	6.19679779680042	6.00982151965516	6.12606323088109	5.93837632761649	6.84039002291022	6.06776471873829	NudC domain containing 2
564	ENSMUSG00000064373	Selenop	20363	-2.44997302477564	4.16311705993492	28.4621854913644	0.000352242380627136	0.00729279127408346	FALSE	3.15902854406317	2.11568382323143	2.99449778333236	0.671458780642242	5.11118819878957	4.3994395290453	5.05414682640472	4.99814510828676	2.2351672328173	4.89072991563159	selenoprotein P
565	ENSMUSG00000028068	Iqgap3	404710	0.841519798902774	6.15368097959026	25.0115007154389	0.00035413932708577	0.00731908835819565	FALSE	6.47654429410051	6.34284306067731	6.48166205672107	6.72190769000469	5.83019176567115	5.89479157920514	5.21914732879946	5.65947662170332	6.5057392753759	5.65090182384477	IQ motif containing GTPase activating protein 3
566	ENSMUSG00000030189	Ybx3	56449	0.613330435852153	9.32379597524022	24.9914702236187	0.000355292626185323	0.00732995052290816	FALSE	9.45474186102569	9.7743154367374	9.59057336446834	9.55367710636389	8.87825874648161	9.05820372357866	8.97754022806674	9.01930411882838	9.59332694214883	8.98332670423885	Y box protein 3
567	ENSMUSG00000023025	Larp4	207214	0.824067681811083	6.06961644772173	24.9804592823689	0.000355928486728184	0.00733011805912699	FALSE	6.3395987767118	6.25791842031495	6.52633991296786	6.54347759575816	5.43004626501332	5.64364739079052	5.94936495178331	5.29532443137112	6.41683367643819	5.57959575973957	La ribonucleoprotein domain family	member 4
568	ENSMUSG00000039159	Ube2h	22214	-0.868049929835333	5.9810043464596	24.9415892505091	0.000358183884656002	0.00735774232217268	FALSE	5.73990600347808	5.11398992295426	5.6341146388199	5.369732531091	6.226602548418	6.09306016392915	6.54856091440223	6.48500309570057	5.46443577408581	6.33830668061249	ubiquitin-conjugating enzyme E2H
569	ENSMUSG00000057789	Bak1	12018	1.03918181535713	5.56584043578832	24.935648867816	0.00035853004892663	0.00735774232217268	FALSE	5.32325551849021	5.96827279501752	6.08357071753894	6.39260147884352	4.8490898638311	5.10589745192564	4.99074586717047	4.86952706863786	5.94192512747255	4.95381506289127	BCL2-antagonist/killer 1
570	ENSMUSG00000020493	Prr11	270906	1.00233679816826	4.74267284976921	24.8983989034794	0.000360709711329778	0.00737743444136989	FALSE	5.34943338297059	4.67170436422949	5.08617749958061	5.39492969750359	4.32319213889403	4.00380071971209	3.93577632131404	4.33543446338261	5.12556123607107	4.14955091082569	proline rich 11
571	ENSMUSG00000027656	Ccn5	22403	-2.49648578806268	5.00623374333416	30.1940674726167	0.000360753195685725	0.00737743444136989	FALSE	2.18067573325402	2.978607580949	2.57979393223456	4.38168000630034	5.6254219647092	5.48169067933403	6.09351045572198	5.80405678263253	3.03018931318448	5.75116997059944	cellular communication network factor 5
572	ENSMUSG00000068923	Syt11	229521	-1.17565791640637	7.47667427497857	25.5653406140298	0.000362587090916437	0.00740197458152313	FALSE	7.32808907554701	6.86942888183579	6.18923122407599	6.44351690983719	7.93121306655919	8.15634094107147	8.02931734382756	7.62112523918368	6.707566522824	7.93449914766048	synaptotagmin XI
573	ENSMUSG00000025647	Shisa5	66940	-0.879456338132226	8.13775500941234	24.8404142048336	0.000364133753951325	0.00742057564553162	FALSE	7.37161987097256	8.09445840984318	7.55533212675723	7.38336518705294	8.29639884514879	8.51294129275988	8.5487915150634	8.66276816937226	7.60119389865647	8.50522495558609	shisa family member 5
574	ENSMUSG00000040415	Dtx3	80904	-1.23066250180142	5.15613906676932	24.812491931285	0.000365796217608644	0.00744146765333822	FALSE	4.99876780917438	3.80977792468101	4.07643150938014	4.49920357487402	5.66223876529036	5.31720728340893	5.68380970220752	5.8574454199898	4.34604520452739	5.63017529272415	deltex 3	E3 ubiquitin ligase
575	ENSMUSG00000006442	Srm	20810	0.836642191024262	7.90376379042752	24.7832145282591	0.000367548961811924	0.00746412039491798	FALSE	7.88830194249175	8.33903539647381	8.19435011309329	8.54753146628407	7.40132807540851	7.64647135997178	7.11820083712347	7.48805801697008	8.24230472958573	7.41351457236846	spermidine synthase
576	ENSMUSG00000036202	Rif1	51869	0.650823635319776	6.41339432569572	24.6834385677567	0.000373596883520488	0.00757376876539712	FALSE	6.64603762738541	6.71494586558753	6.79940669259741	6.63997286398236	5.99222943168795	6.21075501662789	6.15000467178739	5.82628012040618	6.70009076238818	6.04481731012735	replication timing regulatory factor 1
577	ENSMUSG00000022237	Ankrd33b	67434	2.01318088688943	4.93270549146623	27.9204688416389	0.000374659864650412	0.00757432994553903	FALSE	6.29411338111254	4.41907172688433	5.84281048573849	5.22870383528537	3.45391767896123	3.1903997657667	3.56036974161077	4.095126676974	5.44617485725518	3.57495346582818	ankyrin repeat domain 33B
578	ENSMUSG00000008090	Fgfrl1	116701	-1.09412242885639	5.61359833214876	24.6618331209169	0.000374921872785952	0.00757432994553903	FALSE	4.88576526336501	4.57589222316244	5.53191482116879	4.67992899725355	5.90275516781857	5.89179496644115	6.37207807547801	6.01224061398665	4.91837532623745	6.04471720593109	fibroblast growth factor receptor-like 1
579	ENSMUSG00000047514	Tspyl1	22110	-0.687912945900147	6.00934828695925	24.5839850992831	0.000379742092622981	0.00765846013049836	FALSE	5.72570024488957	5.7331174869177	5.61355562218734	5.41266199165779	6.226602548418	6.44343650807132	6.15000467178739	6.40710425307358	5.6212588364131	6.30678699533757	testis-specific protein	Y-encoded-like 1
580	ENSMUSG00000057143	Trim12c	319236	-1.61772904520101	3.8054182277067	24.5500082657638	0.000381868711089707	0.00767962838063518	FALSE	3.15902854406317	3.38891087902577	2.29997193579527	1.91768520362602	4.35951589900144	4.03672984080216	4.70496143493165	4.39612090304914	2.69139914062756	4.3743320194461	tripartite motif-containing 12C
581	ENSMUSG00000024791	Cdca5	67849	1.23418411250611	3.86177076435469	24.5462141268216	0.000382107055677746	0.00767962838063518	FALSE	4.41920463596928	4.48209848616523	4.3073159874797	4.139104671964	2.90936594943211	3.70920781988353	2.66519209916804	3.0082076169331	4.33693094539455	3.07299337135419	cell division cycle associated 5
582	ENSMUSG00000034614	Pik3ip1	216505	-1.59738121346803	4.7891976953236	25.4899807130184	0.000383811180842921	0.00770062398402542	FALSE	3.89741844718579	4.22215636908998	4.03580303613664	2.49861677496719	5.11118819878957	5.24389829476405	5.65062981609657	5.43409571019782	3.6634986568449	5.359953004962	phosphoinositide-3-kinase interacting protein 1
583	ENSMUSG00000016619	Nup50	18141	0.796199331703383	6.18000998813128	24.5061342719494	0.000384635556651422	0.00770392692112976	FALSE	6.17996559580703	6.5440264516081	6.713464480451	6.60028992508885	5.65129204028429	5.9903419700627	5.73395230178572	5.49481817988783	6.50943661323875	5.71760112300513	nucleoporin 50
584	ENSMUSG00000026377	Nifk	67949	0.889267950648853	6.90322653033321	24.4647864617538	0.000387264701254563	0.00774330465162591	FALSE	6.72099667619236	7.31621105246532	7.43843545439425	7.51724225257862	6.35584081102777	6.62040665153018	6.25676037569888	6.30680635715438	7.24822135890764	6.3849535488528	nucleolar protein interacting with the FHA domain of MKI67
585	ENSMUSG00000040997	Abhd4	105501	-1.00385813536048	6.13350073428823	24.4535587491758	0.000387982273320738	0.00774439146250642	FALSE	5.85140019403658	5.04409993020657	5.78269540842587	5.369732531091	6.52529646870499	6.15685670961518	6.77926475079919	6.66312333043166	5.51198201594	6.53113531488776	abhydrolase domain containing 4
586	ENSMUSG00000031970	Dbndd1	72185	-5.05883390165907	-0.0588036889179284	24.4402560796289	0.000388834482939802	0.00774815743564516	FALSE	-2.06030261129862	-1.41027994534818	-2.06030261129862	-2.06030261129862	1.26839845647209	-0.446950150970287	0.354603523058914	1.23027275121883	-1.89779694481101	0.601581144944885	dysbindin (dystrobrevin binding protein 1) domain containing 1
587	ENSMUSG00000023411	Nfatc4	73181	-1.57202449185644	4.64373653457333	25.1412754134688	0.000392227644823319	0.00780245691414292	FALSE	3.77030996187618	4.24310226228762	2.49241449097433	3.66995979994576	4.88691187279966	5.10071613573405	5.32107962794289	5.50666189521466	3.54394662877097	5.20384238292281	nuclear factor of activated T cells	cytoplasmic	calcineurin dependent 4
588	ENSMUSG00000029598	Plbd2	71772	-1.0145862424026	7.253038091701	24.3684922949019	0.000393470053532728	0.00781386022976473	FALSE	6.77855549428268	6.93042545268916	6.56611362622709	6.2850405749627	7.22429109374672	7.40932772547238	8.05912547318052	7.84443374971542	6.64003378704041	7.63429451052876	phospholipase B domain containing 2
589	ENSMUSG00000004393	Ddx56	52513	0.716681960306709	6.22383337480721	24.3131764968604	0.000397087576518441	0.00787231176741228	FALSE	6.28057210583612	6.80397813384072	6.45687114266427	6.55789179146165	5.81064624332104	5.93610344506199	5.67283430994484	5.8574454199898	6.52482829345069	5.81925735457942	DEAD box helicase 56
590	ENSMUSG00000027750	Postn	50706	-3.8187382335356	7.29094301060618	34.1836333373271	0.000398124342880245	0.0078794880539197	FALSE	4.95559732295964	5.26499382733383	2.3338815912175	3.24823769095217	7.81911818422367	7.66764966508505	8.5387513063497	8.52446764648356	3.95067760811578	8.13749670053549	periostin	osteoblast specific factor
591	ENSMUSG00000023452	Pisd	320951	-0.683336110879586	5.33987788354839	24.2834218556929	0.000399049638735661	0.00788443761677888	FALSE	5.10794638581927	4.79029384526986	4.9506856585091	4.97548914121511	5.60665513374546	5.58177309798938	5.75491972074042	5.61275257015166	4.95610375770334	5.63902513065673	phosphatidylserine decarboxylase
592	ENSMUSG00000024308	Tapbp	21356	-1.34243034755051	7.33426774182479	25.9613399772212	0.000406902341493	0.00802601121894217	FALSE	6.58910944799597	7.0600187936268	5.87483628790607	6.27344179176854	7.38379920335579	7.61592638358497	8.09245442525689	8.17706522874171	6.44935158032434	7.81731131023484	TAP binding protein
593	ENSMUSG00000089809	A930011G23Rik	319818	-2.70780137537205	0.62007036411501	24.1421346785762	0.000408523412150869	0.00803469015367872	FALSE	-1.1544933518991	-0.963780517723531	-1.0770363516466	-0.210581395255698	1.34286104626292	1.064616843781	1.21257092802914	1.68411540819795	-0.851472904131233	1.32604105656775	RIKEN cDNA A930011G23 gene
594	ENSMUSG00000024301	Kifc5b	16580	1.32106270265887	3.27819231986577	24.1304325889669	0.000409319874992968	0.00803469015367872	FALSE	4.21469655768686	3.33139243338264	3.44592462585963	3.92845766249848	2.38297337687142	2.7084192155723	2.29709559904537	2.53987642441041	3.7301178198569	2.48209115397488	kinesin family member C5B
595	ENSMUSG00000053519	Kcnip1	70357	1.22414686554588	5.51085106225502	24.3931697714093	0.000409406580580529	0.00803469015367872	FALSE	6.14623107831319	5.9745487090852	6.2030580350127	5.57264280950731	4.76357337783102	5.37843245426553	4.21333339601384	4.47861366754545	5.9741201579796	4.70848822391396	Kv channel-interacting protein 1
596	ENSMUSG00000010609	Psen2	19165	-1.51296644095477	4.40462819789231	24.4371647946356	0.000410122766266245	0.00803524084176333	FALSE	4.03281019943833	3.85129445632094	2.55125146855917	2.97028571364182	5.0513797197544	4.91247052602788	5.15223582228108	4.72155079403799	3.35141045949007	4.95940921552534	presenilin 2
597	ENSMUSG00000021127	Zfp36l1	12192	-1.11362289361598	6.80171285385132	24.473845804879	0.000410932069641772	0.00803761101709711	FALSE	6.58910944799597	5.47876060572092	6.27245895603344	6.00313152565746	7.17035833958394	6.96783510306669	7.58819308457987	7.21602142145491	6.08586513385195	7.23560198717135	zinc finger protein 36	C3H type-like 1
598	ENSMUSG00000026411	Tmem9	66241	-0.80058176972851	6.07830853341569	24.0918257560305	0.000411960503047475	0.00804425216402234	FALSE	5.8223227092847	5.86395741124621	5.36565866090517	5.37335918201806	6.22905870574051	6.38709380556898	6.45128880385491	6.60002967877613	5.60632449086353	6.41686774848513	transmembrane protein 9
599	ENSMUSG00000032925	Itgbl1	223272	-1.65695340813118	2.62303130083666	24.0778148051822	0.000412923776106193	0.00804960089080471	FALSE	1.88589675395803	1.19336794655256	1.30159109524415	1.95688715494173	3.34942863958649	2.50382062147196	3.4098592890327	3.41245654916699	1.58443573767412	3.16889127481453	integrin	beta-like 1
600	ENSMUSG00000086322	E130218I03Rik	77490	-3.98095429042831	1.76498746845904	24.6773364877868	0.000415040390584322	0.00807737773475522	FALSE	0.364075565542206	-0.623299420297426	-2.06030261129862	-2.06030261129862	3.13567675008442	2.59507981245592	2.50939812344224	2.19420177010269	-1.09495726933812	2.60858911402132	RIKEN cDNA E130218I03 gene
601	ENSMUSG00000047143	Dmrta2	242620	-0.607180686985474	7.57687601346099	24.0287315964997	0.000416319282499064	0.0080887857932472	FALSE	7.26268831804933	7.18840481396853	7.13009216338364	7.37524901119154	7.97650100121185	7.87001359542286	7.85254991995526	7.67983968106608	7.23910857664826	7.84472604941401	doublesex and mab-3 related transcription factor like family A2
602	ENSMUSG00000020585	Laptm4a	17775	-0.693801476989653	9.69401338607424	23.9677310831666	0.000420585098429463	0.00815809334611435	FALSE	9.6147692712774	9.17270473223824	9.21410152644454	9.1716432375586	10.0511626803212	9.83146932214731	10.0158920773679	10.0866178883533	9.29330469187969	9.99628549204743	lysosomal-associated protein transmembrane 4A
603	ENSMUSG00000038047	Haus6	230376	1.06085371268577	4.64835948358082	23.9404557986494	0.000422509105760687	0.0081760693083921	FALSE	4.95559732295964	4.53401301349467	5.20545778845714	5.45777115130199	4.10520573579805	4.24831961666959	3.92348191556932	3.79379958189706	5.03820981905336	4.01770171248351	HAUS augmin-like complex	subunit 6
604	ENSMUSG00000032011	Thy1	21838	-3.85230685290306	0.721557590040531	23.9347598062548	0.000422912208809525	0.0081760693083921	FALSE	-0.852164490905737	-0.963780517723531	-1.48647434379308	-2.06030261129862	1.5456392473635	2.40639657608179	0.354603523058914	1.15199554866796	-1.34068049093024	1.36465872379304	thymus cell antigen 1	theta
605	ENSMUSG00000032586	Traip	22036	0.92634608372788	4.22049233778477	23.900486997522	0.000425347255314324	0.00820955355422375	FALSE	4.4402366326911	4.67170436422949	4.64106292833577	4.65630714913213	3.75595665246766	3.98142286328515	3.60724181962498	3.34369065850946	4.60232776859712	3.67207799847181	TRAF-interacting protein
606	ENSMUSG00000002043	Trappc6a	67091	-1.22930548927754	5.657385079311	24.2603099945472	0.000428401965448541	0.00825486757515283	FALSE	5.08587218098009	5.52225041415114	4.52843109593005	4.19755386152239	6.11947536432075	6.22511168801406	6.14471858119981	6.07986642083562	4.83352688814592	6.14229301359256	trafficking protein particle complex 6A
607	ENSMUSG00000023942	Slc29a1	63959	-0.989899682964297	7.89248527812738	23.7816103100402	0.000433922100379291	0.00834746024073967	FALSE	7.02584051169	7.64902989404336	7.09468075019516	7.40390143324915	7.94323009279879	7.95573137115621	8.58778102605638	8.58855714072729	7.29336314729442	8.26882490768467	solute carrier family 29 (nucleoside transporters)	member 1
608	ENSMUSG00000021811	Dnajc9	108671	0.874471707628764	6.43540658929176	23.7570792852077	0.000435716800870671	0.00836819915093228	FALSE	6.4264810186215	6.69227805434704	6.94227202099977	7.07915663647793	6.16379895079668	6.02357619298156	5.55424637616681	5.92666928606862	6.78504693261156	5.91707270150342	DnaJ heat shock protein family (Hsp40) member C9
609	ENSMUSG00000034120	Srsf2	20382	0.884093456644303	8.40091027597451	23.7304167890766	0.000437677353667088	0.00837898314529748	FALSE	8.67150803799475	8.49560622004614	8.8241689871454	9.05369714839327	7.90840773966723	8.25932928681792	7.48111658405228	7.81457192697877	8.76124509839489	7.86585638437905	serine and arginine-rich splicing factor 2
610	ENSMUSG00000020330	Hmmr	15366	1.6800231311893	5.64508242760665	26.4675381302682	0.000437713429702103	0.00837898314529748	FALSE	6.65955187977862	5.27519836126049	6.21448000425244	6.49269652536241	4.76357337783102	3.70920781988353	4.81554234552698	4.76821487575859	6.16048169266349	4.51413460475003	hyaluronan mediated motility receptor (RHAMM)
611	ENSMUSG00000000282	Mnt	17428	-0.86273881058403	4.65390622246195	23.7017893512718	0.000439793958105825	0.00840503117643488	FALSE	3.87699626075091	4.40983885328424	4.10616920180111	4.22189634419874	4.75678034617071	5.05858175612031	5.16795467153991	5.06374958039593	4.15372516500875	5.01176658855671	max binding protein
612	ENSMUSG00000049550	Clip1	56430	0.63435404268104	6.15742279812533	23.685218766078	0.000441024626863497	0.00841477870569454	FALSE	6.30370849098048	6.39991566736952	6.40198290627323	6.62939591644429	5.89967497978387	5.80844004173627	5.83258505776033	5.67705202940043	6.43375074526688	5.80443802717022	CAP-GLY domain containing linker protein 1
613	ENSMUSG00000090272	Mndal	100040462	-1.35186478857548	3.88678736082609	23.6593472052294	0.00044295417380041	0.00842012666141978	FALSE	3.25710945711807	3.42602077083536	2.81405900622253	2.69688351250934	3.76951858476337	4.42453893424841	4.91203819549246	4.29046887524227	3.04851818667133	4.34914114743663	myeloid nuclear differentiation antigen like
614	ENSMUSG00000027330	Cdc25b	12531	0.707733645677135	6.33807074067963	23.6590344651366	0.000442977559196566	0.00842012666141978	FALSE	6.62629079873419	6.85249081350753	6.51714543815987	6.57374045019494	5.80407177825479	5.96490403770462	5.75491972074042	6.20144225724455	6.64241687514913	5.9313344484861	cell division cycle 25B
615	ENSMUSG00000031532	Saraf	67887	-0.680079187136853	7.27277110613555	23.6411687417349	0.000444315898123638	0.00842012666141978	FALSE	6.57015314591163	6.97649359967066	7.05837823422834	6.9245979312287	7.4787069529585	7.47186541491981	7.66866093050806	7.6596487241388	6.88240572775983	7.56972050563129	store-operated calcium entry-associated regulatory factor
616	ENSMUSG00000002409	Dyrk1b	13549	-1.64761373047796	2.36980343359613	23.6392762131212	0.000444457947768368	0.00842012666141978	FALSE	0.856549228704337	1.81357242425906	1.5526119289021	1.2148560966464	2.69868334294255	2.83861575315472	3.33757061562869	2.868336236222	1.35939741962797	2.93580148698699	dual-specificity tyrosine-(Y)-phosphorylation regulated kinase 1b
617	ENSMUSG00000001056	Nhp2	52530	1.10580912527889	6.82216558319491	23.9917110875128	0.000444910349413035	0.00842012666141978	FALSE	6.73524859651966	7.32728739540471	7.24704881832777	7.63370867664458	5.87479382585578	6.59483736092027	5.76529025266853	6.27945306486668	7.23582337172418	6.12859362607782	NHP2 ribonucleoprotein
618	ENSMUSG00000036006	Ripor2	193385	0.989094048359398	4.99743273374973	23.6187610531116	0.000446001211020548	0.00842141424895497	FALSE	5.41464459033561	4.89326128043382	5.4492479686631	5.73648946891475	4.71533643436007	4.32140987193515	4.18271182510105	4.4213677474065	5.37341082708682	4.41020646970069	RHO family interacting cell polarization regulator 2
619	ENSMUSG00000027405	Nop56	67134	0.877206512497483	7.48247961713601	23.6131980382102	0.000446420777605817	0.00842141424895497	FALSE	7.72793400385988	8.07706547713014	7.65761710525922	7.91945731655661	6.79601169582289	7.39881196520721	6.60546414019106	6.99141005524219	7.84551847570146	6.94792446411584	NOP56 ribonucleoprotein
620	ENSMUSG00000001151	Pcnt	18541	0.911090893954212	5.00518497964185	23.5949475702752	0.000447800505413557	0.00843381693824856	FALSE	5.121030586583	5.30538590639868	5.75167166324233	5.29138781279956	4.3323591771101	4.70277882688144	4.23339255183861	4.60885728616721	5.36736899225589	4.46934696049934	pericentrin (kendrin)
621	ENSMUSG00000054836	Elp6	72341	1.20185261901929	3.31752480519031	23.5685861438076	0.000449802285557696	0.0084578764709456	FALSE	3.61866287076626	4.0185540410702	3.92892524733963	3.52097316295125	2.31060470046616	2.78793819700731	2.37138898550467	2.89261025609291	3.77177883053184	2.59063553476776	elongator acetyltransferase complex subunit 6
622	ENSMUSG00000028438	Kif24	109242	1.46285803110125	2.64277229749724	23.5509179458628	0.000451149830546446	0.008469576481175	FALSE	3.10736869103675	3.44422378732204	2.81405900622253	3.26395281484056	1.60735750321068	1.5635536864404	1.56890539303201	2.23274261543872	3.15740107485547	1.74313979953045	kinesin family member 24
623	ENSMUSG00000024975	Pdcd4	18569	-1.39727535616658	4.35684515346286	23.5309789912001	0.000452676273655057	0.0084845920505138	FALSE	3.78134068898418	4.07805167887699	3.13576019725813	2.64981232926867	4.86812480852435	4.65409139339222	5.13634382036427	4.8572453475703	3.41124122359699	4.87895134246278	programmed cell death 4
624	ENSMUSG00000002055	Spag5	54141	1.15254970854381	5.61991960459611	23.5669928826289	0.000458160681451251	0.00857259092019541	FALSE	6.37825509030231	5.28027368805744	6.16117358815406	6.2676072428348	5.09512113778289	4.55149148239927	4.83536476526773	5.17678467101294	6.02182740233715	4.91469051411571	sperm associated antigen 5
625	ENSMUSG00000027663	Zmat3	22401	0.769390735881025	7.278668255924	23.4512691574641	0.000458839541416642	0.00857259092019541	FALSE	7.4549287817912	7.49383603345654	7.88191532485071	7.57743670762401	6.50517147820545	7.0561395193509	6.76555482969971	6.9857796622312	7.60202921193062	6.82816137237181	zinc finger matrin type 3
626	ENSMUSG00000024593	Megf10	70417	-1.91655707622063	3.34432850553384	23.5132060355544	0.000460966306653275	0.0085765673818274	FALSE	0.937669217998377	1.4309696071609	2.43107558668257	2.91163457822637	4.1679965350373	3.8393363234003	3.96005521517975	4.00892826742133	1.92783724751705	3.99407908525967	multiple EGF-like-domains 10
627	ENSMUSG00000015766	Eps8	13860	0.800190857311285	6.66004970123131	23.4121536260816	0.000461900090574956	0.0085765673818274	FALSE	6.99300498109519	6.67311228770087	7.37368719049587	6.88576645377306	6.25580400382301	6.30387312220475	5.9704333181827	6.27021882636764	6.98139272826625	6.20008231764453	epidermal growth factor receptor pathway substrate 8
628	ENSMUSG00000022324	Matn2	17181	-1.86154905834831	7.70206162190337	28.015629675844	0.000462319791969536	0.0085765673818274	FALSE	6.94353448657862	7.04220306115078	5.62729413429541	5.80522790711772	7.90533960921233	8.11389527808676	8.65252843778358	8.59550558135014	6.35456489728563	8.3168172266082	matrilin 2
629	ENSMUSG00000057113	Npm1	18148	0.961963224476857	9.64775309948232	23.4027123580155	0.000462642405935478	0.0085765673818274	FALSE	10.4349820343918	9.4335337185376	10.0896762372861	10.0692506136426	9.09573161636731	8.79061428349357	9.15266531572778	9.27150772686463	10.0068606509645	9.07762973561332	nucleophosmin 1
630	ENSMUSG00000026278	Bok	51800	1.22817002607153	6.03930596117895	24.0892928596462	0.000462724796655927	0.0085765673818274	FALSE	5.7651291070568	6.25276369460011	6.79940669259741	6.97916912455852	5.2040049564334	5.47769917989962	4.97891298088809	5.48287642894322	6.44911715470321	5.28587338654108	BCL2-related ovarian killer
631	ENSMUSG00000015354	Pcolce2	76477	1.18077383687062	5.25554087963156	23.3858293754265	0.000463973324749566	0.00858148549680523	FALSE	6.20270881078299	5.15324830427678	5.31986121305188	5.95795474505036	4.67266667301974	4.62551405026221	4.69052327276974	4.15655549988075	5.6584432682905	4.53631487398311	procollagen C-endopeptidase enhancer 2
632	ENSMUSG00000041272	Tox	252838	-5.25364370920358	1.09086223627188	23.7689197363403	0.000464459949814242	0.00858148549680523	FALSE	-0.852164490905737	-2.06030261129862	-2.06030261129862	-2.06030261129862	3.3312536442268	0.783452121826174	1.36581550271499	0.787933378721469	-1.7582680812004	1.56711366187236	thymocyte selection-associated high mobility group box
633	ENSMUSG00000026037	Orc2	18393	0.791425774818032	5.32960385001665	23.3520910572782	0.000466646503038671	0.00860826416426944	FALSE	5.63435795337278	5.66877797690506	5.4375990894845	5.89878969435998	4.70831187274015	5.04785304047387	4.67593915485929	5.05302058571536	5.65988117853058	4.87128116344717	origin recognition complex	subunit 2
634	ENSMUSG00000000223	Drp2	13497	-1.92127831796315	2.47045009958978	23.3246883224855	0.000468831038978392	0.00863492120213041	FALSE	1.56692332953761	1.86852449031284	1.07973799015158	0.234379281543445	3.36737751304008	2.81349948248868	3.33757061562869	2.868336236222	1.18739127288637	3.09669596184487	dystrophin related protein 2
635	ENSMUSG00000021707	Dhfr	13361	0.953670689829123	5.60308090837754	23.3124893184873	0.000469807408247371	0.00863927733244811	FALSE	6.02385577518674	5.66877797690506	6.13255944443879	6.12645563332627	5.0734161982415	5.42062666936214	5.05414682640472	4.51815609295155	5.98791220746421	5.01658644673998	dihydrofolate reductase
636	ENSMUSG00000027752	Exosc8	69639	0.772511491644586	7.02297356094482	23.2793307541604	0.000472473426810306	0.00867464183154707	FALSE	7.34955551745184	7.34071067108006	7.30909586673966	7.42764201897151	6.35359144647267	6.9932218582607	6.33542729278964	6.5608050737783	7.35675101856077	6.56076141782533	exosome component 8
637	ENSMUSG00000026494	Kif26b	269152	-2.29021728575726	1.76304722720745	23.2642122629255	0.000473694891269677	0.00868341482787444	FALSE	0.937669217998377	0.257102749734234	-0.27691287880934	0.356674591319634	2.19475346800737	3.04691756988009	2.66519209916804	1.56833736249963	0.318633420060726	2.36880012488878	kinesin family member 26B
638	ENSMUSG00000030316	Tamm41	68971	0.897960623004356	5.22127849112717	23.2543497467395	0.000474493713575071	0.0086844249113105	FALSE	5.54009004712068	5.80882773834406	5.32829688555934	5.67610528293004	4.38617086381658	4.99297902312298	4.46309942066262	4.88775580775478	5.58832998848853	4.68250127883924	TAM41 mitochondrial translocator assembly and maintenance homolog
639	ENSMUSG00000075590	Nrbp2	223649	-1.69422006204219	3.89172492403765	23.5864348479085	0.000475392845526758	0.00868726487827222	FALSE	3.01693264247313	3.58212705818392	2.11732679019725	2.10383878269395	3.9589896317776	4.54387597166458	4.56950102687175	4.79421768508629	2.70505631838706	4.46664607885006	nuclear receptor binding protein 2
640	ENSMUSG00000057406	Nsd2	107823	0.682702959164034	6.96286701876129	23.215698463323	0.000477639620673896	0.00871468414157669	FALSE	7.03968728470817	7.06590881423655	7.41980772279168	7.47398238095015	6.61253838945649	6.67022460368899	6.50384443264073	6.53597766225565	7.24984655067164	6.58064627201047	nuclear receptor binding SET domain protein 2
641	ENSMUSG00000051517	Arhgef39	230098	1.4238337856794	3.45735008198284	23.2036177736725	0.000478627922125145	0.00871909242847944	FALSE	4.10482967024209	4.19015605406734	3.91778875023167	3.69336095655314	2.95755739024017	2.76191584211196	1.63071012958499	2.71343380772187	3.97653385777356	2.51590429241475	Rho guanine nucleotide exchange factor (GEF) 39
642	ENSMUSG00000026958	Dpp7	83768	-1.02191246132241	4.93802387109303	23.185219024384	0.000480137720210428	0.00873297221012019	FALSE	3.97633352054984	4.76154777557118	4.56458220225131	3.89856730306367	5.18894427537113	5.46968289767423	5.36719868439504	5.39214603306039	4.300257700359	5.3544929726252	dipeptidylpeptidase 7
643	ENSMUSG00000023072	Cep89	72140	0.955370319421612	4.53853923460493	23.1512681727903	0.000482938457248075	0.00877025251210851	FALSE	4.83373112559874	5.06777478940505	4.83705002260483	4.98500237448484	3.61282703656156	4.42453893424841	3.88595728890299	3.90537010195509	4.93088957802337	3.95717334041701	centrosomal protein 89
644	ENSMUSG00000022814	Umps	22247	0.871940159683596	5.6367622958115	23.1082305052557	0.00048651647677373	0.00882151071317832	FALSE	5.6851634407798	6.09176943057816	5.94508202229729	6.24403018389798	5.02335217951033	5.52100980670585	4.99662611350351	4.92941465380804	5.99151126938831	5.11760068838193	uridine monophosphate synthetase
645	ENSMUSG00000047250	Ptgs1	19224	-1.16765799143045	7.46787423012412	23.8576445153734	0.000487993190986023	0.0088345682033237	FALSE	6.98587050191993	7.06590881423655	6.10090662871009	6.74588724354397	7.2939838600641	8.08138527961739	8.06613278516191	8.14963122927534	6.72464329710263	7.89778328852969	prostaglandin-endoperoxide synthase 1
646	ENSMUSG00000051378	Kif18b	70218	1.33202406192383	3.07530788830899	23.0607780135338	0.000490497744913155	0.00885820046723619	FALSE	3.31897784885291	3.35082116463615	3.44592462585963	4.05127103968327	2.48514396453723	2.06707971054991	2.0020413100474	2.50880616835926	3.54174866975799	2.26576778837345	kinesin family member 18B
647	ENSMUSG00000058006	Mdn1	100019	0.911535302812645	5.32893416535558	23.0507907516968	0.000491340552899681	0.00885820046723619	FALSE	5.56583651112339	5.38763869234074	5.68097610920505	6.10698296237832	4.88691187279966	5.05858175612031	4.60072157861557	4.62343486470053	5.68535856876187	4.79241251805902	midasin AAA ATPase 1
648	ENSMUSG00000028124	Gclm	14630	0.585632324321003	6.6528086808808	23.0480236098759	0.000491574368653683	0.00885820046723619	FALSE	6.86534711068789	6.78624908917047	7.01983717862967	6.97797858939874	6.30319682326062	6.28343936071952	6.4534282019287	6.2771500404657	6.91235299197169	6.32930360659363	glutamate-cysteine ligase	modifier subunit
649	ENSMUSG00000026471	Mr1	15064	-1.61684262969184	4.15295525706999	23.4698138630072	0.000493915065161127	0.00887087394185879	FALSE	3.59385010661036	3.02771960026062	3.43033572833689	2.17205777049121	4.6137366128403	4.01486081489415	4.92443009121394	5.17183435308689	3.05599080142477	4.68121546800882	major histocompatibility complex	class I-related
650	ENSMUSG00000053768	Chchd3	66075	0.62286923686533	6.82410146614253	23.0158037643572	0.000494306515328794	0.00887087394185879	FALSE	7.19004848216478	7.26592719459194	6.90610005560299	7.01675660887239	6.40663125545273	6.58744783391614	6.4253654668213	6.49296352514285	7.09470808530803	6.47810202033325	coiled-coil-helix-coiled-coil-helix domain containing 3
651	ENSMUSG00000026662	Sephs1	109079	0.726638483471684	5.38097853952511	23.0128634936153	0.000494556729994868	0.00887087394185879	FALSE	5.87990318265736	5.64142799792566	5.56441361951108	5.68196628501209	4.94184831281495	5.21061579052422	4.76820255790029	4.94109952858484	5.69192777127655	4.96544154745608	selenophosphate synthetase 1
652	ENSMUSG00000021840	Mapk1ip1l	218975	0.600503771848966	6.55470327215934	22.9721832264161	0.000498033928697755	0.00891954322914676	FALSE	6.81255757413191	6.79691263873078	6.95049215920997	6.72332933924138	6.12739678056942	6.39980593803417	6.17873695122662	6.17447223573085	6.82082292782851	6.22010297639026	mitogen-activated protein kinase 1 interacting protein 1-like
653	ENSMUSG00000018809	Smyd4	319822	0.867705437754314	4.54478543120193	22.9484877296825	0.000500072588782424	0.0089423393862364	FALSE	4.77974980761811	4.81847831396474	4.94521150936188	5.07683593075715	4.07275485880335	4.3738957117803	3.80784660827209	3.88131161804742	4.90506889042547	4.03395219922579	SET and MYND domain containing 4
654	ENSMUSG00000069094	Pde7a	18583	-0.687989766739467	5.66723794084307	22.9245119672337	0.000502145363148131	0.00895376489123232	FALSE	5.40040580898564	5.1642715262365	5.23716194775186	5.32548636216273	5.82695251227265	5.95632406821171	6.21701736968303	5.84505997089029	5.28183141128418	5.96133848026442	phosphodiesterase 7A
655	ENSMUSG00000057596	Trim30d	209387	-3.17321548186311	1.50081951744797	22.923361278229	0.000502245097521381	0.00895376489123232	FALSE	-0.852164490905737	0.799889750186084	-1.0770363516466	-1.54020639743211	1.72339665369111	2.40639657608179	2.54193193578283	2.44458319292628	-0.667379372449592	2.2790770896205	tripartite motif-containing 30D
656	ENSMUSG00000028693	Nasp	50927	0.944852729752695	6.82210512158522	22.8799862793343	0.000506021620360286	0.00900733911729735	FALSE	6.91877273263554	7.36001515142452	7.10699001361292	7.42851384136964	6.15090336049716	6.76661568332353	5.90940249274337	6.12154048198915	7.20357293476065	6.2371155046383	nuclear autoantigenic sperm protein (histone-binding)
657	ENSMUSG00000031657	Heatr3	234549	1.10410810700521	4.82604919418722	22.8506212511333	0.000508597311528235	0.00903940762057108	FALSE	5.36418162446969	4.44642102700581	5.40207724517257	5.61308288443585	4.20838843677108	4.23891737248766	4.06452090337069	4.18631611654448	5.20644069527098	4.17453570729348	HEAT repeat containing 3
658	ENSMUSG00000074088	Snrnp40	66585	0.703892213472102	5.72056795894954	22.794924925969	0.000513525099439451	0.00910985200874631	FALSE	5.95001276883371	5.74050160879574	6.10827300608785	6.26174900196421	5.3510658770097	5.2672100290679	5.28789601933182	5.40063411889801	6.01513409642038	5.32670151107686	small nuclear ribonucleoprotein 40 (U5)
659	ENSMUSG00000025504	Eps8l2	98845	0.959824359294254	4.40260178623304	22.780126479872	0.000514843839074844	0.00910985200874631	FALSE	4.62302662398482	4.50828925142537	4.97237687912919	5.02244013909906	3.47061977187489	4.05827231002935	3.97204314180146	3.83195652785955	4.78153322340961	3.83322293789131	EPS8-like 2
660	ENSMUSG00000027018	Hat1	107435	0.74074977312258	5.83437296129241	22.7726389909785	0.000515512592521244	0.00910985200874631	FALSE	6.22307787216886	5.8297490147947	6.28767860987368	6.2380752194261	5.43856080238893	5.596572296845	5.16795467153991	5.43822436235183	6.14464517906583	5.41032803328142	histone aminotransferase 1
661	ENSMUSG00000026596	Abl2	11352	0.682101521978809	6.4896775803412	22.7707503471889	0.000515681440248464	0.00910985200874631	FALSE	6.68767290154448	6.89115519593001	6.7453116866188	6.82747063402063	6.03777291381977	6.42282452360537	5.92490394545172	5.99832656580703	6.78790260452848	6.09595698717097	v-abl Abelson murine leukemia viral oncogene 2 (arg	Abelson-related gene)
662	ENSMUSG00000032193	Ldlr	16835	0.688951868990301	8.30196314166108	22.7568523628152	0.000516925945230562	0.00911804269253365	FALSE	8.73387650818041	8.79457756956245	8.50782623998685	8.34079064847318	7.7869723275916	8.12350712002776	7.79381990195837	7.93706012725132	8.59426774155073	7.91033986920726	low density lipoprotein receptor
663	ENSMUSG00000054766	Set	56086	0.710740765782229	8.80267249873341	22.746060056712	0.000517894788117632	0.00912135360610798	FALSE	9.391582961221	8.90794689368759	8.84342472293303	9.24251223100119	8.52497807203266	8.34891249888445	8.3099507981251	8.4234379565469	9.0963667022107	8.40181983139728	SET nuclear oncogene
664	ENSMUSG00000025176	Hoga1	67432	-2.08057997036249	2.29539068985744	22.7080193629055	0.000521326843876405	0.00916797222280841	FALSE	1.80172469598486	1.01000204786356	0.611703710832735	0.100748890251156	3.36737751304008	3.00315780121391	2.93389421659764	2.44458319292628	0.881044836233078	2.93725318094448	4-hydroxy-2-oxoglutarate aldolase 1
665	ENSMUSG00000029869	Ephb6	13848	-1.87969306950683	4.34567845683748	24.3759806505238	0.000522649793576489	0.00917287728740614	FALSE	3.44918274874237	3.80977792468101	2.11732679019725	2.62568799617963	4.63611841487183	4.3994395290453	5.41628281877571	5.28160332807518	3.00049386495007	4.93336102269201	Eph receptor B6
666	ENSMUSG00000027115	Kif18a	228421	1.33434584120346	3.72110375989939	22.6752326056341	0.000524306375562623	0.00917287728740614	FALSE	4.48140255910529	3.40758514208236	4.29014566953887	4.47914761073383	3.29420198331101	2.56529691489397	2.80578986187985	2.91648260322167	4.16457024536509	2.89544284082663	kinesin family member 18A
667	ENSMUSG00000028069	Gpatch4	66614	0.878370621653883	6.3326285980816	22.6614094166947	0.000525568574647161	0.00917287728740614	FALSE	6.18204804007118	6.98739652912453	6.62892167787011	6.8933642425841	5.77411019700325	6.0878324539787	5.7233532001264	5.69441590184058	6.67293262241248	5.81992793823723	G patch domain containing 4
668	ENSMUSG00000058756	Thra	21833	-1.51671894126369	7.20771203444562	25.4571095770175	0.00052557297819275	0.00917287728740614	FALSE	6.20065599765729	6.84223168911886	6.32187503469006	5.27597029929563	7.56969397407877	7.3548776084197	8.05067152352827	8.00613125011755	6.16018325519046	7.74534358903607	thyroid hormone receptor alpha
669	ENSMUSG00000031924	Cyb5b	66427	0.599513868858928	7.31963831165128	22.6562388866057	0.000526041615715562	0.00917287728740614	FALSE	7.73716937788288	7.62029901581169	7.50226729454969	7.47735650812742	6.88280403822041	7.10353407791669	6.88131727818461	7.07465754110409	7.58427304909292	6.98557823385645	cytochrome b5 type B
670	ENSMUSG00000020899	Pfas	237823	0.83832728887531	5.63365880167546	22.6459542449027	0.000526984026407172	0.00917287728740614	FALSE	5.95245474800576	5.81233575448592	5.95328621075469	6.21400647382769	4.97148820381007	5.53259957746537	4.84843000117188	5.17678467101294	5.98302079676852	5.13232561336507	phosphoribosylformylglycinamidine synthase (FGAR amidotransferase)
671	ENSMUSG00000046179	E2f8	108961	2.12959610045657	4.71305056267625	25.8274551112372	0.00052710462103704	0.00917287728740614	FALSE	6.40880697921964	4.49088167717332	4.64781880040584	5.2125978412872	3.50345483517913	2.93492406544554	3.44468918619959	3.27148227959597	5.1900263245215	3.28863759160506	E2F transcription factor 8
672	ENSMUSG00000032477	Cdc25a	12530	0.949505113959783	4.79830610019722	22.6160328938436	0.000529737122685847	0.00920497080595631	FALSE	5.0452669798659	5.27010511667304	5.03555981420519	5.38777530064075	3.92303396805847	4.66817055476835	4.3014814466773	3.98654919699693	5.18467680284622	4.21980879162527	cell division cycle 25A
673	ENSMUSG00000020869	Lrrc59	98238	0.803910164864582	7.48321176477961	22.5481017385867	0.000536050617953276	0.00929275870107722	FALSE	7.6291255709274	7.86626230462516	7.8046706045524	7.99378952856956	6.70189462568981	7.38395992932706	6.77584946541322	7.13694545517622	7.82346200216863	6.99966236890158	leucine rich repeat containing 59
674	ENSMUSG00000024912	Fosl1	14283	0.992286303113156	7.19976540918763	22.5379131919277	0.000537005154524683	0.00929275870107722	FALSE	7.49149148514217	7.5442829212751	7.74369869070636	7.65323221165086	6.66608853120101	7.09704387268525	5.92798434856761	6.55891036833775	7.60817632719362	6.56250678019791	fos-like antigen 1
675	ENSMUSG00000055200	Sertad3	170742	-0.962299513441427	4.74833946770645	22.5360845913666	0.000537176682643412	0.00929275870107722	FALSE	4.4881507783298	4.27396171342421	3.81349167966609	4.12196053908898	5.08972543962878	4.77611512378051	5.20397935897228	5.44644638915239	4.17439117762727	5.12906657788349	SERTA domain containing 3
676	ENSMUSG00000023341	Mx2	17858	-3.74176965706823	2.77202120900735	25.2787439892451	0.000543538395597621	0.00938890213815595	FALSE	-0.203999898789466	1.57008619858387	-0.497695176036544	-2.06030261129862	3.31284675677235	3.76267574724442	3.54440108766538	3.91725054721304	-0.297977871885191	3.6342935347238	MX dynamin-like GTPase 2
677	ENSMUSG00000038121	Fam210a	108654	0.772978879457893	4.79063093646636	22.4218512062217	0.000548021072467036	0.00942761489229837	FALSE	5.17221207999399	5.00171042154689	5.0711777911814	5.23270239532021	4.55229653330365	4.4894111852701	4.19299140154925	4.14649728700542	5.11945067201062	4.34529910178211	family with sequence similarity 210	member A
678	ENSMUSG00000051220	Ercc6l	236930	0.983192173585104	4.51836347141712	22.4124657811623	0.000548923446292992	0.00942761489229837	FALSE	4.70641183963012	4.89326128043382	4.75807743463375	5.26429806770453	3.94710370060741	4.21992703582591	3.49540641432694	4.04185914101749	4.90551215560056	3.92607407294444	excision repair cross-complementing rodent repair deficiency complementation group 6 like
679	ENSMUSG00000025731	Mettl26	68347	-0.819612703565932	5.10117096787084	22.4064842556375	0.000549499460067112	0.00942761489229837	FALSE	4.67718156369698	4.83236672262403	4.75807743463375	4.21382773392772	5.23366270221951	5.51323124227212	5.53012359587633	5.51058829170347	4.62036336372062	5.44690145801786	methyltransferase like 26
680	ENSMUSG00000037692	Ahdc1	230793	-0.835851117736112	5.4930525463367	22.403960781011	0.000549742680974246	0.00942761489229837	FALSE	5.121030586583	5.14770494707425	5.20087120755861	4.50582741276303	5.69813935370286	5.8273840053367	6.03185299014472	5.82312624004282	4.99385853849472	5.84512564730677	AT hook	DNA binding motif	containing 1
681	ENSMUSG00000028289	Epha7	13841	-1.49829968720849	2.97411082915577	22.4031965088092	0.000549816369072124	0.00942761489229837	FALSE	1.6170404081886	1.69695992737682	2.60778264589876	2.17205777049121	3.75595665246766	3.08938900092393	3.82116228655142	3.32597455123331	2.02346018798885	3.49812062279408	Eph receptor A7
682	ENSMUSG00000062248	Cks2	66197	1.57795355538993	4.46953342418381	23.0957044810398	0.000552207181636743	0.00943134661022479	FALSE	5.58799381450762	3.99405050805273	4.81320793270495	5.31043085952942	3.91084681629124	3.33860860353668	3.02877022430308	3.52543259820914	4.92642077869868	3.45091456058504	CDC28 protein kinase regulatory subunit 2
683	ENSMUSG00000021963	Sap18	20220	0.732262685011959	5.3110434675691	22.3721622466955	0.000552818411752833	0.00943134661022479	FALSE	5.82499046771113	5.45202320273075	5.47606839300401	5.72518089383427	4.99476933654868	5.04245861420334	4.82878750757018	4.71475955460855	5.61956573932004	4.89519375323269	Sin3-associated polypeptide 18
684	ENSMUSG00000032009	Sesn3	75747	-1.78634464692921	4.61841774402509	24.1375988682089	0.000553506721142203	0.00943134661022479	FALSE	4.23890485481542	3.69284552752102	2.36701249030194	2.95099905928793	5.18894427537113	4.81459917499393	5.53820942202497	5.35768530114855	3.31244048298158	5.22485954338465	sestrin 3
685	ENSMUSG00000075702	Selenom	114679	-1.23103472832334	5.98677415393483	23.077965803725	0.000553842159660399	0.00943134661022479	FALSE	4.81774774680908	5.89075185792182	5.3860045962808	4.51898454484372	6.4661428697522	6.48975544425684	6.46619839184912	6.47096577002849	5.15337218646386	6.47326561897166	selenoprotein M
686	ENSMUSG00000030107	Usp18	24110	-3.94910195118205	4.14111800024163	28.6446364187297	0.000554072430813926	0.00943134661022479	FALSE	0.241629792675958	2.67379339858284	0.817458288514393	-1.15872956362328	4.6137366128403	5.29469581743284	4.56950102687175	5.47083500585773	0.643537979037477	4.98719211575065	ubiquitin specific peptidase 18
687	ENSMUSG00000026104	Stat1	20846	-1.64284964731996	4.38793875909873	23.1280071287629	0.000559988042461239	0.00951816648008718	FALSE	3.42124686646665	4.16842124988661	2.52213290022411	2.78665480279907	4.60619817946846	4.77611512378051	5.19888772294591	5.24907062526411	3.22461395484411	4.95756791286475	signal transducer and activator of transcription 1
688	ENSMUSG00000036371	Serbp1	66870	0.725233943878873	10.5334533743179	22.2905566319052	0.000560804885895757	0.00951819571599528	FALSE	10.5603465590099	10.8151291444871	11.1975673959562	10.7544685886002	10.0293095484169	10.2261333940677	10.0295792260873	10.2059855060802	10.8318779220133	10.122751918663	serpine1 mRNA binding protein 1
689	ENSMUSG00000047459	Dynlrb1	67068	-0.626742754614716	8.3672131707136	22.2803024490827	0.000561818001281924	0.00952155123507842	FALSE	7.97552883291977	8.24741516265314	7.98688251096749	7.84174087530695	8.5605181315702	8.52845980868473	8.79599374559822	8.68595724839674	8.01289184546184	8.64273223356247	dynein light chain roadblock-type 1
690	ENSMUSG00000026558	Uck2	80914	0.635233746002765	6.72177975344921	22.2715189852444	0.00056268752220714	0.00952246695190257	FALSE	6.80717080663278	7.01048613042608	7.01069415700644	7.16535808803787	6.43456721973048	6.32179664152688	6.18132082304515	6.52048413661004	6.99842729552579	6.36454220522814	uridine-cytidine kinase 2
691	ENSMUSG00000034906	Ncaph	215387	1.00345404936437	4.88212452737345	22.2405320719198	0.000565767752473765	0.00955627105089032	FALSE	5.37149959026315	4.58412413397928	5.39807583870284	5.62225639892571	4.27646231897727	4.38246066809434	4.25317662656024	4.28130510053943	5.24398899046775	4.29835117854282	non-SMC condensin I complex	subunit H
692	ENSMUSG00000020180	Snrpd3	67332	0.944281755951626	7.79604465486952	22.2349795354491	0.000566321792174026	0.00955627105089032	FALSE	7.51728743132853	8.28640485623181	8.60822666352577	8.14995078442609	7.19569434170286	7.1151433738868	7.29681302826891	7.37307317809547	8.14046743387805	7.24518098048851	small nuclear ribonucleoprotein D3
693	ENSMUSG00000041571	Selenow	20364	-0.749385786659263	5.25235611643978	22.1853898512109	0.000571298336964251	0.0096263357586314	FALSE	4.87035112576008	4.87324732916389	4.68113160772955	4.89703686669326	5.5566872155694	5.87974588235235	5.33507080286236	5.48287642894322	4.83044173233669	5.56359508243183	selenoprotein W
694	ENSMUSG00000029817	Tra2a	101214	0.647995838686535	6.82273962385909	22.1499613447716	0.00057488527448132	0.00967281750737518	FALSE	6.93120673387409	6.98273393085882	7.36960614995967	7.11534092873955	6.49296033760044	6.54992156578808	6.31909506577228	6.48100634878872	7.09972193585803	6.46074582948738	transformer 2 alpha
695	ENSMUSG00000015575	Atp6v0e	11974	-0.592440914674088	7.58899694525452	22.1299558774474	0.000576922422002575	0.00969312679384758	FALSE	7.05226445969835	7.26464736639214	7.47213250540809	7.2327906064332	7.85215760198305	7.88666658987307	7.83624669244601	7.84365577961177	7.25545873448295	7.85468166597847	ATPase	H+ transporting	lysosomal V0 subunit E
696	ENSMUSG00000046111	Cep295	319675	0.930779631727243	4.30112127901748	22.1093732379099	0.000579027214779369	0.00971451262496938	FALSE	4.8495393657491	4.67170436422949	4.40625572241387	4.78168724766501	3.72844422612489	4.13123434420226	3.60724181962498	3.52543259820914	4.67729667501437	3.74808824704032	centrosomal protein 295
697	ENSMUSG00000090386	Mir99ahg	77994	-1.12610384006625	4.26448389662336	22.0998752131485	0.000580001534729657	0.00971689802157561	FALSE	3.46295042112082	3.95649674348114	3.52143830661691	3.42638406272951	5.1479964484537	4.63271162996731	4.78188745958155	4.12616801261755	3.5918173834871	4.67219088765503	Mir99a and Mirlet7c-1 host gene (non-protein coding)
698	ENSMUSG00000023953	Polh	80905	1.1271957971578	4.52025434059971	22.0723721001995	0.000582833741260598	0.0097459534409378	FALSE	4.51483236751595	4.65617106041705	5.32408521489044	5.22067331373053	4.19839598518194	3.87619125256705	3.42737934405257	3.81934934634291	4.92894048913849	3.83032898203612	polymerase (DNA directed)	eta (RAD 30 related)
699	ENSMUSG00000023104	Rfc2	19718	0.612875772663274	6.02262633933027	22.0668427039682	0.000583405108779269	0.0097459534409378	FALSE	6.0560042829797	6.3858577833167	6.33449257063983	6.38183911572175	5.66586929324871	5.66135190789405	5.73746810183382	5.67355403490946	6.2895484381645	5.68456083447151	replication factor C (activator 1) 2
700	ENSMUSG00000042305	Tmem183a	57439	0.752820142565364	6.33955583515128	22.0517229512282	0.00058497084253024	0.00975597885984968	FALSE	6.32270936092548	6.80044971162564	6.75941673040039	6.73465238022023	5.89658820140181	6.21075501662789	5.70191849049897	5.80085388925935	6.65430704579293	5.90252889944701	transmembrane protein 183A
701	ENSMUSG00000047821	Trim16	94092	0.77604368328619	5.20402416754215	22.0354971328955	0.0005866566194432	0.00975597885984968	FALSE	5.53358099221957	5.4919457530666	5.31137592554636	5.77538568149882	4.79043009762786	4.99856130560749	4.72635131508377	4.51033383739488	5.52807208808284	4.7564191389285	tripartite motif-containing 16
702	ENSMUSG00000020605	Hs1bp3	58240	-0.978524914053992	5.12225535958447	22.0344838311457	0.000586762085676046	0.00975597885984968	FALSE	4.50820808900608	5.02003007172136	4.57170497586707	3.93828506382736	5.4967957177873	5.50932617596049	5.60516850991269	5.49877689819147	4.50955705010547	5.52751682546299	HCLS1 binding protein 3
703	ENSMUSG00000007827	Ankrd26	232339	0.889574278690793	3.72486827197696	22.0220300438827	0.000588060121820217	0.00975597885984968	FALSE	4.05115491397883	3.93090658976171	4.15440913189835	4.22189634419874	3.09316586855515	3.32089401780028	3.31891795862586	3.13570874877372	4.08959174495941	3.21717164843875	ankyrin repeat domain 26
704	ENSMUSG00000046991	Wdr27	71682	-1.50038443286576	3.05516637196295	22.020855882275	0.000588182676829167	0.00975597885984968	FALSE	1.80172469598486	2.84797400292024	2.11732679019725	1.55856126511416	3.61282703656156	3.87619125256705	3.47869799542186	3.42914781165806	2.08139668855413	3.59921602405213	WD repeat domain 27
705	ENSMUSG00000022098	Bmp1	12153	-0.797225568015096	6.2772708515334	22.0102503327246	0.000589291011069552	0.00976049806561583	FALSE	5.77895370859285	5.95563846507941	5.40207724517257	6.08060368378035	6.58211987234849	6.88285497638358	6.47043012544282	6.51071550203005	5.80431827565629	6.61153011905123	bone morphogenetic protein 1
706	ENSMUSG00000006586	Runx1t1	12395	-0.808757567212299	6.06741514096556	21.9705257183297	0.000593464338856204	0.00981197486774127	FALSE	5.5973866097958	5.42019008625711	5.37383149915852	5.9651826444332	6.34682223348754	6.62942981739266	6.5100243630056	6.12666610492198	5.58914770991116	6.40323562970195	RUNX1 translocation partner 1
707	ENSMUSG00000052997	Uba2	50995	0.666868624843821	6.66334846781344	21.9646980691297	0.000594079492291948	0.00981197486774127	FALSE	6.86664241404668	6.83189908843578	6.90186740193548	7.19946829142919	6.46197249917627	6.29709397489198	6.04893167908184	6.33143262362795	6.94996929896179	6.28485769419451	ubiquitin-like modifier activating enzyme 2
708	ENSMUSG00000004897	Hdgf	15191	0.589130182348721	10.2633004942782	21.9322092392189	0.000597522724121436	0.00985376133917933	FALSE	10.6949518956186	10.4837929923785	10.4991967045775	10.4187710723773	9.79494415295423	9.96416752269882	9.91218652313376	10.070749287304	10.524178166238	9.93551187152271	heparin binding growth factor
709	ENSMUSG00000030161	Gabarapl1	57436	-0.775552880543213	6.65399728387593	21.9228403788802	0.000598520014003577	0.00985376133917933	FALSE	6.06505950843906	6.58562012872139	6.28334649620771	5.82390197124504	6.91366899440249	6.91862824715182	7.03350368941901	7.08522741090024	6.1894820261533	6.98775708546839	gamma-aminobutyric acid (GABA) A receptor-associated protein-like 1
710	ENSMUSG00000030157	Clec2d	93694	-2.47253997978267	1.83906439415398	21.9170150359451	0.000599141093672804	0.00985376133917933	FALSE	-0.203999898789466	1.10459625397581	-1.0770363516466	0.671458780642242	2.90936594943211	2.22780338746597	2.63535021536343	2.44458319292628	0.123754696045495	2.55427568629695	C-type lectin domain family 2	member d
711	ENSMUSG00000025203	Scd2	20250	0.837137204529853	9.18890754948725	21.8761361241141	0.000603520874321958	0.00991183298095289	FALSE	9.8669618950829	9.67569096007687	9.45823363571591	9.07166682837799	8.513941639354	8.5533267092821	8.82520039372584	8.90984103259883	9.51813832981342	8.70057744374019	stearoyl-Coenzyme A desaturase 2
712	ENSMUSG00000049502	Dtx3l	209200	-1.399168171623	4.4446277706888	22.0170448714234	0.000605344980218768	0.00992782771631257	FALSE	3.70229350330785	4.20090188532417	3.21067629538276	2.97028571364182	4.31396647965635	5.13660055291949	4.97295994291627	5.30439986687053	3.52103934941415	4.93198171059066	deltex 3-like	E3 ubiquitin ligase
713	ENSMUSG00000031928	Mre11a	17535	0.747983710053156	4.91814566166928	21.8301868184806	0.000608488953594714	0.00995895198590458	FALSE	5.2965938617171	5.31035631915428	5.21458743604744	5.13780937028223	4.51252385007915	4.60370331842556	4.1723584780548	4.65924711984837	5.23983674680026	4.48695819160197	MRE11A homolog A	double strand break repair nuclease
714	ENSMUSG00000025364	Pa2g4	18813	0.819476964769837	8.27008064735365	21.8259587716691	0.000608948507145317	0.00995895198590458	FALSE	8.16537309047774	8.7609337917587	8.48631434833637	8.95580132535168	7.58415595590283	7.93404654074655	7.74487671622629	7.92166094924119	8.59210563898112	7.79618504052921	proliferation-associated 2G4
715	ENSMUSG00000029447	Cct6a	12466	0.628975726118464	8.2335732427985	21.8104052923908	0.000610642559699337	0.00996078801658114	FALSE	8.65135776189512	8.42059344881901	8.27128820569074	8.6734868358674	7.9244092403814	7.86161445462674	7.74400306844454	7.99916147681943	8.50418156306807	7.88229706006803	chaperonin containing Tcp1	subunit 6a (zeta)
716	ENSMUSG00000022070	Bora	77744	1.44314744735546	3.44799500546111	21.8046887934788	0.000611266582246317	0.00996078801658114	FALSE	4.38345526228685	3.35082116463615	4.11594709253451	3.87829071164569	3.07143126974657	2.02393641807178	2.2584631535028	2.71343380772187	3.9321285577758	2.51681616226076	bora	aurora kinase A activator
717	ENSMUSG00000060288	Ppih	66101	0.917810979524839	5.40038362326688	21.8014556331898	0.000611619851664698	0.00996078801658114	FALSE	5.53358099221957	5.48756407947162	5.67437408771506	6.28888620588282	4.99476933654868	4.87046632451468	4.66859143446423	4.9352689211329	5.74610134132227	4.86727400416512	peptidyl prolyl isomerase H
718	ENSMUSG00000039630	Hnrnpu	51810	0.568507956009972	8.61314752625858	21.7857346271365	0.000613341026796851	0.0099749069218758	FALSE	8.77446634991888	8.75866272963096	8.95555785496145	8.97502431249102	8.26083171779505	8.25758440204919	8.2292185529569	8.44667911958146	8.86592781175057	8.29857844809565	heterogeneous nuclear ribonucleoprotein U
719	ENSMUSG00000033540	Idua	15932	-1.47679598012723	2.90418271172511	21.7646589526344	0.000615657395928778	0.00999865286823413	FALSE	2.14695801232279	2.47565832095134	1.36855816985742	1.91768520362602	3.48713071534333	2.9114429873129	3.5917863821885	3.70063442125755	1.97721492668939	3.42274862652557	iduronidase	alpha-L
720	ENSMUSG00000038319	Kcnh2	16511	-2.42937687644696	1.32164826939304	21.7545189049673	0.000616775527991832	0.0100028997782786	FALSE	0.241629792675958	-0.623299420297426	0.234757534460469	-0.395703990857816	1.88163519839227	1.5635536864404	2.83233691541488	1.44245087519515	-0.135654021004704	1.92999416886067	potassium voltage-gated channel	subfamily H (eag-related)	member 2
721	ENSMUSG00000026496	Parp1	11545	0.64168617505657	6.24299393135508	21.6706378411529	0.000626117235013481	0.0101403203235124	TRUE	6.44567560401181	6.31343713672586	6.54093026668293	6.76947473206811	5.93621017836094	5.7566718927126	5.90315497227756	5.94709468414384	6.51737943487218	5.88578293187373	poly (ADP-ribose) polymerase family	member 1
722	ENSMUSG00000019929	Dcn	13179	-4.84620907283565	7.20880403333187	29.6850825962233	0.000629733227554777	0.0101847574766719	FALSE	4.65336330553744	3.33139243338264	-1.0770363516466	2.23719609263997	7.88601453425309	8.42395222017987	7.97450672669084	8.28530613423853	2.28622886997836	8.14244490384059	decorin
723	ENSMUSG00000074896	Ifit3	15959	-3.72607080458634	5.95908015471271	29.6324453166078	0.000633328898087009	0.0102174187755952	FALSE	2.90034963881069	4.48209848616523	2.11732679019725	1.14867759162241	6.2677989620599	6.71499270959069	6.91430909636154	7.31363732193808	2.66211312669889	6.80268452248755	interferon-induced protein with tetratricopeptide repeats 3
724	ENSMUSG00000031262	Cenpi	102920	1.03240545770697	4.26711003904354	21.5992362235578	0.000634200542304574	0.0102174187755952	FALSE	4.80158530516023	4.4005465109018	4.76430811753105	4.74296285554859	3.88615924274343	4.03672984080216	3.26146784424773	3.32597455123331	4.67735069728542	3.62758286975666	centromere protein I
725	ENSMUSG00000026430	Rassf5	54354	-0.989581180225525	5.1780884006699	21.5910419053419	0.000635136046862418	0.0102174187755952	FALSE	4.52142636895604	5.0736332939868	4.3073159874797	4.39601362895297	5.19398199176776	5.63291944493899	5.90002103719912	5.5377778704168	4.57459731984388	5.56617508608067	Ras association (RalGDS/AF-6) domain family member 5
726	ENSMUSG00000032400	Zwilch	68014	1.28398755411441	4.32414178611144	21.5900209177713	0.000635252721682117	0.0102174187755952	FALSE	5.29274451076041	4.14635398677351	4.62060339345963	4.97070889659591	4.00557766242239	3.11016486817335	3.39212385260589	3.55615060179152	4.75760269689737	3.51600424624829	zwilch kinetochore protein
727	ENSMUSG00000030353	Tead4	21679	1.29945717639931	3.86623168586314	21.5686009619102	0.000637706343582495	0.0102393103425022	FALSE	4.4402366326911	4.33376826779115	3.98335363105079	4.62622533130695	3.34942863958649	3.50472934417736	2.2584631535028	2.93996635481401	4.34589596571	3.01314687302016	TEA domain family member 4
728	ENSMUSG00000000253	Gmpr	66355	-0.853442199744075	5.21176909118534	21.5628452253653	0.000638367554109923	0.0102393103425022	FALSE	4.30918390566039	4.73221726824259	5.03555981420519	4.74296285554859	5.27703658810894	5.59288670501962	5.72689489315334	5.66300887375807	4.70498096091419	5.56495676500999	guanosine monophosphate reductase
729	ENSMUSG00000022962	Gart	14450	0.675638884544706	6.78353499372443	21.5366675276612	0.000641385008146831	0.0102735977230872	FALSE	6.90623063549266	7.16664341049899	6.89051923673096	7.31712018527351	6.48476177624487	6.43316732631095	6.17873695122662	6.50875381262911	7.07012836699903	6.40135496660289	phosphoribosylglycinamide formyltransferase
730	ENSMUSG00000020641	Rsad2	58185	-3.88376450028718	2.88316000704338	24.6893527465133	0.000647654668428896	0.0103598131003345	FALSE	0.241629792675958	1.4309696071609	-0.758478422789068	-2.06030261129862	2.67004560544868	3.74949338870887	4.04195124310429	4.20582084401088	-0.286545408562709	3.66682777031818	radical S-adenosyl methionine domain containing 2
731	ENSMUSG00000049421	Zfp260	26466	-0.825293896950684	5.4732864029448	21.4560836869854	0.000650779685203977	0.0103955600330053	FALSE	5.22568343063568	5.27010511667304	4.90065408121952	4.50582741276303	5.82695251227265	5.75996239708474	5.87789077786808	5.83882714365716	4.97556751032282	5.82590820772066	zinc finger protein 260
732	ENSMUSG00000038943	Prc1	233406	0.997309478649015	7.17643160043881	21.5402367601789	0.000651758482820858	0.0103969724096983	FALSE	7.66530243684791	6.79691263873078	7.7593799105306	7.90386925083392	6.6679000997059	6.37855639244737	6.53043500928394	6.7701726908189	7.5313660592358	6.58676604806403	protein regulator of cytokinesis 1
733	ENSMUSG00000033510	Otud7a	170711	1.08405822440647	3.64273598036864	21.4296791799572	0.000653893154936805	0.0104167945023152	FALSE	3.73670252850893	4.05454624231559	4.31582511697684	4.139104671964	3.11457788344163	3.33860860353668	2.60487799631638	2.89261025609291	4.06154463994134	2.9876686848469	OTU domain containing 7A
734	ENSMUSG00000002732	Fkbp7	14231	-0.834381867516997	4.68263021517311	21.4220647585675	0.000654794258778936	0.0104169380923183	FALSE	4.4402366326911	3.80977792468101	4.34936846767236	4.16444482501279	5.21891003794754	4.98174923795192	5.0024824899385	4.9352689211329	4.19095696251432	5.03460267174272	FK506 binding protein 7
735	ENSMUSG00000025792	Slc25a10	27376	0.836434858203982	5.00499030439213	21.4140567220344	0.00065574352091674	0.0104178463860473	FALSE	4.9310435113803	5.38292795293815	5.4140153034973	5.62833982875806	4.69415930031367	4.61101026097727	4.42871646902576	4.3617561239004	5.33908164914345	4.52391053855428	solute carrier family 25 (mitochondrial carrier	dicarboxylate transporter)	member 10
736	ENSMUSG00000003868	Ruvbl2	20174	0.795074045893831	5.54107342076136	21.3968072333321	0.000657793760030632	0.0104362197498338	FALSE	5.90533521833803	5.79115855544927	5.64428531525149	6.14142139772933	5.27228116323656	5.29469581743284	4.77506123495528	4.95845128500566	5.87055012169203	5.07512237515759	RuvB-like protein 2
737	ENSMUSG00000031467	Agpat5	52123	0.904676021967221	5.61207167008269	21.3830370600441	0.00065943587155101	0.0104480768956596	FALSE	5.58799381450762	5.62954597208321	6.27900133491471	6.30985587229102	5.24341466313342	4.94752569048669	5.11487845030823	5.0476260183598	5.95159924844914	5.08836120557204	1-acylglycerol-3-phosphate O-acyltransferase 5 (lysophosphatidic acid acyltransferase	epsilon)
738	ENSMUSG00000028330	Ncbp1	433702	0.683800994693826	6.17255111967159	21.3530880660074	0.000663024016187602	0.0104906930040957	FALSE	6.21292928940705	6.38821029728305	6.47787568800979	6.75842276049091	5.75378444221295	5.92148463397906	5.6580693508393	5.81996544986292	6.4593595087977	5.78832596922356	nuclear cap binding protein subunit 1
739	ENSMUSG00000013701	Timm23	53600	0.904809811225751	5.84556195882454	21.3164021545518	0.000667450661879326	0.010522640782079	FALSE	5.73139934483365	6.27835509645097	6.4510891548096	6.34537343191811	5.1479964484537	5.71658908098093	5.11487845030823	5.23490028349137	6.20155425700308	5.30359106580856	translocase of inner mitochondrial membrane 23
740	ENSMUSG00000055320	Tead1	21676	0.589124388662175	6.97321536718775	21.3134320851808	0.000667810560087794	0.010522640782079	FALSE	7.09599299414282	7.20851225899071	7.15993680804339	7.45784662102793	6.66970939630641	6.62942981739266	6.72185180297335	6.57212134688105	7.23057217055121	6.64827809088837	TEA domain family member 1
741	ENSMUSG00000001751	Naglu	27419	-1.31767887459369	5.62284433289871	22.2225230931647	0.000668456523283527	0.010522640782079	FALSE	4.9409152393284	5.48316905754881	4.40625572241387	4.07818712364272	5.76736671367497	6.09044867682582	6.32143959147424	6.29319453685481	4.72713178573345	6.11811237970746	alpha-N-acetylglucosaminidase (Sanfilippo disease IIIB)
742	ENSMUSG00000050100	Hmx2	15372	1.7970328799458	1.66784032822838	21.3060724658837	0.000668703346726412	0.010522640782079	FALSE	2.04080203067794	2.0218378927027	2.22966360904955	2.62568799617963	0.473165659029922	0.295627005186208	0.49415208032942	1.06922631948548	2.22949788215245	0.583042766007758	H6 homeobox 2
743	ENSMUSG00000040242	Fgfr1op2	67529	0.64386562827173	5.81203298097505	21.292856806675	0.00067031005122903	0.010522640782079	FALSE	6.12690292313575	6.25017940859419	6.17293065416217	5.79984776062323	5.45962985761285	5.48169067933403	5.45095982700926	5.4299552088998	6.08746518662884	5.45555889321399	FGFR1 oncogene partner 2
744	ENSMUSG00000028557	Rnf11	29864	-0.685810704945219	7.12431983179576	21.2902162708682	0.000670631620881182	0.010522640782079	FALSE	7.05112560021055	6.78088761100363	6.62379085697642	6.44179079291901	7.3241649453689	7.45876312851717	7.52144260738936	7.39447957217446	6.7243987152774	7.42471256336247	ring finger protein 11
745	ENSMUSG00000036241	Ube2r2	67615	-0.552906242308041	8.18758421800815	21.278326232066	0.00067208186464125	0.010522640782079	FALSE	8.05096073848476	7.90620665135519	7.71262119006606	7.85022425538641	8.44641682523877	8.44863236258889	8.44671103670505	8.40825945953322	7.8800032088231	8.43750492101648	ubiquitin-conjugating enzyme E2R 2
746	ENSMUSG00000052488	Cherp	27967	0.682227706599185	6.24511303139054	21.2769309342874	0.000672252292834712	0.010522640782079	FALSE	6.18620393258344	6.63201583193481	6.62721343091738	6.682983851055	5.88417461642179	5.79887395377946	5.73746810183382	6.02327603343863	6.53210426162266	5.86094817636842	calcium homeostasis endoplasmic reticulum protein
747	ENSMUSG00000015745	Plekho1	67220	-0.830156060845771	5.22316090103274	21.2413148113925	0.000676619882220082	0.0105749011398905	FALSE	4.56675930072164	4.97691664380832	4.37402388825735	4.99915562810566	5.34201730698591	5.66135190789405	5.64689561281969	5.63809954577831	4.72921386522324	5.57209109336949	pleckstrin homology domain containing	family O member 1
748	ENSMUSG00000044224	Dnajc21	78244	0.736171645197149	5.69977749123829	21.2349634754057	0.000677402248234826	0.0105749011398905	FALSE	5.84878087081886	6.02379675944894	6.19846380635726	5.9866515791817	5.18894427537113	5.35251058646375	5.56219849502259	4.98126701985882	6.01442325395169	5.27123009417907	DnaJ heat shock protein family (Hsp40) member C21
749	ENSMUSG00000030615	Tmem126a	66271	0.6556585782888	6.24614388979735	21.2175283850644	0.000679555405088704	0.0105943504208555	FALSE	6.59380985940216	6.59175702977084	6.66766324316073	6.25783025055658	5.81392227476408	5.95918973140994	5.69831487140207	6.03422768146901	6.52776509572258	5.87641363976127	transmembrane protein 126A
750	ENSMUSG00000015291	Gdi1	14567	-0.710102446749837	6.36674137669185	21.1672890257846	0.000685804938749282	0.0106587584384813	FALSE	6.18204804007118	6.09465334001923	5.64428531525149	5.90130396005766	6.88903008144809	6.51334412521063	6.56843726756629	6.71168393861876	5.95557266384989	6.67062385321095	guanosine diphosphate (GDP) dissociation inhibitor 1
751	ENSMUSG00000038679	Trps1	83925	-0.766994240036157	5.58463105112258	21.1623287308176	0.000686425636928275	0.0106587584384813	FALSE	5.30043296928851	5.37346007645829	5.1302630144984	4.73170510653316	5.87165329176666	5.75006828303352	6.0517585739388	5.97578113973407	5.13396529169459	5.91231532211826	transcriptional repressor GATA binding 1
752	ENSMUSG00000019849	Prep	19072	0.867363380518284	6.32726140479338	21.1608289166008	0.000686613443831164	0.0106587584384813	FALSE	6.60316498729064	6.83535151766397	6.91032032760836	6.37461934315405	5.71225312644147	6.09306016392915	5.35351710592173	6.04509682034308	6.68086404392926	5.80098180415886	prolyl endopeptidase
753	ENSMUSG00000022678	Nde1	67203	1.07374699935197	6.01672433835	21.3193917922707	0.000688473672345695	0.0106587584384813	FALSE	6.69352391052027	5.56446750175719	6.52817179708103	6.74588724354397	5.44279930067154	5.14165480555698	5.51790924445435	5.40907255710312	6.38301261322561	5.3778589769465	nudE neurodevelopment protein 1
754	ENSMUSG00000069565	Dazap1	70248	0.639149102414264	7.91912353870642	21.1399841699444	0.000689229896942791	0.0106587584384813	FALSE	8.00758622410656	8.38628703773375	8.19492683419232	8.19982379882581	7.51639654732038	7.77725650149143	7.33676490468358	7.59362590879706	8.19715597371461	7.55601096557311	DAZ associated protein 1
755	ENSMUSG00000018476	Kdm6b	216850	-1.23676364362256	4.68120997858782	21.1353216824709	0.000689816741899134	0.0106587584384813	FALSE	4.15657890757345	3.47995495715045	3.24672427202195	4.51898454484372	5.08972543962878	4.91247052602788	5.35351710592173	5.28160332807518	3.85056067039739	5.15932909991339	KDM1 lysine (K)-specific demethylase 6B
756	ENSMUSG00000028282	Casp8ap2	26885	1.04975120275197	4.04234473327607	21.1310465140228	0.000690355353782663	0.0106587584384813	FALSE	4.33186951885471	4.20090188532417	4.46098467755947	4.79797042273059	3.58241466942108	3.53577556810623	3.62253343804123	2.868336236222	4.44793162611724	3.40226497794764	caspase 8 associated protein 2
757	ENSMUSG00000012535	Tnpo3	320938	0.603334683962859	7.14079688328312	21.1260209692058	0.000690989135730955	0.0106587584384813	FALSE	7.49986326006086	7.36599520898055	7.47783093360957	7.28859441536553	6.91214132905014	6.82433489506301	6.91586147257025	6.55130656475113	7.40807095450413	6.80091106535863	transportin 3
758	ENSMUSG00000001289	Pfdn5	56612	-0.819172994766017	8.47513986900012	21.0748109258867	0.000697486540713199	0.0107306417630415	FALSE	7.74915788312523	8.34933496563504	8.16168014456975	7.66289578759161	8.59758172130869	8.6837901026338	8.95506699193628	9.02754824029285	7.98076719523041	8.81599676404291	prefoldin 5
759	ENSMUSG00000046658	Zfp316	54201	-0.903410337157552	3.79051874031646	21.0738134624409	0.000697613808624321	0.0107306417630415	FALSE	3.22515101690391	3.56559299308506	3.2644160238422	3.02664531014171	4.17820102369379	4.08999462531482	4.09772686453566	4.29957481026767	3.27045133599322	4.16637433095298	zinc finger protein 316
760	ENSMUSG00000038967	Pdk2	18604	-1.43583741373412	3.64007954270146	21.0676088787535	0.000698406075182969	0.0107306417630415	FALSE	2.39691631601849	3.54886723968783	2.57979393223456	2.20499452836707	4.01699333936797	4.00380071971209	4.53758987632502	4.095126676974	2.68264300407699	4.16337765309477	pyruvate dehydrogenase kinase	isoenzyme 2
761	ENSMUSG00000033752	Mnd1	76915	1.11977801036491	4.64737924292565	21.0505323217492	0.000700592064125506	0.0107500834859311	FALSE	5.51056521357099	5.06189239753854	5.13507927150265	4.50582741276303	3.64261151674577	4.40785460959919	3.78084078126363	3.99778212476246	5.0533410738438	3.95727225809276	meiotic nuclear divisions 1
762	ENSMUSG00000031523	Dlc1	50768	0.797950976656491	5.67281595554172	21.0294389542941	0.000703303376764889	0.0107690784023392	FALSE	6.32459575640296	6.0328464972606	5.74853227830515	5.8912204993578	5.07887312338006	5.10589745192564	5.09856719880129	5.54545312287272	5.99929875783163	5.20719772424493	deleted in liver cancer 1
763	ENSMUSG00000020326	Ccng1	12450	0.826465756097184	7.40174292737782	21.0265593616276	0.00070367447297977	0.0107690784023392	FALSE	7.40320398297056	7.7029414556584	8.22460301541294	7.55445837307378	6.82390248894484	6.84307263170891	6.91430909636154	7.12162377605128	7.72130170677892	6.92572699826664	cyclin G1
764	ENSMUSG00000016940	Kctd2	70382	-0.806197343909137	5.91037222621178	21.0108635577363	0.000705701264611923	0.0107859602969547	FALSE	5.50724706526703	5.87741683865643	5.22365967261528	5.08127767631825	6.23640218760331	6.30387312220475	6.23453980084438	6.25157111871277	5.42240031321425	6.2565965573413	potassium channel tetramerisation domain containing 2
765	ENSMUSG00000004032	Gstm5	14866	-0.961133737319621	6.46484565879599	20.9898562319345	0.000708424693225343	0.0108001665710592	FALSE	6.12257238404602	6.32330585811146	5.72636319542548	5.23270239532021	6.95728193521272	6.97917329181561	6.74997381538836	6.76196093495217	5.85123595822579	6.86209749434221	glutathione S-transferase	mu 5
766	ENSMUSG00000034586	Hid1	217310	-1.87985166687017	3.73190704773389	21.738895384947	0.000708480568076674	0.0108001665710592	FALSE	2.60989556614928	3.33139243338264	0.997497842767952	2.38823116860046	4.17820102369379	4.06892410538757	4.69776041550361	4.48660933270306	2.33175425272508	4.357873719322	HID1 domain containing
767	ENSMUSG00000031299	Pdha1	18597	0.540626616631193	6.85331734768053	20.9799274613718	0.000709716181556176	0.0108048968083852	FALSE	7.07933081140034	7.03771453871296	7.23924168937241	7.02484994144995	6.52129386677588	6.58188074350443	6.52840688999062	6.60002967877613	7.09528424523392	6.55790279476177	pyruvate dehydrogenase E1 alpha 1
768	ENSMUSG00000021965	Ska3	219114	1.27357013803775	4.09866837123355	20.9595485999171	0.00071237566081108	0.0108312637907435	FALSE	4.79615733550737	3.80977792468101	4.58584588515581	4.92695862444326	3.62779613796884	3.62509625099049	2.95820453924264	2.98581727777544	4.52968494244686	3.29922855149436	spindle and kinetochore associated complex subunit 3
769	ENSMUSG00000079435	Rpl36a	19982	-0.712541495588721	10.7206439200302	20.9406717213359	0.000714849599216981	0.010845800344377	FALSE	10.4642608977636	10.5349843084634	10.2309238901637	9.99188696422845	10.8995544312854	11.2426968395353	10.8770704718901	11.0830020667619	10.3055140151548	11.0255809523682	ribosomal protein L36A
770	ENSMUSG00000060477	Irak2	108960	-1.02944736579461	4.45357861474982	20.9380851819611	0.000715189369287516	0.010845800344377	FALSE	3.71385460447076	3.67753939105362	3.86077908987287	4.13055807171601	4.80367327156335	4.26694225077945	5.20905308850418	5.05839505666911	3.84568278927831	4.83451591687902	interleukin-1 receptor-associated kinase 2
771	ENSMUSG00000064181	Rab3ip	216363	0.663876850823862	6.25279765877221	20.8709401364276	0.00072407648025993	0.0109663308171144	FALSE	6.56537489488871	6.62005571088567	6.60134399400018	6.38543549816162	5.79415356144462	6.18405754993764	5.66915721244578	5.83570060306717	6.54305252448404	5.8707672317238	RAB3A interacting protein
772	ENSMUSG00000028037	Ifi44	99899	-4.76867310862432	5.83067813390088	28.3960477993445	0.000725707709949425	0.0109767991309319	FALSE	1.40519449930065	3.707990978271	0.0835075693028456	-0.210581395255698	5.65495018531589	7.00990152973156	6.91586147257025	7.11002477832852	1.2465279129047	6.67268449148655	interferon-induced protein 44
773	ENSMUSG00000022186	Oxct1	67041	0.794936790585234	9.69045573278301	20.8417363456374	0.000727982327248773	0.0109969594246881	FALSE	9.84017889404119	10.305780578908	10.2485315035084	9.63334732859815	8.94961868418951	9.27581791352507	9.35417696315354	9.3404096778068	10.0069595762639	9.23000580966873	3-oxoacid CoA transferase 1
774	ENSMUSG00000006678	Pola1	18968	0.852344767253415	5.31505014556365	20.7905297895532	0.000734890956207025	0.0110585998089274	FALSE	5.55944284251844	5.52652815082601	5.6875480562788	5.90130396005766	4.43804737068474	5.23446709748192	4.78188745958155	4.74840051016464	5.66870575242023	4.80070060947821	polymerase (DNA directed)	alpha 1
775	ENSMUSG00000054302	Eapp	66266	-0.781157586247923	5.65144394432939	20.7872234828847	0.000735339678980017	0.0110585998089274	FALSE	5.1296879241018	5.59737365856255	5.12543062515151	4.90707989764845	5.93921342240241	5.96775272562552	6.18390007541252	5.84194692320554	5.18989302636608	5.9832032866615	E2F-associated phosphoprotein
776	ENSMUSG00000067629	Syngap1	240057	-1.49096098337055	2.0959954948108	20.7858685824747	0.000735523655461188	0.0110585998089274	FALSE	1.01446978091907	1.69695992737682	1.15754183014984	1.0064522181573	2.64082787162915	2.6242602892923	2.72308553863941	2.570291625977	1.21885593915076	2.63961633138446	synaptic Ras GTPase activating protein 1 homolog (rat)
777	ENSMUSG00000051359	Ncald	52589	-1.62369250233367	5.34764258587525	22.9592736900248	0.000737168944430057	0.0110585998089274	FALSE	4.81774774680908	3.25095031147371	4.55742408801966	4.23789943692033	5.94818582480365	5.14165480555698	6.18647472481658	6.24687128548965	4.2160053958057	5.88079666016672	neurocalcin delta
778	ENSMUSG00000035521	Gnptg	214505	-1.1310907542848	3.86615807301328	20.7734648142756	0.00073721043414013	0.0110585998089274	FALSE	3.39275934338942	2.95341005235097	3.22881287011015	3.21628437823293	4.56012116667244	3.56616773986884	4.46309942066262	4.48660933270306	3.19781666102087	4.26899941497674	N-acetylglucosamine-1-phosphotransferase	gamma subunit
779	ENSMUSG00000032363	Adamts7	108153	-1.07604586190598	4.13803415427675	20.7688406506725	0.000737840435381188	0.0110585998089274	FALSE	3.08972932468123	3.46219998846417	3.82545963175331	3.58493068583175	4.23795712307494	4.24831961666959	4.74742868938023	4.9352689211329	3.49057990768262	4.54224358756441	a disintegrin-like and metallopeptidase (reprolysin type) with thrombospondin type 1 motif	7
780	ENSMUSG00000034190	Chmp7	105513	-0.852197221530627	5.03573502276119	20.762596751513	0.0007386921170646	0.0110585998089274	FALSE	4.5345246389284	4.22215636908998	4.70075621203602	4.69739497894695	5.43004626501332	5.0955161441962	5.2490130802667	5.73860758499363	4.53870804975034	5.37829576861746	charged multivesicular body protein 7
781	ENSMUSG00000027176	Cstf3	228410	0.718867213939582	5.41630124947463	20.7253676125465	0.000743794340645615	0.0111207253722392	FALSE	5.54656986675599	5.58101439691029	5.6875480562788	6.04466381915281	5.0513797197544	4.84590316864868	5.01991031832159	5.12650009326055	5.71494903477447	5.01092332499631	cleavage stimulation factor	3' pre-RNA	subunit 3
782	ENSMUSG00000022263	Trio	223435	0.762007964576396	5.85875239393266	20.706918388897	0.000746338158692713	0.0111444893594051	FALSE	6.23516268171815	5.95246251837008	6.00681994697969	6.49269652536241	5.70168076241159	5.27182751258031	5.42066330182087	5.28160332807518	6.17178541810758	5.41894372622199	triple functional domain (PTPRF interacting)
783	ENSMUSG00000024640	Psat1	107272	0.853092529192596	8.69759608223076	20.6836581855642	0.000749559934157436	0.0111783031304679	FALSE	9.08494296095593	9.31396369652901	9.1438551113602	8.61648115502457	7.9417334271654	8.58706517311765	7.98193624458882	8.23101117264519	9.03981073096743	8.18543650437926	phosphoserine aminotransferase 1
784	ENSMUSG00000032436	Cmtm7	102545	1.23928644670305	2.96890542036664	20.6654865325974	0.000752088287779542	0.0111911400736634	FALSE	3.01693264247313	3.66206912268233	3.33309015732014	3.66995979994576	1.97824023692908	2.56529691489397	2.09267455396993	2.27028059514282	3.42051293060534	2.22662307523395	CKLF-like MARVEL transmembrane domain containing 7
785	ENSMUSG00000002603	Tgfb1	21803	-1.51350770782235	4.44250775374354	21.2708962463388	0.000752337497458745	0.0111911400736634	FALSE	3.42124686646665	4.08966232691276	2.57979393223456	3.58493068583175	4.19839598518194	5.07980275899968	5.16795467153991	5.33572170993902	3.41890845286143	4.94546878141514	transforming growth factor	beta 1
786	ENSMUSG00000083282	Ctsf	56464	-2.5639061252778	2.69999743834248	21.1774105353145	0.000760446586909194	0.0112961310011019	FALSE	1.34698851952259	2.06952379695585	-0.27691287880934	-0.395703990857816	3.75595665246766	3.00315780121391	3.46179380016659	3.52543259820914	0.685973861702821	3.43658521301432	cathepsin F
787	ENSMUSG00000027641	Rbl1	19650	1.37135382303548	3.66689783309346	20.5996688070415	0.000761330401461609	0.0112961310011019	FALSE	4.83373112559874	3.98164088538603	3.78925375098259	3.85772507228833	3.07143126974657	3.17075548522734	2.33472046830571	2.62926343053411	4.11558770856392	2.80154266345343	RB transcriptional corepressor like 1
788	ENSMUSG00000064367	ND5	17721	-0.823834009917038	9.40590318122169	20.5916349227483	0.000762467648684466	0.0112986481391986	FALSE	9.07489180499592	9.05844259131392	9.01490007336409	8.53017275346453	10.1375342657772	9.79804758260719	9.5184980524662	9.48686136098156	8.91960180578462	9.73523531545803	NADH dehydrogenase subunit 5
789	ENSMUSG00000020122	Egfr	13649	-1.01332868490769	3.62287273742526	20.5681350560172	0.00076580570107026	0.011320210581747	FALSE	3.2412187277341	3.33139243338264	2.60778264589876	2.89154209279281	3.94710370060741	3.947191480106	4.15142618296812	4.095126676974	3.01798397495208	4.03521201016388	epidermal growth factor receptor
790	ENSMUSG00000020547	Bzw2	66912	0.641736598982269	7.69418214812187	20.567742280557	0.00076586163908368	0.011320210581747	FALSE	7.86710236196675	7.82778261219976	7.9721544965181	8.21708170594246	7.17546126027924	7.57634611611822	7.29919401552121	7.27029396419425	7.97103029415677	7.33032383902823	basic leucine zipper and W2 domains 2
791	ENSMUSG00000026434	Nucks1	98415	0.634739670955293	8.98951611608427	20.533616469793	0.00077074015942869	0.0113779176253462	FALSE	9.13282934379382	9.19033701492145	9.24867694794717	9.49016690681186	8.44165960140574	8.8734575496256	8.64037284460619	8.55995023768541	9.26550255336857	8.62886005833074	nuclear casein kinase and cyclin-dependent kinase substrate 1
792	ENSMUSG00000032010	Usp2	53376	-1.3006948974911	3.39724437002879	20.5260975560017	0.000771819952433766	0.0113794716976882	FALSE	3.1247949890519	2.82036540400723	2.26524603095673	2.06848020038165	4.02831939566237	3.99265517934429	4.03053261130828	3.47809330605746	2.56972165609938	3.8824001230931	ubiquitin specific peptidase 2
793	ENSMUSG00000030528	Blm	12144	0.997680735764834	4.2513386764717	20.4994100539518	0.000775666955053822	0.0113973350061275	FALSE	4.75198232301285	4.16842124988661	4.42210556156577	5.11199278473531	3.72844422612489	3.63945981839481	3.72526354413112	3.60103502364165	4.61362547980013	3.67355065307312	Bloom syndrome	RecQ like helicase
794	ENSMUSG00000027602	Map1lc3a	66734	-1.27827913275644	6.69876472738911	21.9154595941089	0.00077590872965657	0.0113973350061275	FALSE	6.03772151920922	6.59786793635556	5.40606758417616	5.26038624352546	7.37938350428522	7.28921042412192	7.17115718312733	6.91939967563204	5.8255108208166	7.18978769679163	microtubule-associated protein 1 light chain 3 alpha
795	ENSMUSG00000024597	Slc12a2	20496	1.06910333763375	5.37843580568764	20.497385651402	0.000775959692547005	0.0113973350061275	FALSE	5.44617714697478	5.62556345011775	6.42772665047509	5.52126208117427	4.52056658786799	5.07980275899968	4.5851957543953	4.74840051016464	5.75518233218547	4.7334914028569	solute carrier family 12	member 2
796	ENSMUSG00000078521	Aunip	69885	1.07498730532783	3.76422010044998	20.4797610840304	0.000778513784667969	0.0114204842507134	FALSE	3.70229350330785	4.17932958207932	4.3410554617962	4.45196510726833	2.69868334294255	3.28479863898934	3.31891795862586	3.17582234438255	4.16866091361293	3.11955557123508	aurora kinase A and ninein interacting protein
797	ENSMUSG00000029765	Plxna4	243743	1.82917934580653	2.57833132315249	20.4601981639864	0.00078136037346812	0.0114478608293441	FALSE	2.63443621589525	2.79221813912286	3.91778875023167	3.06303121109757	1.77809411550167	1.62258691131079	1.56890539303201	0.564420875879959	3.10186857908684	1.38350182393111	plexin A4
798	ENSMUSG00000030772	Dkk3	50781	-2.1637053264189	9.26933569181155	25.4574972055076	0.000783350587727033	0.011462637610136	FALSE	8.26892784644016	8.4769392283555	6.24821315900229	7.32930831876825	9.71243175820671	10.0871561103503	10.0954475860875	9.98691705123492	7.58084713814155	9.97048812646985	dickkopf WNT signaling pathway inhibitor 3
799	ENSMUSG00000018334	Ksr1	16706	0.663488604294978	4.70992698046123	20.4352156736609	0.000785013394291073	0.0114725924970424	FALSE	4.90606456250729	5.125316035017	4.9506856585091	5.01317138205385	4.32319213889403	4.38246066809434	4.357390113103	4.30862363118039	4.99880940952181	4.34291663781794	kinase suppressor of ras 1
800	ENSMUSG00000020986	Sec23a	20334	-0.697904076223876	6.63827864388122	20.3895612101588	0.000791741212299055	0.0115564526700201	TRUE	6.53473948940055	6.06848823893014	6.14931992160758	6.19568768320584	7.20819742036663	6.90531700355945	6.90808283345019	6.71509080106158	6.23705883328603	6.93417201460946	SEC23 homolog A	COPII coat complex component
801	ENSMUSG00000021413	Prpf4b	19134	0.685788583963577	6.46859967338616	20.3689982138843	0.000794793611809544	0.0115865231024969	FALSE	6.39271307642376	6.98428980520334	6.81899353206053	6.82217295100673	5.91501057542964	6.23696740235321	6.11799363868564	6.05588468400964	6.75454234117359	6.08146407511953	pre-mRNA processing factor 4B
802	ENSMUSG00000062488	Ifit3b	667370	-3.79049884518514	4.57704777602677	26.3599914886812	0.000801410867836836	0.0116684223238538	FALSE	2.21362338896543	2.90165500725926	0.234757534460469	-0.608127064139772	4.62123586072465	5.19124670260315	5.60516850991269	6.07986642083562	1.18547721663634	5.37437937351903	interferon-induced protein with tetratricopeptide repeats 3B
803	ENSMUSG00000026676	Ccdc3	74186	-4.0309494039818	1.89984839189827	21.4801763738568	0.00080403871440635	0.0116921046925566	FALSE	-1.1544933518991	0.799889750186084	-2.06030261129862	-2.06030261129862	3.09316586855515	2.56529691489397	2.57374823785917	2.84364679496869	-1.11880220607757	2.76896445406924	coiled-coil domain containing 3
804	ENSMUSG00000022051	Bnip3l	12177	-0.660030807455184	6.177155317382	20.2835960842421	0.000807619983388556	0.0117295753060052	FALSE	5.74836279762157	5.83320658690923	6.03027691870032	5.60076008394744	6.4044597612091	6.24638232194939	6.645312456062	6.54939933539437	5.80315159679464	6.46138846865372	BCL2/adenovirus E1B interacting protein 3-like
805	ENSMUSG00000005481	Ddx39a	68278	1.13741640342123	6.94061592858171	20.9786536086281	0.0008094385924073	0.0117413844019131	FALSE	7.02815755600537	7.23358586831583	7.23139208224688	7.92934600810688	6.28914172833358	6.58002026258664	5.56219849502259	6.43008973118724	7.35562037866874	6.21536255428251	DEAD box helicase 39a
806	ENSMUSG00000029338	Antxr2	71914	-0.664578591941357	5.70953735438197	20.2639496611866	0.000810605020682543	0.0117437156656452	FALSE	5.61599070949232	5.40167931771579	5.13507927150265	5.1589758096215	5.9571027707975	6.05069827102438	5.98529598036723	6.01776887516168	5.32793127708307	6.0027164743377	anthrax toxin receptor 2
807	ENSMUSG00000062116	Zfp954	232853	-0.965290069269972	3.73168257476279	20.2503650945033	0.000812676628153835	0.01175161623663	FALSE	2.85929671774578	3.33139243338264	3.33309015732014	3.16698693975134	4.38617086381658	4.06892410538757	4.19299140154925	3.81934934634291	3.17269156204998	4.11685892927408	zinc finger protein 954
808	ENSMUSG00000028633	Ctps	51797	0.885761653794526	6.54710358409175	20.2471807406812	0.00081316313429794	0.01175161623663	FALSE	6.59849500622618	6.63399958117141	6.76719368508452	7.48993966547788	6.06827036751978	6.04531449281653	5.93412549316219	6.10085392214128	6.87240698449	6.03714106890994	cytidine 5'-triphosphate synthase
809	ENSMUSG00000073705	Cenps	69928	0.952555029574955	4.6867490148664	20.2286449052952	0.000816001858515821	0.0117780639083921	FALSE	4.79615733550737	5.24436563542745	5.09609135984116	5.15476729227604	3.9940709352079	4.49731889191475	3.60724181962498	4.29957481026767	5.07284540576301	4.09955161425382	centromere protein S
810	ENSMUSG00000035692	Isg15	100038882	-2.92290582105847	6.55093514869703	26.5008825484819	0.000817897394614267	0.0117908492307541	FALSE	4.4402366326911	5.14770494707425	4.75181972602572	2.13835146270063	6.61817114394314	7.32741658457342	7.44070965452981	7.84209857971626	4.11952819212293	7.30709899069066	ISG15 ubiquitin-like modifier
811	ENSMUSG00000038086	Hspb2	69253	-0.709804041715928	5.50769031970298	20.1837044033883	0.000822932971570875	0.0118488141911629	FALSE	4.92110376988351	5.28027368805744	5.27256215612092	4.93679620752601	5.66586929324871	5.90076619639106	6.01746466390985	5.65593570015619	5.10268395539697	5.81000896342645	heat shock protein 2
812	ENSMUSG00000025351	Cd63	12512	-0.667155543931323	11.0303577442907	20.1594985107967	0.000826694924557059	0.0118883209778975	FALSE	10.3051015636662	10.7732181887625	10.6413829986686	10.8558959637198	11.2850716546059	11.3435356453731	11.1851688910842	11.4737974785066	10.6438996787043	11.3218934173924	CD63 antigen
813	ENSMUSG00000074934	Grem1	23892	-1.44644249116499	6.17230284168975	22.2314210458332	0.000828596256747585	0.0119010067528186	FALSE	5.89775257023311	5.33982446771593	4.3410554617962	5.12495882422393	6.61629600162211	7.00436303846757	6.17873695122662	6.94138268301053	5.17589783099229	6.68519466858171	gremlin 1	DAN family BMP antagonist
814	ENSMUSG00000031479	Vps36	70160	0.514154233145833	6.51471388384864	20.1195157313102	0.000832953273162632	0.0119488886618182	FALSE	6.75216711347487	6.78624908917047	6.70214976582204	6.7514720356815	6.20180821159385	6.32179664152688	6.23453980084438	6.17941352603176	6.74800950103722	6.23438954499922	vacuolar protein sorting 36
815	ENSMUSG00000007867	Ift43	76411	-0.65813993502109	5.48499371319384	20.110358368172	0.000834394479405917	0.0119548764859177	FALSE	5.37878062346581	4.95168930479541	5.06109063889488	5.05441972997443	5.85902234086766	5.86454162059009	5.65435437888678	5.71498039402759	5.11149507428263	5.77322468359303	intraflagellar transport 43
816	ENSMUSG00000097756	A730056A06Rik	319783	-1.45900522011336	2.59541023092625	20.083246976796	0.000838678573621399	0.0119874364914669	FALSE	1.9262100678923	2.24591325018091	1.23136358339604	1.33874805808505	3.15647149612763	2.81349948248868	3.2417979195979	3.28987601369303	1.68555873988858	3.12541122797681	RIKEN cDNA A730056A06 gene
817	ENSMUSG00000024360	Etf1	225363	0.60531450223383	7.41361737931782	20.0829844368631	0.000838720186137574	0.0119874364914669	FALSE	7.67716256965919	7.59709849732691	7.51433199392291	7.91635314840469	6.97641260725332	7.26045774620166	7.01189195631376	7.05328260601549	7.67623655232843	7.07551122894605	eukaryotic translation termination factor 1
818	ENSMUSG00000001270	Ckb	12709	-0.776046896381194	7.26292532561816	20.0383500661012	0.000845830191344267	0.0120607207871193	FALSE	6.31513901627548	7.02416456983699	6.9815758143675	6.87301387275985	7.65619440692784	7.35051881921912	7.79635043397904	7.55707476366682	6.79847331830996	7.59003460594821	creatine kinase	brain
819	ENSMUSG00000046591	Ticrr	77011	1.27433706510763	3.27503315062696	20.0364606666784	0.000846132724113897	0.0120607207871193	FALSE	4.03281019943833	3.33139243338264	3.72681519707846	3.85772507228833	2.58055497773484	2.76191584211196	2.75118374507969	1.79128841500739	3.73718572554694	2.47123574498347	TOPBP1-interacting checkpoint and replication regulator
820	ENSMUSG00000022421	Nptxr	73340	0.725755132779102	8.48564504190068	20.021014702978	0.000848610732677909	0.0120607207871193	FALSE	8.51138290605324	9.18763834299945	8.82230385769646	8.59334388507627	7.94696497807703	8.0970815313155	8.01996479427266	8.23160599171683	8.77866724795636	8.07390432384551	neuronal pentraxin receptor
821	ENSMUSG00000008373	Prpf31	68988	0.770205846058816	5.3982793577808	20.0138226990473	0.000849767466403327	0.0120607207871193	FALSE	5.34200233660225	5.68034251613154	5.77654380076151	6.03782426999109	4.82980040999047	5.08505959315974	4.84191217323095	5.07969493528646	5.7091782308716	4.9591167779169	pre-mRNA processing factor 31
822	ENSMUSG00000085049	Parvaos	102636183	-1.77938200285618	2.3608690553607	20.0104322952109	0.000850313409399567	0.0120607207871193	FALSE	0.770594838688519	1.81357242425906	1.76636156297071	0.356674591319634	2.85950893665354	3.04691756988009	3.11779003875071	2.868336236222	1.17680085430948	2.97313819537658	parvin	alpha	opposite strand
823	ENSMUSG00000057388	Mrpl18	67681	0.756682726298019	7.08590630040352	20.00858531594	0.000850610994732784	0.0120607207871193	FALSE	7.00010435207661	7.2138272487732	7.67177314801284	7.6584437175137	6.59740929935616	6.81329109629614	6.55255815271289	6.65959135894145	7.38603711659409	6.65571247682666	mitochondrial ribosomal protein L18
824	ENSMUSG00000020358	Hnrnpab	15384	0.816868125196911	9.05080173980963	20.0056904150431	0.000851077667944361	0.0120607207871193	FALSE	9.4299843559562	8.88564156672489	9.32916184779191	9.81366814131556	8.61880945232692	8.55711462731809	8.41082999166349	8.73628492918644	9.36461397794714	8.58075975012374	heterogeneous nuclear ribonucleoprotein A/B
825	ENSMUSG00000024613	Tcof1	21453	0.809241809569458	6.58245901543926	19.9932442255257	0.000853087495871845	0.0120745487142976	FALSE	7.11573687426369	6.88450495718673	6.5891109858951	7.07247904656224	5.69458923044018	6.43933760277976	6.21701736968303	6.03967248677513	6.91545796597694	6.09765417241953	treacle ribosome biogenesis factor 1
826	ENSMUSG00000022791	Tnk2	51789	0.656189427541929	6.85941584758729	19.9631128167762	0.000857976340279116	0.012116551422535	FALSE	7.19314929867763	6.88783390841775	7.08972748671421	7.38336518705294	6.41743996872214	6.65616557129065	6.2954378389514	6.58334954729682	7.13851897021563	6.48809823156525	tyrosine kinase	non-receptor	2
827	ENSMUSG00000028902	Sf3a3	75062	0.58891551234026	6.29806538646302	19.9621669321557	0.000858130343961328	0.012116551422535	FALSE	6.49676248672824	6.41383788968154	6.56075407571347	6.75286486224305	5.95116426805247	6.0852114781807	5.81937487449668	6.02876224931621	6.55605482859158	5.97112821751151	splicing factor 3a	subunit 3
828	ENSMUSG00000030177	Ccdc77	67200	0.902822654214443	4.12151665897174	19.9356925209486	0.000862453992612949	0.0121628928402674	FALSE	4.65336330553744	4.64834123810236	4.39022981652111	4.26157608058063	3.17697076437368	3.74949338870887	3.78084078126363	3.64456505453604	4.48837761018539	3.58796749722056	coiled-coil domain containing 77
829	ENSMUSG00000037022	Mmaa	109136	-1.05499814790265	4.08440326523537	19.8663600813208	0.000873899056016404	0.0123022136782136	FALSE	2.95981844248413	3.93090658976171	3.5791265586927	3.26395281484056	4.35052033762183	4.32140987193515	4.56950102687175	4.76821487575859	3.43345110144478	4.50241152804683	methylmalonic aciduria (cobalamin deficiency) type A
830	ENSMUSG00000020527	Myo19	66196	1.24462270732111	3.2510640448219	19.8631088609504	0.00087444012613833	0.0123022136782136	FALSE	3.69063900782085	3.31169848018344	3.71399653684006	4.08704870360153	2.85950893665354	2.76191584211196	2.17794901279182	2.11388658189691	3.70084568211147	2.47831509336356	myosin XIX
831	ENSMUSG00000035441	Myo1d	338367	-0.875978913492256	6.6162001029536	19.8478958929734	0.000876977124060641	0.0123230588178774	FALSE	6.44220462085185	5.81233575448592	6.40198290627323	5.62530132034864	6.90754860310496	6.81012013495173	7.0031557919205	7.20273500893951	6.07045615048991	6.98088988472918	myosin ID
832	ENSMUSG00000000194	Gpr107	277463	-0.569856584348957	5.90618004181615	19.8224899780131	0.000881233300655146	0.0123679822737382	FALSE	5.50058778564533	5.76242988280179	5.61010045431027	5.49153543398849	6.10617557683229	6.2083482865011	6.18132082304515	6.1520245712188	5.59116338918647	6.16196731439933	G protein-coupled receptor 107
833	ENSMUSG00000032126	Hmbs	15288	0.713094184518838	4.91372595125963	19.8136077040669	0.000882727055481971	0.0123740742219243	FALSE	5.15535252779289	5.33495471940524	5.02521961992824	5.35513406713944	4.44651495553828	4.74987667704502	4.39349404004963	4.44618036553972	5.21766523356646	4.50901650954316	hydroxymethylbilane synthase
834	ENSMUSG00000061755	Bod1l	665775	0.765033390817835	5.96726927754059	19.7902418511095	0.000886670808550225	0.0123961297331218	FALSE	5.93527345004896	6.34041533043984	6.54817048050472	6.30416703334115	5.57611099268901	5.47769917989962	5.79932999214061	5.23490028349137	6.28200657358367	5.52201011205515	biorientation of chromosomes in cell division 1-like
835	ENSMUSG00000040717	Il17rd	171463	-1.44943882755168	4.65464163155686	20.4678202337082	0.000886913176757455	0.0123961297331218	FALSE	4.46781068141296	3.96912359211117	2.68863125045695	3.35480988449688	5.2817763895893	5.30824480441419	5.0024824899385	5.1964178111146	3.62009385211949	5.19723037376415	interleukin 17 receptor D
836	ENSMUSG00000023066	Rttn	246102	1.2458856892386	3.18815061314204	19.7802136658948	0.00088836975294399	0.0123961297331218	FALSE	4.04201171448923	3.51482252037175	3.49170543733445	3.5339935090589	2.90936594943211	2.50382062147196	2.29709559904537	1.9384540705871	3.64563329531358	2.41218406013414	rotatin
837	ENSMUSG00000034892	Rps29	20090	-0.639006590487687	11.7343066376991	19.7791701279896	0.000888546766003508	0.0123961297331218	FALSE	11.4302653542715	11.4904627424653	11.3148971019757	11.2728096284603	12.0862733774986	12.2619741551761	11.7638729878374	11.9144538367378	11.3771087067932	12.0066435893125	ribosomal protein S29
838	ENSMUSG00000048327	Ckap2l	70466	0.883853563213853	5.99080800997877	19.7595427139222	0.000891883869745079	0.0124208582627883	FALSE	6.43872526670207	5.84009697067878	6.29199775403678	6.74168441591949	5.61794450140642	5.68577880200568	5.15749449104656	5.41746192508759	6.32812610183428	5.46966992988656	cytoskeleton associated protein 2-like
839	ENSMUSG00000047879	Usp14	59025	0.53208239271939	7.11790379469187	19.7562409258325	0.000892446697137913	0.0124208582627883	FALSE	7.33278294031129	7.22702968330995	7.35006197728652	7.51149381430531	6.81738829281809	6.81012013495173	6.78607116188325	6.89557594902171	7.35534210380327	6.82728888466869	ubiquitin specific peptidase 14
840	ENSMUSG00000040034	Nup43	69912	0.855266430385837	4.75178087037205	19.7398225832681	0.00089525160787222	0.0124450631251475	FALSE	4.9653030207132	5.27519836126049	5.04070225184945	5.15476729227604	4.48812306569648	4.55906700436262	3.94796684086748	3.95231591994594	5.1089927315248	4.23686820771813	nucleoporin 43
841	ENSMUSG00000004451	Ralb	64143	0.701851195708062	5.2070494001375	19.7180482983746	0.000898987554608112	0.0124821375447787	FALSE	5.5722019695406	5.27010511667304	5.73273205646483	5.43712665355159	4.62123586072465	4.78260084493019	4.86780864778414	4.96990425485492	5.50304144905752	4.81038740207348	v-ral simian leukemia viral oncogene B
842	ENSMUSG00000029430	Ran	19384	0.806219824045179	9.35614210424234	19.6821978036935	0.00090517871062625	0.012553173163875	FALSE	9.86031261430624	9.20808933482937	9.72182652631576	9.92117545082635	9.01867983067791	8.82165023212749	8.56025203007603	9.12681134945691	9.67785098156943	8.88184836058459	RAN	member RAS oncogene family
843	ENSMUSG00000066621	Tecpr1	70381	-0.909647842081555	4.31791681293704	19.6045539397942	0.000918760249181453	0.0127264097623865	FALSE	4.1734242175148	3.96912359211117	3.44592462585963	3.48119186600151	4.74309756678939	4.72987985434868	4.74043705715953	4.57925265199359	3.76741607537178	4.69816678257279	tectonin beta-propeller repeat containing 1
844	ENSMUSG00000032182	Yipf2	74766	-1.31066251308757	3.80563894335238	19.5401088233887	0.00093021554196004	0.0128658800247899	FALSE	3.65509975444299	2.7635107696767	3.07690432799153	2.23719609263997	3.98247169362394	4.55149148239927	4.21333339601384	4.43795681818137	2.9331777361878	4.29631334755461	Yip1 domain family	member 2
845	ENSMUSG00000090394	4930523C07Rik	67647	-0.819868181069756	6.16443379242197	19.5355475072147	0.000931032681420527	0.0128658800247899	FALSE	6.06731446195541	5.2234382102163	5.59269939029626	5.78085765632163	6.59360210650311	6.60218923134305	6.61886957821227	6.21353664490183	5.6660774296974	6.50704939024007	RIKEN cDNA 4930523C07 gene
846	ENSMUSG00000027404	Snrpb	20638	0.704644695795158	7.71522842327506	19.5195362234003	0.000933907729451179	0.0128803527576876	FALSE	7.879987741032	7.80066442109606	8.07348129696118	8.29276392216765	7.25835640376813	7.6258795253991	7.08270659265179	7.25983484948295	8.01172434531422	7.30669434282549	small nuclear ribonucleoprotein B
847	ENSMUSG00000042549	Map2k3os	24082	1.83039162085651	1.66515295350784	19.5174333830997	0.000934286099662706	0.0128803527576876	FALSE	2.14695801232279	1.81357242425906	2.36701249030194	2.57619432271247	0.00770738528864087	0.560060897677521	1.12937798539529	0.438176761617697	2.22593431239907	0.533830757494786	mitogen-activated protein kinase kinase 3	opposite strand
848	ENSMUSG00000027306	Nusap1	108907	0.744227621545695	5.79293776261692	19.4913203097674	0.000938999771139935	0.0129300711410389	FALSE	6.02153180609803	5.84352986092179	6.29199775403678	6.25979095680908	5.50897457485199	5.62572290453439	5.10946183139318	5.19153451741488	6.10421259446642	5.35892345704861	nucleolar and spindle associated protein 1
849	ENSMUSG00000036103	Colec12	140792	-1.04577622377067	4.77514423016818	19.4788209207036	0.000941265942439627	0.0129460099056155	FALSE	4.23088047272814	4.13519247408547	3.50664846715395	4.5892791082277	5.22384437362496	4.78905753957736	5.45950039113382	5.26310313675313	4.11550013054882	5.18387636027232	collectin sub-family member 12
850	ENSMUSG00000031591	Asah1	11886	-0.746932037283298	5.72503796824111	19.4477330444659	0.000946930236515498	0.013005283226028	FALSE	5.54656986675599	5.46099084136443	5.28127812989142	4.84051458696332	5.91805822938572	6.03720096656434	6.18390007541252	6.04780135821935	5.28233835624379	6.04674015739548	N-acylsphingosine amidohydrolase 1
851	ENSMUSG00000034327	Kctd9	105440	0.844214197814137	5.32365441325583	19.4429622607397	0.0009478030337715	0.013005283226028	FALSE	5.54656986675599	5.50501148859517	5.72316819039162	5.91629822651617	4.82331285021085	5.27643026453219	4.51318459213157	4.63786661769295	5.67276194306474	4.81269858114189	potassium channel tetramerisation domain containing 9
852	ENSMUSG00000024781	Lipa	16889	-0.72795273452541	6.80876970277266	19.4361942017323	0.000949042850734845	0.0130070109953413	FALSE	6.37825509030231	6.69987363352832	6.19154491470174	6.28118466577032	7.20695197733747	6.82433489506301	7.39802799509701	7.01509706988361	6.38771457607567	7.11110298434528	lysosomal acid lipase A
853	ENSMUSG00000029166	Mapre3	100732	-0.939272501087269	5.13773043267808	19.4229937073825	0.000951466501583358	0.0130249406084277	FALSE	4.12228647909981	4.96435811507205	4.62060339345963	4.57044501960816	5.39547652464487	5.13660055291949	5.66915721244578	5.82628012040618	4.56942325180991	5.50687860260408	microtubule-associated protein	RP/EB family	member 3
854	ENSMUSG00000021114	Atp6v1d	73834	-0.578029848766445	7.24776479933414	19.4134625958076	0.000953220973792685	0.0130336783500904	FALSE	6.8640506433141	6.72242334104394	7.12162382423494	6.98392146496469	7.64795762496754	7.48385512009023	7.42116720885771	7.46800543425232	6.92300481838942	7.50524634704195	ATPase	H+ transporting	lysosomal V1 subunit D
855	ENSMUSG00000021759	Plpp1	19012	-1.21312075795397	6.9506348673539	20.6675182544888	0.000957193277809638	0.0130726852689861	FALSE	6.51008556615793	6.34284306067731	5.13987950351769	6.50762445515564	7.47250126544413	7.67027522669975	7.26914545532738	7.28182695827728	6.12510814637714	7.42343722643713	phospholipid phosphatase 1
856	ENSMUSG00000027995	Tlr2	24088	-1.13402997251925	2.9161968073751	19.3803538822266	0.000959345244219694	0.0130867691784502	FALSE	2.04080203067794	2.54477129836927	2.155752549897	2.29952000504036	3.21711564239314	3.39048350989458	3.65263885636243	3.15590496002629	2.26021147099614	3.35403574216911	toll-like receptor 2
857	ENSMUSG00000060550	H2-Q7	15018	-2.99274736355286	3.09834184782299	21.5782263383434	0.000961355147106953	0.0130925729689248	FALSE	1.56692332953761	2.06952379695585	-1.0770363516466	-0.210581395255698	3.29420198331101	4.27616419230977	3.76714590026502	4.13636845744635	0.58720734489779	3.86847013333304	histocompatibility 2	Q region locus 7
858	ENSMUSG00000006728	Cdk4	12567	0.547894018553843	7.7921687515041	19.359849323123	0.000963161298069507	0.0130925729689248	FALSE	7.87677716944318	8.16954786895623	8.05072186489513	8.0481216004336	7.4704267568449	7.57634611611822	7.32746351115819	7.58154479507382	8.03629212593203	7.48894529479878	cyclin-dependent kinase 4
859	ENSMUSG00000026821	Ralgds	19730	-1.33506968374017	6.49761706452838	21.134593900912	0.0009632650607493	0.0130925729689248	FALSE	6.37279577116639	5.7331174869177	5.36565866090517	4.82470718326911	6.87968091169796	6.73184795530385	7.14624513010425	7.24577035701612	5.57406977556459	7.00088608853054	ral guanine nucleotide dissociation stimulator
860	ENSMUSG00000056938	Acbd4	67131	-1.01296605720654	5.08085258578697	19.3420619788472	0.000966486141611558	0.0130925729689248	FALSE	4.6168819799612	5.00171042154689	4.21934484969286	3.90859972278089	5.28650066999922	5.52100980670585	5.40748174798289	5.73860758499363	4.43663424349546	5.4883999524204	acyl-Coenzyme A binding domain containing 4
861	ENSMUSG00000022100	Xpo7	65246	0.566119891697619	6.54686648722152	19.3350406222172	0.000967802305602196	0.0130925729689248	FALSE	6.65205959590852	6.82670490410442	6.8833810349716	6.83406549797641	6.15607543695214	6.35698917615252	6.0630110851397	6.3490822406507	6.79905275824024	6.23128948472377	exportin 7
862	ENSMUSG00000031342	Gpm6b	14758	-1.28317178760537	4.17666762123677	19.3339398170396	0.00096800884452849	0.0130925729689248	FALSE	4.03281019943833	3.44422378732204	2.81405900622253	3.04495296770111	4.77706423127132	4.3124735436714	5.09856719880129	4.37904083154052	3.334011490171	4.64178645132113	glycoprotein m6b
863	ENSMUSG00000002900	Lamb1	16777	-0.608062473752095	8.92149765132812	19.3307744622394	0.000968603034488761	0.0130925729689248	FALSE	8.55502036475349	8.75365377296377	8.57582533102994	8.44182894857819	8.91418910370791	9.3816050466058	9.17065693115217	9.26774273831087	8.58158210433135	9.18354845494419	laminin B1
864	ENSMUSG00000052369	Tmem106c	380967	-0.966257282014577	4.8533912223009	19.3269026798564	0.000969330416719134	0.0130925729689248	FALSE	4.41212527852043	4.68707220300367	4.24630396585459	3.66995979994576	4.97148820381007	5.20096375159236	5.42938456706931	5.37501855733591	4.25386531183111	5.24421376995191	transmembrane protein 106C
865	ENSMUSG00000024963	Dnajc4	57431	-0.830768390668505	4.75485238946505	19.3240766244952	0.00096986174686306	0.0130925729689248	FALSE	4.19832903250006	4.57589222316244	3.93997643733254	4.35990896584568	5.17881576016314	5.3612030625301	4.9609796636477	4.88775580775478	4.26852666471018	5.09718857352393	DnaJ heat shock protein family (Hsp40) member C4
866	ENSMUSG00000062991	Nrg1	211323	0.958319987639394	4.49214330452309	19.2997360174023	0.000974452279013738	0.0131114841903679	FALSE	4.83901980877204	4.52548928736644	5.26818434294393	4.81939932422653	3.9589896317776	4.32140987193515	3.71102813660917	3.67287210800643	4.86302319082723	3.91607493708209	neuregulin 1
867	ENSMUSG00000015711	Prune1	229589	-0.765255003626697	4.91623350720398	19.2967199480676	0.000975022876139651	0.0131114841903679	FALSE	4.39786148749062	4.80445490494258	4.55023028072812	4.12196053908898	5.12707829258631	5.29469581743284	5.27343744586742	5.28619154422675	4.46862680306257	5.24535077502833	prune exopolyphosphatase
868	ENSMUSG00000004285	Atp6v1f	66144	-0.942417676163779	8.52964603590803	19.423521399955	0.000975293271939223	0.0131114841903679	FALSE	7.83834279640476	8.54177198815804	7.89190906036114	7.4380692763495	8.73871481411211	8.79463076240719	8.96747057023116	9.16093761838373	7.92752328031836	8.91543844128355	ATPase	H+ transporting	lysosomal V1 subunit F
869	ENSMUSG00000068245	Phf11d	219132	-2.50917720116612	5.40250865999403	23.9065821740114	0.000975754025985247	0.0131114841903679	FALSE	3.44918274874237	4.68707220300367	3.43033572833689	2.06848020038165	5.48451317405553	6.55750531415396	5.83586878966892	6.50875381262911	3.40876772011615	6.09666027262688	PHD finger protein 11D
870	ENSMUSG00000031530	Dusp4	319520	1.11725028138899	4.68171289766731	19.2865094356254	0.000976957481344322	0.0131125661030548	FALSE	4.56036972945164	4.95168930479541	5.73273205646483	5.01781320408556	4.18833384048674	3.61058823965908	4.1723584780548	4.05267115127333	5.06565107369936	4.00598792736849	dual specificity phosphatase 4
871	ENSMUSG00000084883	Ccdc85c	668158	0.795584583505423	4.62971617790428	19.2659795072938	0.000980861023357884	0.0131498440525258	FALSE	4.89086692769724	5.32024606517248	4.90629960105827	4.69159644799822	4.32319213889403	4.23891737248766	4.04195124310429	4.10554817553319	4.95225226048155	4.17740223250479	coiled-coil domain containing 85C
872	ENSMUSG00000034616	Ssh3	245857	-1.05075739852414	3.45416985445997	19.2573089751922	0.000982515144672622	0.0131569143857135	FALSE	2.94026661907567	2.90165500725926	3.09679093355902	2.38823116860046	3.64261151674577	3.77573874424315	3.8732290072953	4.17646396678692	2.8317359321236	3.86701080876778	slingshot protein phosphatase 3
873	ENSMUSG00000037736	Limch1	77569	-2.11203654060603	2.11710772792657	19.1988453150997	0.000993754696932938	0.0132921805224352	FALSE	1.0873877513467	1.01000204786356	0.371644569775602	0.762776667575754	1.34286104626292	2.43960764450744	3.2417979195979	3.37848327982731	0.807952759140406	2.60068747254889	LIM and calponin homology domains 1
874	ENSMUSG00000004098	Col5a3	53867	-2.5080230183601	3.14435885565931	20.5512746331154	0.000996462935697884	0.0133000865890846	FALSE	1.96542745856204	2.36535424226505	-0.758478422789068	0.762776667575754	3.70039691655505	3.947191480106	3.75331977281431	4.15655549988075	1.08376998640344	3.88936591733903	collagen	type V	alpha 3
875	ENSMUSG00000024608	Rps14	20044	-0.735657867487135	12.3466505242778	19.1798972117762	0.000997429879956654	0.0133000865890846	FALSE	11.807172025617	12.3333104011587	11.8444207481964	11.6498926337332	12.6058686135275	12.7751184784474	12.4971415119513	12.7749776341535	11.9086989521763	12.6632765595199	ribosomal protein S14
876	ENSMUSG00000062203	Gspt1	14852	1.05692885146428	6.25241928001085	19.5821417687859	0.000998466466775304	0.0133000865890846	FALSE	6.89738583713805	5.9993828664022	6.52817179708103	7.08469778149804	5.89967497978387	5.17654730167243	5.81272414407067	5.53006156651255	6.62740957052983	5.60475199800988	G1 to S phase transition 1
877	ENSMUSG00000026585	Kifap3	16579	-0.638754956058585	5.59487665009969	19.1723316588217	0.000998901767459724	0.0133000865890846	FALSE	5.28113444728433	5.50501148859517	5.05602049081105	5.08570578866976	5.87165329176666	5.92148463397906	5.92181695106706	5.79442669125121	5.23196805384008	5.877345392016	kinesin-associated protein 3
878	ENSMUSG00000021595	Nsun2	28114	0.748032687855682	7.67206938326392	19.1650243678977	0.00100032583846777	0.01330387792231	TRUE	7.57627053869114	7.97590180671212	7.9862163074992	8.34956281188085	7.0421387443349	7.39246551973336	7.14227202475041	7.39235316938642	7.97198786619583	7.24230736455127	NOL1/NOP2/Sun domain family member 2
879	ENSMUSG00000043518	Rai2	24004	-1.41797369031169	3.55608447842282	19.1574607110175	0.00100180238954979	0.0133083577961012	FALSE	2.70564870651955	3.07521464888245	3.01554489066702	1.65706396046027	4.00557766242239	3.58112705617502	4.34822116956968	4.30862363118039	2.61336805163232	4.06088737983687	retinoic acid induced 2
880	ENSMUSG00000064115	Cadm2	239857	-2.39743994853898	2.37275578314955	19.1598415387017	0.00101043036144852	0.0134019669039646	FALSE	1.0873877513467	1.86852449031284	-0.0854765743173732	-0.608127064139772	2.75430785287618	3.56616773986884	2.90916721838701	3.0519720283777	0.5655771508006	3.07040370987743	cell adhesion molecule 2
881	ENSMUSG00000029470	P2rx4	18438	-0.954989853809441	4.01937455300231	19.1099085266188	0.00101114437290338	0.0134019669039646	FALSE	3.69063900782085	3.42602077083536	3.5791265586927	3.15017288174625	4.67986651718367	3.93559811470628	4.47156863114437	4.47861366754545	3.46148980477379	4.39141173264494	purinergic receptor P2X	ligand-gated ion channel 4
882	ENSMUSG00000044080	S100a1	20193	-0.788189199045447	6.18595107348817	19.0891251874333	0.00101525960771043	0.0134247734765205	FALSE	5.62213914265689	6.10898704298032	5.82801491685837	5.28369965106116	6.39574095132305	6.36132848965302	6.65464010108435	6.66488607887711	5.71071018838918	6.51914890523438	S100 calcium binding protein A1
883	ENSMUSG00000085208	Brip1os	74038	0.623031296493261	5.56324580259718	19.0858171816273	0.00101591643198056	0.0134247734765205	FALSE	5.65249429669949	5.92031248726995	5.80704284439582	5.96036807061071	5.00627051690223	5.34376541915863	5.2490130802667	5.25844078189032	5.83505442474399	5.21437244955447	BRCA1 interacting protein C-terminal helicase 1	opposite strand
884	ENSMUSG00000025486	Sirt3	64384	-0.891155614959456	3.75343136232683	19.0838156013798	0.00101631410064606	0.0134247734765205	FALSE	3.34894474162372	3.29173196360625	3.03628935702075	3.31009647336466	3.86104184657711	4.30348151689948	3.96005521517975	4.32655276542495	3.24676563390384	4.11278283602032	sirtuin 3
885	ENSMUSG00000021693	Kif2a	16563	0.569291423436171	6.58430145125079	19.075398530279	0.00101798838943936	0.0134316953937666	FALSE	6.92251419809677	6.87447176545445	6.81899353206053	6.73887571339561	6.24127715785031	6.30612577755138	6.45982742645317	6.05319527120287	6.83871380225184	6.26510640826443	kinesin family member 2A
886	ENSMUSG00000028345	Tex10	269536	0.660847982364974	5.05798620256489	19.0687851868369	0.00101930616701679	0.013433903061236	FALSE	5.21351861940672	5.29539341140115	5.47985950172216	5.39135693394411	4.78376264292386	4.84590316864868	4.49668198074883	4.6161644875797	5.34503211661854	4.68562806997527	testis expressed gene 10
887	ENSMUSG00000040296	Ddx58	230073	-1.42265140494707	4.49130872228106	19.5602418353019	0.00102095217309584	0.013440426747734	FALSE	3.34894474162372	4.49088167717332	2.9294489571535	3.21628437823293	4.90545742974264	4.87654232004227	4.9058021030703	5.37070472763775	3.49638993854587	5.01462664512324	DEAD/H box helicase 58
888	ENSMUSG00000027185	Nat10	98956	0.958489020899537	4.43225006263053	19.0380694611732	0.00102545298774542	0.0134742659048236	FALSE	4.25482095088343	4.91952184465854	4.78896519619376	5.19631001090204	3.84831723639367	4.14136267639369	3.75331977281431	3.74130118657561	4.78990450065944	3.87107521804432	N-acetyltransferase 10
889	ENSMUSG00000032334	Loxl1	16949	-0.886580627999189	7.43507656799925	19.0361902521741	0.00102583046924622	0.0134742659048236	TRUE	6.78815713379242	7.43815914978495	6.7468857410239	6.57216339611782	7.47767452364885	7.73440776507964	8.09519739261875	7.86757988956347	6.88634135517977	7.79371489272768	lysyl oxidase-like 1
890	ENSMUSG00000024617	Camk2a	12322	-1.73115070064843	3.7531246663078	19.5770765389436	0.00102703942229898	0.0134749880159384	FALSE	1.56692332953761	2.73422055118238	3.38253214847182	2.47180204256735	4.64350251304579	3.47300029682938	4.71925653382951	4.33543446338261	2.53886951793979	4.29279845177182	calcium/calmodulin-dependent protein kinase II alpha
891	ENSMUSG00000018899	Irf1	16362	-1.35074683737889	5.48768495719718	20.2591468957681	0.00103091031438964	0.0135105945467203	FALSE	5.04983551919105	3.98164088538603	4.58584588515581	4.82999558558328	5.95116426805247	5.0902973421995	6.34928067708059	6.3269862740394	4.61182946882904	5.92943214034299	interferon regulatory factor 1
892	ENSMUSG00000021047	Nova1	664883	-0.981333213297386	3.80849994424753	18.9991109569279	0.00103331225487947	0.0135127035789031	FALSE	3.65509975444299	3.20898223766147	2.88439431262413	3.13316054925262	4.40367111758165	3.91212809443308	4.23339255183861	4.26280105991152	3.2204092134953	4.20299820594121	NOVA alternative splicing regulator 1
893	ENSMUSG00000002459	Rgs20	58175	1.67896566388917	2.92681628146218	18.9944441843227	0.00103425845223825	0.0135127035789031	FALSE	3.7922877156261	2.90165500725926	3.55057075699266	3.64617279898119	2.64082787162915	1.88617932549359	1.63071012958499	0.887916841496874	3.4726715697148	1.76140854205115	regulator of G-protein signaling 20
894	ENSMUSG00000035868	Zfp983	73229	-1.58669260424796	3.07111649541805	18.9930424197801	0.00103454286199703	0.0135127035789031	FALSE	2.65856639475791	1.97252177195955	2.36701249030194	0.929710853969649	3.9351190307786	3.4405577135952	3.79440688414815	3.34369065850946	1.98195287774726	3.62844357175785	zinc finger protein 983
895	ENSMUSG00000006403	Adamts4	240913	-1.34425782327051	3.1938312719989	18.9689260803635	0.00103945037676408	0.0135616335748314	FALSE	2.97910883295442	2.43981924314204	1.71581924194957	2.17205777049121	3.5513473712001	3.90024833343554	3.35598518669386	3.94072190288131	2.32670127213431	3.6870756985527	a disintegrin-like and metallopeptidase (reprolysin type) with thrombospondin type 1 motif	4
896	ENSMUSG00000060376	Bckdha	12039	-0.852328946854812	4.15259359918447	18.948229606885	0.00104368384112067	0.0136016698803193	FALSE	3.71385460447076	4.04264833358201	3.52143830661691	3.32515544779813	4.53651879048523	4.55149148239927	4.46309942066262	4.50246893845257	3.65077417311695	4.51339465799992	branched chain ketoacid dehydrogenase E1	alpha polypeptide
897	ENSMUSG00000034930	Rtkn	20166	-0.79267543117775	4.8248905111891	18.9381810251442	0.00104574659928925	0.0136028244671195	FALSE	4.25482095088343	4.49088167717332	4.1825973524534	4.55775096119259	4.74309756678939	5.25793048803731	5.25393114515864	5.33572170993902	4.37151273542568	5.14767022748109	rhotekin
898	ENSMUSG00000035279	Ssc5d	269855	-0.963006126297469	4.67941033253175	18.9267799613335	0.00104809280931348	0.0136028244671195	FALSE	3.94724386731827	4.21156826827483	4.49884347850595	3.73905442758483	4.63611841487183	5.00966148618934	5.16795467153991	5.40063411889801	4.09917751042097	5.05359217287478	scavenger receptor cysteine rich family	5 domains
899	ENSMUSG00000006392	Med8	80509	0.702473795476976	5.85933565030178	18.9190854349416	0.00104967975950739	0.0136028244671195	FALSE	5.95489260074301	6.33798350799292	6.30273937926922	6.03553719568034	5.25310114757981	5.76978911845924	5.33507080286236	5.45462182341701	6.15778817092137	5.4531457230796	mediator complex subunit 8
900	ENSMUSG00000031256	Cstf2	108062	0.668463733360459	6.06662796297667	18.9175891064153	0.0010499886968824	0.0136028244671195	FALSE	6.22711740013534	6.48150232065837	6.33658480632537	6.38902293774729	5.34201730698591	5.73007413444918	5.67283430994484	5.96723493572603	6.35855686621659	5.67804017177649	cleavage stimulation factor	3' pre-RNA subunit 2
901	ENSMUSG00000030089	Slc41a3	71699	-1.02483472668128	3.4963139282083	18.9164598840303	0.00105022191109426	0.0136028244671195	FALSE	2.70564870651955	3.33139243338264	2.97313907366085	2.52494219464649	3.91084681629124	4.06892410538757	3.80784660827209	3.85684511947416	2.88378060205238	3.91111566235626	solute carrier family 41	member 3
902	ENSMUSG00000036678	Aaas	223921	0.709046080621983	6.66898867495613	18.913845993639	0.00105076198247339	0.0136028244671195	FALSE	6.69935128589975	7.15563836578308	6.90327966671624	7.11534092873955	5.94818582480365	6.32846096584425	6.19672761948592	6.54939933539437	6.96840256178465	6.25569343638205	achalasia	adrenocortical insufficiency	alacrimia
903	ENSMUSG00000013629	Cad	69719	0.784827512208928	6.10213820160958	18.8840039530181	0.00105695106262181	0.0136677935307141	FALSE	6.06280102487905	6.5440264516081	6.41392174204072	6.67271868731157	5.43856080238893	5.86454162059009	5.35809206358547	5.89096714038164	6.42336697645986	5.63804040673653	carbamoyl-phosphate synthetase 2	aspartate transcarbamylase	and dihydroorotase
904	ENSMUSG00000027230	Creb3l1	26427	-2.64180639239636	3.33992257836908	20.9241471093173	0.00106162313469796	0.0137065915212662	FALSE	1.34698851952259	2.79221813912286	-0.497695176036544	0.929710853969649	3.9351190307786	3.87619125256705	4.25317662656024	4.3442618171209	1.14280558414464	4.1021871817567	cAMP responsive element binding protein 3-like 1
905	ENSMUSG00000002395	Use1	67023	-1.25196379334136	7.79149907573633	20.41333522669	0.00106229899175695	0.0137065915212662	FALSE	7.26857972537427	7.61629085028007	6.73899823883695	6.07838348261522	8.11441117230325	8.409358054523	8.27105930661287	8.33043042681816	6.92556307427663	8.28131474006432	unconventional SNARE in the ER 1 homolog (S. cerevisiae)
906	ENSMUSG00000041238	Rbbp8	225182	0.753088912370342	5.04687479692645	18.842451011002	0.00106564057428927	0.013734530889598	FALSE	5.73707602009293	5.15324830427678	5.26818434294393	5.25253063026153	4.55229653330365	4.70960196044828	4.75438660188979	4.46248815646634	5.35275982439379	4.61969331302702	retinoblastoma binding protein 8	endonuclease
907	ENSMUSG00000026730	Pter	19212	0.869005698739097	4.76091613829256	18.8278692602462	0.00106870981804308	0.0137533289319908	FALSE	5.31188937325715	4.81847831396474	5.34917276219504	4.95627238804931	4.45493313159683	4.03672984080216	3.96005521517975	4.52593616505379	5.10895320936656	4.24441358815813	phosphotriesterase related
908	ENSMUSG00000022718	Dgcr8	94223	1.5149880392109	2.12769131248635	18.8243377605866	0.00106945471184788	0.0137533289319908	FALSE	2.48051058092445	2.32662899465816	2.57979393223456	3.11594521023487	1.60735750321068	0.976845848350029	1.29122698437921	0.98141794747982	2.62571967951301	1.21421207085494	DGCR8	microprocessor complex subunit
909	ENSMUSG00000039103	Nexn	68810	0.651699365200228	6.13352590697407	18.8105936105564	0.00107235957052267	0.0137578115333393	FALSE	6.26690252560585	6.35492080754031	6.68910906167316	6.33796837081067	5.7366247859359	5.71319803038862	6.01456969840272	5.59066641596386	6.4122251914075	5.76376473267278	nexilin
910	ENSMUSG00000026974	Zmynd19	67187	0.736108667895975	5.08342945797288	18.8029330052515	0.00107398269009082	0.0137578115333393	FALSE	4.97013149332992	5.59330120124247	5.42191947908586	5.54718117002443	4.62869632839549	4.58897746294654	4.75438660188979	4.70793619532617	5.38313333592067	4.6699991471395	zinc finger	MYND domain containing 19
911	ENSMUSG00000030652	Coq7	12850	0.781414624662016	5.69343113516569	18.8005890801477	0.00107447989595027	0.0137578115333393	FALSE	5.66445975429302	5.92680006534702	6.17527061340288	6.27731842321664	5.07887312338006	5.56305802703176	5.03713012804102	5.26775047281566	6.01096221406489	5.23670293781712	demethyl-Q 7
912	ENSMUSG00000030649	Anapc15	75430	0.891435665836717	4.92934268374965	18.8004186109948	0.00107451606734653	0.0137578115333393	FALSE	5.11232098424552	5.125316035017	5.42191947908586	5.51142109948354	4.57564425924554	4.66817055476835	3.82116228655142	4.47057344195389	5.29274439945798	4.3838876356298	anaphase promoting complex C subunit 15
913	ENSMUSG00000001380	Hars	15115	0.581633457348012	6.85979412162397	18.7677930878516	0.00108146526661657	0.0138316209400675	FALSE	7.22278518324683	6.98117637677006	6.99355898392143	7.26242989876827	6.44305519518737	6.66672266893174	6.38334309125202	6.64716091665703	7.11498761067665	6.53507046800704	histidyl-tRNA synthetase
914	ENSMUSG00000117648	Gm32282	102634780	-1.46489812258377	3.13263090509895	18.7409183689866	0.00108722933055889	0.0138901278916151	FALSE	2.48051058092445	2.67379339858284	1.95249040156521	1.74926890180574	3.61282703656156	2.83861575315472	4.13018570081323	3.84445449356015	2.21401582071956	3.60652074602241	predicted gene	32282
915	ENSMUSG00000057110	Cntrl	26920	1.31698118629687	3.47867931284791	18.7296502349406	0.00108965686905028	0.0139050182075407	FALSE	4.11358447823405	3.09838841223609	4.29014566953887	4.13055807171601	3.17697076437368	2.4720713607808	2.50939812344224	2.47705201967974	3.90816915793126	2.65887306706912	centriolin
916	ENSMUSG00000041313	Slc7a1	11987	0.607993603883569	7.01564763091077	18.7244632990655	0.00109077645611949	0.0139050182075407	FALSE	7.17339728576544	7.42790506129936	7.34798920953597	7.1840635565964	6.61441841891334	6.96213241746449	6.56448384388355	6.5379027058424	7.28333877829929	6.66973434652594	solute carrier family 7 (cationic amino acid transporter	y+ system)	member 1
917	ENSMUSG00000023055	Calcoco1	67488	-2.23897069269651	5.20268476472447	22.4190096416784	0.00110228582753849	0.0140237834963328	FALSE	3.84581049321358	4.39119392869322	3.63459648133147	2.20499452836707	5.58764095952378	4.95328629113601	6.31909506577228	6.38802169185143	3.51914885790134	5.81201100207087	calcium binding and coiled coil domain 1
918	ENSMUSG00000014846	Tppp3	67971	-1.81547577368197	2.55303756526301	18.6705461810651	0.00110249492589137	0.0140237834963328	FALSE	1.9262100678923	1.63491730761905	0.234757534460469	1.50666740257316	3.3312536442268	3.66776492953971	2.95820453924264	2.50880616835926	1.32563807813624	3.1165073203421	tubulin polymerization-promoting protein family member 3
919	ENSMUSG00000024812	Tjp2	21873	0.739492348771985	5.46480776503661	18.6613402633854	0.00110451054811522	0.0140341345705565	FALSE	6.0284925127112	5.42935716100635	5.7979606396019	5.82124900110727	5.32374810862748	5.01517971285366	4.97891298088809	4.83862447234702	5.76926482860668	5.03911631867906	tight junction protein 2
920	ENSMUSG00000034687	Fras1	231470	3.51547367023228	0.406152805299021	18.6356358805833	0.00111016150195843	0.0140906041938789	FALSE	-0.203999898789466	0.0821621593402227	2.11732679019725	1.33874805808505	-1.44471698054021	-1.46107529820537	-1.00149299441672	-1.45930397950195	0.833559277208264	-1.34164731316606	Fraser extracellular matrix complex subunit 1
921	ENSMUSG00000035842	Ddx11	320209	1.33176923537486	3.03220134984577	18.622876112318	0.00111297930297061	0.014111030750041	FALSE	3.37830182325648	3.707990978271	3.43033572833689	3.59738885250829	2.23441325393267	2.30191403183811	2.75118374507969	1.37513343699253	3.52850434559316	2.16566111696075	DEAD/H box helicase 11
922	ENSMUSG00000014554	Dguok	27369	-0.822238826597453	5.44899979242525	18.5819792960613	0.00112206767528891	0.0141989903059693	FALSE	4.9310435113803	5.43391894720757	4.78284032141192	4.66816641895026	5.79415356144462	5.55171133151425	5.80269020623571	6.01776887516168	4.95399229973751	5.79158099358906	deoxyguanosine kinase
923	ENSMUSG00000026839	Upp2	76654	-0.955669999996315	3.65987133770903	18.5807200599313	0.00112234889547055	0.0141989903059693	FALSE	2.70564870651955	3.31169848018344	3.01554489066702	3.35480988449688	4.21831215404331	4.01486081489415	4.14084503140671	3.81934934634291	3.09692549046672	4.04834183667177	uridine phosphorylase 2
924	ENSMUSG00000013236	Ptprs	19280	-0.636256521233059	7.42516537283484	18.5686872637968	0.00112504032226776	0.0142176361938535	FALSE	7.07485486919732	7.30504901213661	7.1143254733905	6.74308671929939	7.55214603281326	7.61955365775302	7.76396432085131	7.87521347654783	7.05932901850596	7.70271937199136	protein tyrosine phosphatase	receptor type	S
925	ENSMUSG00000025925	Terf1	21749	0.826173558675093	3.97596239763228	18.5497509952376	0.00112929128752539	0.0142559290426313	FALSE	4.30918390566039	4.24310226228762	4.37402388825735	4.36720254437857	3.71448872843173	3.2664065450496	3.28087318941281	3.71431777433015	4.32337815014598	3.49402155930607	telomeric repeat binding factor 1
926	ENSMUSG00000041939	Mvk	17855	0.629769536888355	5.95614823042663	18.537044136908	0.00113215443176728	0.0142619237619379	TRUE	6.39630504665066	6.09753149610008	6.40198290627323	6.00313152565746	5.72274857732118	5.68923483988619	5.46799069364281	5.5377778704168	6.22473774367036	5.60443799531675	mevalonate kinase
927	ENSMUSG00000074207	Adh1	11522	-4.56221104099574	2.41333640431875	21.2284243758	0.00113235913347502	0.0142619237619379	FALSE	-2.06030261129862	-2.06030261129862	0.817458288514393	-1.54020639743211	2.72676366343851	2.06707971054991	3.86038742919221	3.91725054721304	-1.21083833287874	3.14287033759842	alcohol dehydrogenase 1 (class I)
928	ENSMUSG00000027379	Bub1	12235	1.39594564486367	4.74213985707753	19.1671114850397	0.00113423408360328	0.0142619237619379	FALSE	5.62826148377783	4.31410694178235	5.26379320498528	5.54074492217305	4.20838843677108	3.42405867402592	3.35598518669386	4.30862363118039	5.18672663817963	3.82426398216781	BUB1	mitotic checkpoint serine/threonine kinase
929	ENSMUSG00000047735	Samd9l	209086	-1.39861188857173	3.85924896271235	18.525992201131	0.00113465163782138	0.0142619237619379	FALSE	3.19246856798401	3.73781307473301	2.26524603095673	2.38823116860046	4.39494752584649	4.15142039881221	4.24331850199238	4.70793619532617	2.89593971056855	4.37440565549431	sterile alpha motif domain containing 9-like
930	ENSMUSG00000026491	Ahctf1	226747	0.675518450986503	5.48446439793586	18.5194615549021	0.00113613029890352	0.0142651543013939	FALSE	5.53683919055678	5.70697130704861	5.81306603829405	6.02404712116193	5.01768073440145	5.2672100290679	4.91203819549246	5.21096929360274	5.77023091426534	5.10197456314114	AT hook containing transcription factor 1
931	ENSMUSG00000018983	E2f2	242705	0.820323518595567	4.10497484613169	18.5037818456375	0.0011396897550688	0.0142944761223828	FALSE	4.34679747649553	4.7396059873503	4.39826502194739	4.28487042305495	3.41992197431806	3.86401058758844	3.65263885636243	3.60103502364165	4.44238472721204	3.63440161047764	E2F transcription factor 2
932	ENSMUSG00000034295	Fhod3	225288	-0.858605243730041	4.39961134639661	18.4848205959573	0.00114401171389791	0.0143332883939762	FALSE	3.60630983205433	4.12394393584465	4.02546459121209	3.85772507228833	4.94782520691631	4.45733965989414	5.00831518948411	4.56421936199907	3.90336085784985	4.74442485457341	formin homology 2 domain containing 3
933	ENSMUSG00000023764	Sfi1	78887	-0.881444250113853	5.05499562601318	18.4619191228555	0.00114925755576143	0.014370418054469	FALSE	4.67126376282792	4.89326128043382	4.23737345205984	4.31535577269194	5.70521349924518	5.58548715425637	5.26858554051029	5.06374958039593	4.52931356700338	5.40575894360194	Sfi1 homolog	spindle assembly associated (yeast)
934	ENSMUSG00000070394	Tmem256	69186	-0.666566119243728	7.19299833970721	18.4582630723683	0.00115009763545222	0.014370418054469	FALSE	7.05112560021055	6.676965864073	6.95322183002964	6.55150325518045	7.70111720462963	7.46381656119244	7.23845770477199	7.51077910298727	6.80820413737341	7.47854264339533	transmembrane protein 256
935	ENSMUSG00000034245	Hdac11	232232	-2.38682893875534	3.77895535416903	20.6991778340133	0.00115066719884632	0.014370418054469	FALSE	2.63443621589525	3.12119581641013	0.611703710832735	1.0064522181573	4.12644110561513	4.28532755990473	4.84843000117188	4.70108041091826	1.84344699032386	4.4903197694025	histone deacetylase 11
936	ENSMUSG00000039813	Tbc1d2	381605	2.01339082746833	2.25525468981407	18.4247761862258	0.00115782592652603	0.0144401771581206	FALSE	2.30817879416992	1.86852449031284	3.46134687816757	3.34005885776375	1.18988242827761	0.783452121826174	1.50433398981791	0.299816893555371	2.74452725510352	0.944371358369265	TBC1 domain family	member 2
937	ENSMUSG00000024201	Kdm4b	193796	-0.869566184746009	4.49956906852146	18.4179277340623	0.00115941397469361	0.0144401771581206	FALSE	3.44918274874237	4.16842124988661	4.27276853415193	4.01458350697026	4.98317573135666	4.6821136454153	4.92443009121394	4.86339927741296	3.97623900993779	4.86327968634971	lysine (K)-specific demethylase 4B
938	ENSMUSG00000038312	Edem2	108687	-0.880424392606481	4.5370785434992	18.4155632891501	0.00115996284784766	0.0144401771581206	FALSE	4.1480819148483	4.30417487659868	4.02546459121209	3.58493068583175	4.68703060850575	4.67515894434985	5.13634382036427	5.07439937461829	4.0156630171227	4.89323318695954	ER degradation enhancer	mannosidase alpha-like 2
939	ENSMUSG00000026043	Col3a1	12825	-2.42565220442279	6.6832466587757	23.3706473016949	0.00116502735387327	0.014486262231946	FALSE	5.9766498599642	4.33376826779115	4.15440913189835	4.82999558558328	6.89677504030184	6.53463341555485	7.77084312838853	8.03776551301386	4.82370571130924	7.31000427431477	collagen	type III	alpha 1
940	ENSMUSG00000022816	Fstl1	14314	-0.66666881215065	9.78614969412425	18.3890182158792	0.00116614597054288	0.014486262231946	FALSE	9.3567478022905	9.60993752727677	9.09772424223956	9.54164003963957	10.0291333818197	10.0922231114935	10.3251397847167	9.83608657530608	9.4015124028616	10.070645713334	follistatin-like 1
941	ENSMUSG00000024187	Fam234a	106581	-0.739966506788179	5.41561014651611	18.3780235480964	0.00116871831290641	0.0145027882463424	FALSE	5.00818831288337	5.32024606517248	4.94521150936188	4.66224896973192	5.50492636850973	5.94480415252077	5.74447410219498	5.72177059641528	4.98397371428741	5.72899380491019	family with sequence similarity 234	member A
942	ENSMUSG00000019256	Ahr	11622	-1.26500182087855	3.65140461982092	18.3499484036343	0.00117531722901394	0.0145691924450062	FALSE	3.54290641465735	2.64260341287633	2.155752549897	2.91163457822637	3.87365520586765	4.07949783180214	4.15142618296812	4.4213677474065	2.81322423891426	4.1314867420111	aryl-hydrocarbon receptor
943	ENSMUSG00000030431	Tmem238	664968	1.08533578071177	4.55411039081989	18.3290146196055	0.00118026617480313	0.0146019957643891	FALSE	4.74072393761833	5.35433585703735	4.90629960105827	4.89703686669326	3.72844422612489	4.51300544989422	3.35598518669386	3.81934934634291	4.9745990656018	3.85419605226397	transmembrane protein 238
944	ENSMUSG00000079523	Tmsb10	19240	-0.55233271875886	7.50185504732076	18.3213533356224	0.00118208350722989	0.0146019957643891	FALSE	7.10699515769205	7.35039519979653	7.31759453568202	6.99573427525635	7.64151856805725	7.77237687296868	7.736994774715	7.84754144171793	7.19267979210674	7.74960791436471	thymosin	beta 10
945	ENSMUSG00000062376	Borcs7	66439	0.823308282035451	4.34077521596463	18.319042016833	0.00118263242192008	0.0146019957643891	FALSE	4.82842298362655	4.53401301349467	4.89498638264945	4.45196510726833	3.80945583228567	3.90024833343554	3.5917863821885	4.14649728700542	4.67734687175975	3.86199695872878	BLOC-1 related complex subunit 7
946	ENSMUSG00000020185	E2f7	52679	1.37649206819545	4.47941136659213	18.7374423703173	0.00118296548712101	0.0146019957643891	FALSE	4.59828944434123	4.21156826827483	5.28561644955064	5.53427983177886	4.20838843677108	3.4405577135952	3.26146784424773	3.46196194502109	4.90743849848639	3.59309398490877	E2F transcription factor 7
947	ENSMUSG00000025417	Pip4k2c	117150	-0.759156820186066	5.49159369422404	18.2629713287396	0.00119604107781213	0.0147433912567085	FALSE	5.121030586583	4.60044836966434	5.23716194775186	5.2125978412872	5.74007308402621	5.5891916736492	6.05457994045553	5.86052523948577	5.0428096863216	5.81109248440418	phosphatidylinositol-5-phosphate 4-kinase	type II	gamma
948	ENSMUSG00000001473	Tubb6	67951	0.771668589751351	8.5011069389627	18.2592151852001	0.00119694569764149	0.0147433912567085	FALSE	8.61636584937491	8.83652750333059	8.69802956528755	9.13606035807762	8.03452088935499	8.351095967547	7.58331695667449	8.18138202845613	8.82174581901767	8.03757896050815	tubulin	beta 6 class V
949	ENSMUSG00000032026	Rexo2	104444	0.566530813235749	8.18350960119188	18.2491709157152	0.00119936869485235	0.01475766938861	FALSE	8.31330282677451	8.60280361572152	8.43402224311892	8.38995795802499	7.88912399462105	8.05483929679279	7.63701031016687	7.87977431606356	8.43502166090999	7.86518697941107	RNA exonuclease 2
950	ENSMUSG00000012889	Podnl1	244550	1.33385816263646	4.97363015287739	18.8771570156413	0.00120285463826647	0.0147849827484606	FALSE	4.77974980761811	5.30039831022208	6.22129003039219	5.24858672471913	4.46330247212271	4.38246066809434	3.63766467382584	4.03096548993018	5.38750621823788	4.12859832599327	podocan-like 1
951	ENSMUSG00000028238	Atp6v0d2	242341	-4.21317305320766	0.277704194859916	18.2227804211168	0.00120576250198112	0.0148051406263233	FALSE	-2.06030261129862	-0.623299420297426	-2.06030261129862	-2.06030261129862	0.716638967983248	0.676076017919422	1.95449605001504	0.564420875879959	-1.70105181354832	0.977907977949416	ATPase	H+ transporting	lysosomal V0 subunit D2
952	ENSMUSG00000004071	Cdip1	66626	-0.558045503015419	5.38094263171363	18.2010167115722	0.00121106556718735	0.0148546351134944	FALSE	5.13829362032641	5.07946810450296	5.03039898092583	5.0589309204838	5.54490617087549	5.61122122535131	5.6204820035434	5.74528774402829	5.07677290655975	5.63047428594962	cell death inducing Trp53 target 1
953	ENSMUSG00000028364	Tnc	21923	-0.846324257149228	6.4136414689296	18.1926764701917	0.00121310507380741	0.0148640377196738	FALSE	5.75677030845241	6.29600275028375	6.11072013050098	5.40913292591213	6.62004385221199	7.08528741469526	6.61696212505865	6.72357292496078	5.89315652878732	6.76146657923167	tenascin C
954	ENSMUSG00000037991	Rmi2	223970	0.964196384250535	3.90130947074675	18.1836634935993	0.00121531363946878	0.0148754899036445	FALSE	4.1480819148483	4.21156826827483	4.54300042263393	4.25372696107197	3.29420198331101	3.06830956906476	3.07396663060593	3.81934934634291	4.28909439170726	3.31395688233115	RecQ mediated genome instability 2
955	ENSMUSG00000028033	Kcnq5	226922	1.07461558659289	4.12497234666047	18.1771601168065	0.00121691018733764	0.0148780353649986	TRUE	4.60451361741013	4.52548928736644	4.39826502194739	4.68577451730807	3.71448872843173	3.92391083085294	2.69442919779356	3.37848327982731	4.55351061100801	3.42782800922639	potassium voltage-gated channel	subfamily Q	member 5
956	ENSMUSG00000044968	Napepld	242864	-1.08574797495659	3.71581744886857	18.1723988274556	0.00121808062755573	0.0148780353649986	FALSE	3.39275934338942	3.25095031147371	2.81405900622253	2.80825118370338	4.17820102369379	3.62509625099049	4.56158916808449	4.10554817553319	3.06650496119726	4.11760865457549	N-acyl phosphatidylethanolamine phospholipase D
957	ENSMUSG00000030224	Strap	20901	0.574058122823893	7.33694736995438	18.1634337145172	0.00122028807018278	0.0148780353649986	FALSE	7.55874728631481	7.31497508190775	7.62289347004507	7.83583840663094	7.01535297730736	6.9932218582607	7.03493302548737	7.04383055665654	7.58311356122464	7.021834604428	serine/threonine kinase receptor associated protein
958	ENSMUSG00000032481	Smarcc1	20588	0.649719944811202	7.11135904283023	18.1620948887586	0.00122061812791545	0.0148780353649986	FALSE	7.22379633115002	7.39201691220025	7.51155677403164	7.45442650035873	6.50111257123973	7.04539255856505	6.84755330475483	6.5379027058424	7.39544912943516	6.7329902851005	SWI/SNF related	matrix associated	actin dependent regulator of chromatin	subfamily c	member 1
959	ENSMUSG00000059482	2610301B20Rik	67157	-0.643996814890615	4.83678042291176	18.1534582257233	0.00122274983401063	0.0148884773845069	FALSE	4.60451361741013	4.53401301349467	4.48381896417738	4.29255236482239	5.19398199176776	4.98174923795192	5.11487845030823	5.18663463838657	4.47872448997614	5.11931107960362	RIKEN cDNA 2610301B20 gene
960	ENSMUSG00000021500	Ddx46	212880	0.727456622555275	6.21330155612099	18.1399294958946	0.00122609782342941	0.0149101145626203	FALSE	6.46803569963267	6.30100553933441	6.51160049435922	6.79538874444703	5.68746266795536	6.18894852621581	5.66177478122057	5.60175175713902	6.51900761944333	5.78498443313269	DEAD box helicase 46
961	ENSMUSG00000022257	Laptm4b	114128	-0.942904645860411	8.01338694593589	18.3703911827015	0.00122708059387498	0.0149101145626203	FALSE	7.38704710275259	7.98447882778243	7.11554443204826	7.21471027466809	7.94248195406399	8.28810424065971	8.64599584763335	8.64501680623629	7.42544515931284	8.38039971214834	lysosomal-associated protein transmembrane 4B
962	ENSMUSG00000068101	Cenpm	66570	0.744900186232098	5.48744926288726	18.1218646907478	0.00123058521685424	0.0149371554856621	FALSE	5.83031123076824	5.91052608941971	6.06349976311385	5.34408745295683	5.02335217951033	4.98737505694195	4.96698223892109	5.2770004734107	5.78710613406466	5.06367748719602	centromere protein M
963	ENSMUSG00000040033	Stat2	20847	-1.49759492722436	4.26729606063397	18.6581999429942	0.00123563015588641	0.0149828175807742	FALSE	3.2883752723265	4.20090188532417	2.68863125045695	2.67353988782909	4.32319213889403	4.80825603391437	4.88058462933498	5.16686699063869	3.21286207398418	4.79472494819552	signal transducer and activator of transcription 2
964	ENSMUSG00000030357	Fkbp4	14228	0.646449619364374	8.71961419156765	18.0915308957968	0.0012381638822736	0.0149979664453411	FALSE	8.71098342733717	9.35753494880642	9.00078661298216	8.87783751402083	8.32078419057832	8.49429358717653	8.29928539047406	8.31928098018059	8.98678562578664	8.35841103710238	FK506 binding protein 4
965	ENSMUSG00000022422	Dscc1	72107	1.24850370690526	3.33516471369325	18.0608638093064	0.00124588176541085	0.0150758148960648	FALSE	3.72532379626492	2.95341005235097	3.9618280546163	4.29255236482239	2.54944717154932	2.4720713607808	2.77874514376745	2.570291625977	3.73327856701364	2.59263882551864	DNA replication and sister chromatid cohesion 1
966	ENSMUSG00000034685	Fam171a2	217219	-0.928705517709957	4.32343029960951	18.0461016391171	0.00124961710772816	0.0150997563663611	FALSE	3.63091103426196	4.29417396100814	3.77698035326297	3.31009647336466	4.63611841487183	4.63987347926088	4.76820255790029	4.79421768508629	3.75304045547443	4.70960303427982	family with sequence similarity 171	member A2
967	ENSMUSG00000025420	Katnal2	71206	0.965461693446589	3.64329718132738	18.0428306990526	0.00125044655359007	0.0150997563663611	FALSE	4.13093630606433	4.10118027926229	4.07643150938014	3.82631626033008	3.23677680034573	2.53488619780629	3.30002097842621	3.17582234438255	4.03371608875921	3.06187658024019	katanin p60 subunit A-like 2
968	ENSMUSG00000028104	Polr3gl	69870	-1.28282939144065	4.36318776241475	18.1294312000171	0.00125512756025996	0.0151182353596471	FALSE	3.59385010661036	4.27396171342421	3.28189344757349	2.89154209279281	4.3323591771101	4.8334629609971	5.2440781926086	4.89978158744018	3.51031184010022	4.827420479539	polymerase (RNA) III (DNA directed) polypeptide G like
969	ENSMUSG00000022020	Naa16	66897	0.757409756963822	4.86092951188103	18.022948828512	0.00125550217690814	0.0151182353596471	FALSE	4.9940343887122	4.98315514935095	5.417972804417	5.3028437774522	4.39494752584649	4.68903498120755	4.44601037114992	4.16654407391679	5.17450152998309	4.42413423803018	N(alpha)-acetyltransferase 16	NatA auxiliary subunit
970	ENSMUSG00000000568	Hnrnpd	11991	0.735099649832057	7.19229666960572	18.0215414980065	0.00125586094877603	0.0151182353596471	FALSE	7.5611493906599	7.02416456983699	7.60217276518739	7.76236705964165	6.66245855560552	6.64375051736737	6.72185180297335	7.04923930819259	7.48746344633149	6.76932504603471	heterogeneous nuclear ribonucleoprotein D
971	ENSMUSG00000031730	Dhodh	56749	0.725209385102177	4.81677959816329	18.0015835285198	0.00126096187181511	0.0151488840215292	FALSE	4.88064549446532	5.31035631915428	5.06614303104145	5.23270239532021	4.41234227697224	4.66114814870771	4.32035943132705	4.21547520442799	5.12246180999531	4.40233126535875	dihydroorotate dehydrogenase
972	ENSMUSG00000022351	Sqle	20775	0.762188086794539	7.06257994973988	18.0014285991456	0.00126100156452225	0.0151488840215292	FALSE	7.5818017777882	7.2723093605717	7.45104356167859	7.24075414659392	6.08192255308864	6.6312276981582	6.76210689517973	6.92382315600682	7.3864772116581	6.59977007560835	squalene epoxidase
973	ENSMUSG00000041057	Wdr43	72515	0.646895630428202	7.05298365623251	17.9809789196469	0.00126625368784958	0.0151963456454466	FALSE	7.11573687426369	7.34798015551526	7.23363918860519	7.61391730716063	6.50314345214833	6.94921835509259	6.62267693535725	6.66312333043166	7.32781838138619	6.68454051825746	WD repeat domain 43
974	ENSMUSG00000060206	Zfp462	242466	0.867417466451744	4.45307896026293	17.9705057357098	0.00126895350773104	0.0151981646108516	FALSE	5.07246369726874	4.55928613514993	4.47624762109112	5.05441972997443	3.98247169362394	3.99265517934429	4.16193029393424	3.65878800658293	4.79060429587106	3.94896129337135	zinc finger protein 462
975	ENSMUSG00000043962	Thrap3	230753	0.653335946451258	6.44624539671962	17.9702932652234	0.00126900834936887	0.0151981646108516	FALSE	6.7138175696435	6.65954312886759	6.67594940489393	6.88067894040126	6.08463755554953	6.42697054673466	5.79258599335816	5.95287778875868	6.73249726095157	6.06426797110026	thyroid hormone receptor associated protein 3
976	ENSMUSG00000031985	Gnpat	14712	0.575202011004565	5.71535438813596	17.9650690218926	0.00127035767912346	0.0151987362900867	TRUE	5.96460302473381	6.04780437596471	6.0250971186859	5.84756169179562	5.22876189029294	5.39968381204413	5.37173052896762	5.57949523756437	5.97126655279501	5.39491786721726	glyceronephosphate O-acyltransferase
977	ENSMUSG00000068882	Ssb	20823	0.525194631757275	8.39652480042424	17.9450669524912	0.00127553950634129	0.0152451124007648	FALSE	8.76512017171975	8.59161891904699	8.63227179958002	8.54190269099524	8.035222801277	8.14443042574887	8.27590291355215	7.96665957294475	8.6327283953355	8.10555392838069	Sjogren syndrome antigen B
978	ENSMUSG00000048612	Myof	226101	0.549199385797038	8.25017203056909	17.9210454700723	0.00128179556164622	0.0152993307173872	FALSE	8.69357202079848	8.51618743068416	8.35107281303737	8.40951839261449	7.92137498736305	8.05684727734099	7.77768929317217	8.0268407899442	8.49258766428362	7.9456880869551	myoferlin
979	ENSMUSG00000036273	Lrrk2	66725	0.664184171354517	5.70713680889329	17.9175982393007	0.00128269630661318	0.0152993307173872	FALSE	6.20680569490754	6.14837995312361	5.86036717560099	5.73084626163917	5.21395876781615	5.19124670260315	5.44236840263756	5.48287642894322	5.98659977131782	5.33261257550002	leucine-rich repeat kinase 2
980	ENSMUSG00000045273	Cenph	26886	1.02233898778979	5.03592706337748	17.9112362505678	0.00128436062245638	0.0153035499881868	FALSE	5.63435795337278	5.14770494707425	5.57153722343885	5.41618244579812	4.74309756678939	4.4894111852701	3.57616357770303	4.68031538811768	5.442445642421	4.37224692947005	centromere protein H
981	ENSMUSG00000009575	Cbx5	12419	0.630298877961847	8.44481226793326	17.8922892222165	0.00128933231269383	0.0153459704126489	FALSE	8.38556175536547	8.74633683189448	8.91937268548304	8.79845671017648	7.93045866848987	8.02915997798777	8.32170950519478	8.07204603168327	8.71243199572987	8.08834354583892	chromobox 5
982	ENSMUSG00000049404	Rarres1	109222	-2.29097795584925	5.84819493975089	22.0755099855504	0.00129054919458947	0.0153459704126489	FALSE	5.2497095900163	3.67753939105362	2.68863125045695	4.41020624244057	6.39792559858857	6.11120939880085	6.80964385922065	6.86982462322089	4.00652161849186	6.54715086995774	retinoic acid receptor responder (tazarotene induced) 1
983	ENSMUSG00000026628	Atf3	11910	-1.47831304247456	3.32592719147346	17.8808022639387	0.00129235752248438	0.0153518400712616	FALSE	2.45318050216413	3.20898223766147	2.155752549897	1.39692003180503	4.06177364184712	3.93559811470628	3.78084078126363	3.70063442125755	2.30370883038191	3.86971173976865	activating transcription factor 3
984	ENSMUSG00000049871	Nlrc3	268857	0.934453636697103	3.97495011483943	17.8513128393394	0.00130016223330147	0.0154025419191242	FALSE	4.38345526228685	4.15742981014299	4.62060339345963	4.23789943692033	3.23677680034573	3.77573874424315	3.02877022430308	3.60103502364165	4.34984697570245	3.4105801981334	NLR family	CARD domain containing 3
985	ENSMUSG00000020250	Txnrd1	50493	0.723769796970718	7.00959637379713	17.8500716863056	0.0013004919342136	0.0154025419191242	FALSE	7.01536751321674	7.23620002270051	7.62717307753537	7.35704790543584	6.50921899779145	6.91420479839857	6.31909506577228	6.60554714011215	7.30894712972212	6.58701650051861	thioredoxin reductase 1
986	ENSMUSG00000052337	Immt	76614	0.569240395375576	6.97279789611273	17.849729374085	0.00130058288363933	0.0154025419191242	FALSE	7.1921164335135	7.30753693944452	7.24704881832777	7.16535808803787	6.64784662383828	6.9068021102473	6.41881119042328	6.62740836523488	7.22801506983091	6.65021707243593	inner membrane protein	mitochondrial
987	ENSMUSG00000091337	Eid1	58521	-0.744472046895383	7.54081913718437	17.8396801786971	0.00130325621033641	0.0154185641014167	FALSE	7.21161553007145	7.21117220147999	7.33966822941156	6.62635963382402	7.98306409015482	7.55187619636738	8.05842286640313	7.81695204275916	7.09720389869676	7.85257879892112	EP300 interacting inhibitor of differentiation 1
988	ENSMUSG00000024073	Birc6	12211	0.708201109865637	6.05741359517204	17.8281358350632	0.00130633527529301	0.015425805985276	FALSE	6.22105385876763	6.17859417073704	6.39597623346362	6.62787857390054	5.53699835266964	6.0180900500647	5.55424637616681	5.4667987600168	6.35587570921721	5.64403338472949	baculoviral IAP repeat-containing 6
989	ENSMUSG00000000711	Rab5b	19344	-0.734270251275387	6.16302206834241	17.8274801459864	0.00130651041529827	0.015425805985276	FALSE	5.93527345004896	5.84009697067878	5.417972804417	5.76161424854478	6.73164633331048	6.09306016392915	6.39229219761078	6.63462244060869	5.73873936842238	6.46290528386478	RAB5B	member RAS oncogene family
990	ENSMUSG00000025035	Arl3	56350	-0.608790746345958	6.7580917022232	17.8098894987568	0.00131121936452862	0.0154567163546656	FALSE	6.39630504665066	6.73541638605427	6.22129003039219	6.28311390858326	6.98950986239423	6.94488785075729	7.01479229466487	7.16212544398061	6.40903134292009	7.02782886294925	ADP-ribosylation factor-like 3
991	ENSMUSG00000071074	Yipf3	28064	-0.625530712851145	5.9809229368975	17.8057184371083	0.00131233887238325	0.0154567163546656	FALSE	5.49724658338496	5.69561909872906	5.69735018300089	5.64643770370559	5.98643406054275	6.11635323291178	6.42318401486	6.45679051901909	5.63416339220512	6.24569045683341	Yip1 domain family	member 3
992	ENSMUSG00000033596	Rfwd3	234736	0.681694254793545	6.37046810734991	17.8019546861215	0.0013133500250323	0.0154567163546656	FALSE	6.32270936092548	6.61202685541596	6.67429597551944	6.99337943840673	6.18672446026167	5.8398765150004	5.88424842442151	6.02602174921775	6.6506029075669	5.98421778722533	ring finger and WD repeat domain 3
993	ENSMUSG00000015149	Sirt2	64383	-0.73782093401316	6.29286245404698	17.7944992927185	0.0013153556686777	0.0154567163546656	FALSE	5.75397324530825	6.26048889292723	5.94508202229729	5.43712665355159	6.48064495754169	6.67546161889494	6.53650231647138	6.74872412278416	5.84916770352109	6.61033325392304	sirtuin 2
994	ENSMUSG00000039155	Cdh26	381409	1.25886618873914	4.27933417496814	17.8186342341595	0.00131578314905071	0.0154567163546656	FALSE	4.48140255910529	5.00784285538346	4.56458220225131	4.95142793669666	2.45188462696762	3.61058823965908	3.56036974161077	4.05267115127333	4.75131388835918	3.4188784398777	cadherin-like 26
995	ENSMUSG00000037049	Smpd1	20597	-0.782166737200529	6.00587023998075	17.7881353475949	0.0013170705466209	0.0154567163546656	FALSE	5.64647414618268	5.80178601190895	5.69409020169232	4.98973556996598	6.14311031260159	6.40401854535842	6.25185196245065	6.54366247246177	5.53302148243748	6.33566082321811	sphingomyelin phosphodiesterase 1	acid lysosomal
996	ENSMUSG00000035212	Leprot	230514	-0.783273580194842	5.70599543972037	17.7639351358004	0.00132361581790873	0.0155179336402813	FALSE	5.77343975465161	4.96435811507205	5.05093246154809	5.11199278473531	6.07374675430968	6.07995519843338	5.98825022690402	6.03422768146901	5.22518077900177	6.04404496527902	leptin receptor overlapping transcript
997	ENSMUSG00000000838	Fmr1	14265	0.949759050278567	5.67594756592196	17.7421342415878	0.00132954498952193	0.0155718122794861	FALSE	5.95245474800576	5.33006847780333	6.31127546499804	6.44868290376993	5.32374810862748	5.07980275899968	4.88058462933498	5.18663463838657	6.01062039864426	5.11769253383718	FMRP translational regulator 1
998	ENSMUSG00000028195	Ccn1	16007	1.54026013361209	5.17726038645687	19.3921253335121	0.00133419300492246	0.0155940688895627	FALSE	5.72284223015825	4.81148364833062	5.52091714186292	6.45383046532484	4.79706688020479	4.06892410538757	4.07567469400304	3.70063442125755	5.62726837141916	4.16057502521324	cellular communication network factor 1
999	ENSMUSG00000055723	Rras2	66922	0.727016229163077	7.22088643982071	17.7222546710303	0.00133497890967838	0.0155940688895627	FALSE	7.35786924488733	7.61929801791534	7.23026721518925	7.86317897386446	6.77263090853495	7.11899247173488	6.59193297041783	6.71168393861876	7.51765336296409	6.79881007232661	related RAS viral (r-ras) oncogene 2
1000	ENSMUSG00000059363	Fxn	14297	0.745178811983173	4.48105810102128	17.7205297046668	0.00133545164764603	0.0155940688895627	FALSE	4.74072393761833	5.06777478940505	4.62745552750926	4.73734496192975	3.87365520586765	4.2576609816629	3.94796684086748	4.14649728700542	4.7933248041156	4.05644507885086	frataxin
1001	ENSMUSG00000030545	Pex11a	18631	-0.850994080426533	4.50526103662556	17.7144707415015	0.00133711370847761	0.0155978788949981	FALSE	3.60630983205433	3.79566927373995	4.1825973524534	4.38168000630034	4.74309756678939	4.77611512378051	5.02567312212198	4.90575709404667	3.99156411613701	4.86266072668464	peroxisomal biogenesis factor 11 alpha
1002	ENSMUSG00000034422	Parp14	547253	-2.44152658296176	3.12933736902638	18.9783556121929	0.00133978391686425	0.0156134299373491	FALSE	2.21362338896543	2.28683553326914	-0.27691287880934	0.356674591319634	3.27531309448992	3.99265517934429	3.88595728890299	4.19610144215506	1.14505515868621	3.83750675122306	poly (ADP-ribose) polymerase family	member 14
1003	ENSMUSG00000019866	Crybg1	11630	1.10190487394287	3.43435679999355	17.6989872176627	0.00134137214412455	0.0156163534665427	FALSE	3.72532379626492	3.58212705818392	4.29014566953887	3.78334500060489	2.80786708809425	3.20978015163028	2.40714856521649	2.62926343053411	3.84523538114815	2.76351480886878	crystallin beta-gamma domain containing 1
1004	ENSMUSG00000020863	Luc7l3	67684	0.522203012630275	7.53616374337901	17.6903592883654	0.00134375201583114	0.0156284783753588	FALSE	7.60449364213928	7.68965125526139	7.85589468317251	7.92131661654481	7.20320918426506	7.34505174809521	7.2703594912126	7.18318823321632	7.7678390492795	7.2504521641973	LUC7-like 3 (S. cerevisiae)
1005	ENSMUSG00000042737	Dpm3	68563	-0.60316004149552	7.82290300849822	17.6729015960687	0.00134858266320691	0.0156690544858379	FALSE	7.24685925669935	7.73101476452147	7.43648592840063	7.50654828522667	8.16531485547918	7.86084846608359	8.07519170279504	8.24286120630954	7.48022705871203	8.08605405766684	dolichyl-phosphate mannosyltransferase polypeptide 3
1006	ENSMUSG00000054115	Skp2	27401	1.38970506088421	4.1122681307216	17.8803412631178	0.00135220905128939	0.0156736964497754	FALSE	4.87550749204298	3.66206912268233	4.43778316064692	5.15476729227604	2.98106258660445	2.76191584211196	3.72526354413112	3.41245654916699	4.53253176691207	3.22017463050363	S-phase kinase-associated protein 2
1007	ENSMUSG00000025324	Atp10a	11982	0.713602209926625	5.22862307425726	17.658625267633	0.0013525482181603	0.0156736964497754	FALSE	5.5562353510405	5.73681427210499	5.46845615724949	5.37335918201806	4.62869632839549	5.13152853124245	4.5851957543953	4.90575709404667	5.53371624060326	4.81279442701998	ATPase	class V	type 10A
1008	ENSMUSG00000055013	Agap1	347722	0.602946673829457	5.99043871815165	17.6569696346846	0.00135300899386603	0.0156736964497754	FALSE	6.41590259840223	5.96827279501752	6.38388733668199	6.2260910389562	5.7366247859359	5.67187125979372	5.7126756529763	5.50272478359174	6.24853844226449	5.65597412057441	ArfGAP with GTPase domain	ankyrin repeat and PH domain 1
1009	ENSMUSG00000028793	Rnf19b	75234	-0.672251374550117	6.3208798356386	17.6436019492099	0.00135673610787538	0.0157012958688413	FALSE	5.95489260074301	5.97141416468061	5.79492048780279	6.0559915018509	6.29149377365906	6.43316732631095	6.71829769263852	6.9399275245775	5.94430468876933	6.59572157929651	ring finger protein 19B
1010	ENSMUSG00000018750	Zbtb4	75580	-1.17582160442931	5.3515607010778	18.1126234753196	0.00136005723667523	0.0157055418797595	FALSE	5.09474243393178	5.0736332939868	3.73952096307736	4.28487042305495	5.99511841047527	5.64008026522438	5.92798434856761	5.69095980605147	4.54819177851272	5.81353570757969	zinc finger and BTB domain containing 4
1011	ENSMUSG00000041777	Cir1	66935	-0.767551092288925	4.9100644389717	17.6295397229401	0.00136066993132901	0.0157055418797595	FALSE	4.47462262662661	4.62459353104562	4.57170497586707	4.22189634419874	5.1479964484537	5.52488341789228	5.34432343600191	4.86952706863786	4.47320436943451	5.22168259274644	corepressor interacting with RBPJ	1
1012	ENSMUSG00000031712	Il15	16168	-2.00166447794004	1.27562034705201	17.6278697214472	0.00136113799625902	0.0157055418797595	FALSE	0.241629792675958	0.682119417373874	-0.0854765743173732	-0.395703990857816	2.45188462696762	1.83717353207323	1.80166755167375	1.37513343699253	0.110642161218661	1.86646478692678	interleukin 15
1013	ENSMUSG00000035258	Abi3bp	320712	-2.24380596720713	0.636278727846797	17.6173290038736	0.00136409670981841	0.0157241434161398	FALSE	-0.203999898789466	-0.348027584656751	-1.0770363516466	-0.608127064139772	1.66654342477107	0.88338712296558	1.56890539303201	0.887916841496874	-0.559297724808148	1.25168819556638	ABI gene family	member 3 (NESH) binding protein
1014	ENSMUSG00000040681	Hmgn1	15312	0.577537636828569	9.28914334963492	17.6112585782244	0.00136580407827393	0.0157282980493143	FALSE	9.49508303008453	9.75370922304184	9.55799272911747	9.36186813206122	8.85499137836874	9.14853432035584	8.80146273473439	9.05402085576285	9.54216327857626	8.96475232230546	high mobility group nucleosomal binding domain 1
1015	ENSMUSG00000028339	Col15a1	12819	-2.3343573342937	2.20815515876165	17.5984954728588	0.00136940204817409	0.0157541947946097	FALSE	1.80172469598486	-0.623299420297426	-0.27691287880934	0.762776667575754	3.3312536442268	2.50382062147196	2.63535021536343	3.0944478328137	0.416072266113461	2.89121807846897	collagen	type XV	alpha 1
1016	ENSMUSG00000032690	Oas2	246728	-2.96458253722422	1.24712504876555	17.5517107952745	0.00138268666271725	0.0158780272935958	FALSE	-0.852164490905737	0.553873782315949	-0.497695176036544	-2.06030261129862	1.66654342477107	2.02393641807178	2.04806953721891	2.30686657916876	-0.714072123981239	2.01135398980763	2'-5' oligoadenylate synthetase 2
1017	ENSMUSG00000073155	1810058I24Rik	67705	-0.662558937398594	6.95232620692084	17.5468386582247	0.00138407882635898	0.0158780272935958	FALSE	6.17370016673692	6.64387761675617	6.84126816280185	6.60028992508885	7.04632298230608	7.29489282940587	7.23969782996462	7.38060159905057	6.56478396784595	7.24037881018178	RIKEN cDNA 1810058I24 gene
1018	ENSMUSG00000028078	Dclk2	70762	0.737382871046118	4.93952926678915	17.5462566137182	0.001384245250054	0.0158780272935958	FALSE	4.92608220084932	5.2234382102163	5.2942541467275	5.52778563917554	4.4963026017027	4.76305554976514	4.46309942066262	4.3530354876267	5.24289004924217	4.51887326493929	doublecortin-like kinase 2
1019	ENSMUSG00000044857	Lemd2	224640	-0.528283783724381	6.19709217449441	17.5380885155993	0.00138658323881506	0.015889236977079	TRUE	5.79808826021118	6.07726277141894	5.80704284439582	5.94094747611186	6.41743996872214	6.35481461517536	6.49140458332099	6.47900381552842	5.90583533803445	6.43566574568673	LEM domain containing 2
1020	ENSMUSG00000003226	Ranbp2	19386	0.857853124486548	4.89082681269841	17.5264068409513	0.00138993502232638	0.0159120306428482	FALSE	4.950719878183	4.96435811507205	5.67106171280098	5.3028437774522	4.66543071736985	4.47346454065038	4.22339783632611	4.19610144215506	5.22224587087706	4.38959863412535	RAN binding protein 2
1021	ENSMUSG00000040883	Tmem205	235043	-1.00391829077411	5.54466358658011	17.5855174304494	0.00139186134726303	0.0159184769363276	FALSE	4.95559732295964	5.60548424726432	4.60680071224873	4.37445943545112	5.92413429077687	5.85226177817473	6.12068852103871	5.92666928606862	4.88558542948095	5.95593846901473	transmembrane protein 205
1022	ENSMUSG00000047547	Cltb	74325	0.908115541583201	6.41932282517049	17.5759072153453	0.00139461306226452	0.0159343412211965	FALSE	6.11605210433791	6.52491078884512	7.22801484647861	7.07582170496368	5.93018486948403	5.86148144509061	5.8715049904782	5.92077994680439	6.73619986115633	5.89598781296431	clathrin	light polypeptide (Lcb)
1023	ENSMUSG00000054514	Atad3aos	70448	-2.36404628175787	0.845437709438728	17.4962577181734	0.00139862981054567	0.0159568946246323	FALSE	0.241629792675958	-0.963780517723531	-0.758478422789068	-0.608127064139772	1.10684612183684	0.976845848350029	2.13594173936669	1.62738749008641	-0.522189052994103	1.46175529990999	ATPase family	AAA domain containing 3A	opposite strand
1024	ENSMUSG00000029169	Dhx15	13204	0.710645640906605	6.93621689621425	17.490492608458	0.00140029971556612	0.0159568946246323	FALSE	7.27053819364571	6.72428666998588	7.31122523210046	7.56003846824462	6.62004385221199	6.47180732826063	6.58804349682589	6.4669298905237	7.21652214099417	6.53670614195555	DEAH (Asp-Glu-Ala-His) box polypeptide 15
1025	ENSMUSG00000028015	Ctso	229445	-1.81247588814064	3.88539263125407	18.5723567251357	0.00140068656249449	0.0159568946246323	FALSE	3.6430560883067	2.403067130171	2.26524603095673	2.03223320570487	4.91158668009235	3.45687019730425	4.69776041550361	4.63066878681797	2.58590061378482	4.42422151992955	cathepsin O
1026	ENSMUSG00000063838	Cdc42ep5	58804	-1.38692802965649	2.82792929688475	17.4594463074824	0.0014093329850874	0.0160175977937734	FALSE	2.14695801232279	2.5106286312609	1.60909085200795	1.60865313145582	2.78133600074276	3.63945981839481	3.66745921242666	3.13570874877372	1.96883265676187	3.30599094508449	CDC42 effector protein (Rho GTPase binding) 5
1027	ENSMUSG00000022893	Adamts1	11504	-0.872191438540798	5.64408273190764	17.4580543201875	0.00140973960478915	0.0160175977937734	FALSE	5.6851634407798	4.96435811507205	4.93420050102512	4.82470718326911	5.80736275582344	6.25573619863289	6.10716348634002	5.83882714365716	5.10210731003652	6.00227239611338	a disintegrin-like and metallopeptidase (reprolysin type) with thrombospondin type 1 motif	1
1028	ENSMUSG00000037108	Zcwpw1	381678	-1.36371231126992	3.08750434048936	17.4567175804297	0.00141013021598005	0.0160175977937734	FALSE	2.27734381294903	2.92776459903987	1.43255416607962	2.13835146270063	3.71448872843173	3.47300029682938	3.33757061562869	3.84445449356015	2.19400351019229	3.59237853361249	zinc finger	CW type with PWWP domain 1
1029	ENSMUSG00000021876	Rnase4	58809	-2.92885562467426	3.40946804800153	20.0710343699772	0.00141214906015558	0.0160249412783641	FALSE	2.04080203067794	1.4309696071609	-1.0770363516466	1.70390292640762	4.51252385007915	3.06830956906476	4.99074586717047	3.57126776590004	1.02465955314996	4.0357117630536	ribonuclease	RNase A family 4
1030	ENSMUSG00000024953	Prdx5	54683	-0.582195550567245	7.64608377373522	17.4309656979752	0.00141768016800197	0.0160515794034706	FALSE	7.18174690678307	7.49055533272743	7.48539399367246	7.10665195672688	7.88133774148274	8.0912154310807	7.79043893988859	7.84986782549446	7.31608704747746	7.90321498448662	peroxiredoxin 5
1031	ENSMUSG00000045795	Whamm	434204	-1.16957097252815	3.17428661897519	17.4271579777552	0.00141880055451817	0.0160515794034706	FALSE	2.99814468972326	2.43981924314204	2.19318134714229	2.20499452836707	3.98247169362394	3.45687019730425	3.31891795862586	3.70063442125755	2.45903495209367	3.6147235677029	WAS protein homolog associated with actin	golgi membranes and microtubules
1032	ENSMUSG00000028884	Rpa2	19891	0.747297661319203	6.51444806236239	17.4245314395651	0.00141957399708776	0.0160515794034706	FALSE	6.42120150414404	6.92395419352781	6.69074561064999	7.20558442192817	5.97477300635724	6.35263677155391	5.95843195160668	6.05319527120287	6.8103714325625	6.08475925018018	replication protein A2
1033	ENSMUSG00000029561	Oasl2	23962	-2.99084432505723	4.08620470300145	21.1164371991472	0.0014199949921885	0.0160515794034706	FALSE	1.28633511330961	3.40758514208236	0.817458288514393	0.573967835216189	4.28593015648708	5.24859087357897	4.71925653382951	5.17678467101294	1.52133659478064	4.85764055872712	2'-5' oligoadenylate synthetase-like 2
1034	ENSMUSG00000037921	Ddx60	234311	-2.89826272890968	1.87256348077208	17.6281374138333	0.00142303218633144	0.0160703547773619	FALSE	0.856549228704337	0.682119417373874	-2.06030261129862	-0.857319115256725	2.54944717154932	2.93492406544554	2.44204318102259	2.68591906176525	-0.344738270119284	2.65308336994567	DExD/H box helicase 60
1035	ENSMUSG00000038766	Gabpb2	213054	0.912308710529492	4.48113748811655	17.4031468448546	0.00142588968648147	0.0160870630528443	FALSE	5.06345497094841	4.28410323378299	4.70723886991612	5.2125978412872	4.1473684356271	3.91212809443308	3.97204314180146	3.78085299168737	4.81684872898368	3.95309816588725	GA repeat binding protein	beta 2
1036	ENSMUSG00000049630	C1ql3	227580	4.030448708955	0.807822220997137	17.3984979899166	0.00142726704827838	0.0160870630528443	FALSE	0.937669217998377	-0.116957261063605	2.63523868778092	1.60865313145582	-2.06030261129862	-0.446950150970287	-2.06030261129862	-1.45930397950195	1.26615094404288	-1.50671483826737	C1q-like 3
1037	ENSMUSG00000032192	Gnb5	14697	-1.29157297887087	4.76939901591171	17.8365354396057	0.00143201389721822	0.0161250012322248	FALSE	4.36890372957814	4.55091085780476	3.2644160238422	3.34005885776375	4.83625892684466	5.23919040282132	5.41188899466658	5.51450403122395	3.88107236724721	5.25046058888913	guanine nucleotide binding protein (G protein)	beta 5
1038	ENSMUSG00000039236	Isg20	57444	-1.18862631097728	2.96835191203483	17.3751312016606	0.00143421394111925	0.0161342159830919	FALSE	2.70564870651955	2.32662899465816	2.26524603095673	1.65706396046027	3.34942863958649	3.69552537450199	3.31891795862586	3.34369065850946	2.23864692314868	3.42689065780595	interferon-stimulated protein
1039	ENSMUSG00000050410	Tcf19	106795	0.929970876755681	5.76475790499363	17.3441620071277	0.00144348249323218	0.0162228537762003	FALSE	5.6674356765849	5.7840298415487	6.39798123777677	6.56266469680349	5.16348839923972	5.55928570217338	4.94889906534011	5.17183435308689	6.10302786317847	5.21087687996003	transcription factor 19
1040	ENSMUSG00000029580	Actb	11461	0.857592805262388	13.7179840429799	17.3187823290494	0.00145113084319355	0.016293129669203	FALSE	13.536129702755	13.8733422870999	14.1236698834753	14.5937984800752	13.2898102252782	13.2870674544071	13.2110139373061	13.1103297996225	14.0317350883513	13.2245553541535	actin	beta
1041	ENSMUSG00000037474	Dtl	76843	0.99439211686705	4.95132225139422	17.3018276953743	0.0014562668500284	0.016297007472029	FALSE	5.0452669798659	5.24436563542745	5.11083557319701	5.87851625039864	4.15771935338544	4.85208327588193	4.11944702732872	4.23459224269729	5.31974610972225	4.34096047482334	denticleless E3 ubiquitin protein ligase
1042	ENSMUSG00000005871	Apc	11789	0.592717208236906	5.36690390785969	17.3014264758546	0.00145638864918518	0.016297007472029	FALSE	5.631312938843	5.50066937788589	5.71031693977229	5.67316582868664	5.0346286189561	5.12643861514508	5.16795467153991	4.81341677510123	5.62886627129696	5.03560967018558	APC	WNT signaling pathway regulator
1043	ENSMUSG00000056665	Them6	223626	1.03555442039503	5.06834258138881	17.2993867554855	0.00145700803754576	0.016297007472029	FALSE	4.83901980877204	5.50066937788589	5.66441406002123	5.79173973312825	3.9589896317776	4.28532755990473	4.53758987632502	4.90575709404667	5.44896074495185	4.4219160405135	thioesterase superfamily member 6
1044	ENSMUSG00000032221	Mns1	17427	1.31262868336751	2.46923475637677	17.2961897702931	0.0014579794693775	0.016297007472029	FALSE	2.50733253590521	3.36999172270376	3.17370447098438	2.62568799617963	1.72339665369111	1.78644438802181	1.80166755167375	1.5067667567092	2.91917918144325	1.70456883752397	meiosis-specific nuclear structural protein 1
1045	ENSMUSG00000006127	Inpp5k	19062	-0.800699482984406	3.94431180911712	17.2919442230692	0.0014592706957075	0.016297007472029	TRUE	3.6430560883067	3.29173196360625	3.55057075699266	3.48119186600151	4.17820102369379	4.02583676502838	4.41121274335699	4.48660933270306	3.49163766872678	4.27546496619556	inositol polyphosphate 5-phosphatase K
1046	ENSMUSG00000033285	Wdr3	269470	0.546173403551373	6.3789939974262	17.2883637094111	0.00146036070832361	0.016297007472029	FALSE	6.42296348987312	6.59786793635556	6.71668102382034	6.74308671929939	5.94221042760546	6.22511168801406	6.10444319715716	6.03695265274246	6.6201497923371	6.07717949137979	WD repeat domain 3
1047	ENSMUSG00000034708	Grn	14824	-0.77970520599987	9.16690369993557	17.2755265532255	0.00146427660517512	0.016297007472029	FALSE	8.44356443191422	9.17713304693455	8.54629981103571	8.61533306204895	9.14598778013605	9.45399002410212	9.67037734437385	9.68445143180536	8.69558258798336	9.48870164510434	granulin
1048	ENSMUSG00000032194	Kank2	235041	-0.526271541496781	6.67027099677388	17.2683514390176	0.00146647071974556	0.016297007472029	FALSE	6.52328673386032	6.23457571797558	6.32819759644166	6.43312909348578	6.99961504363897	6.83060788682912	6.99876779128357	6.79614055232775	6.37979728544083	6.90628281851985	KN motif and ankyrin repeat domains 2
1049	ENSMUSG00000030034	Ino80b	70020	-0.626019836576159	5.2314690132929	17.267479667602	0.00146673756696444	0.016297007472029	FALSE	4.63523795225869	5.03211519793489	4.83705002260483	5.01317138205385	5.40853744234376	5.46565799113285	5.65435437888678	5.49877689819147	4.87939363871307	5.50683167763871	INO80 complex subunit B
1050	ENSMUSG00000040713	Creg1	433375	-0.719074314916296	6.08142565700838	17.266704682265	0.00146697483622263	0.016297007472029	FALSE	5.85140019403658	5.87070282088186	5.4492479686631	5.4948688045015	6.15865453852696	6.1291331483359	6.58023294978236	6.64000942219538	5.66655494702076	6.37700751471015	cellular repressor of E1A-stimulated genes 1
1051	ENSMUSG00000037544	Dlgap5	218977	1.43589626040366	3.12559898471492	17.2655858616579	0.00146731745374535	0.016297007472029	FALSE	4.33186951885471	2.7043233249936	3.46134687816757	3.64617279898119	2.51765380038701	1.97946306324191	2.37138898550467	2.11388658189691	3.53592813024927	2.24559810775762	DLG associated protein 5
1052	ENSMUSG00000027962	Vcam1	22329	-0.967190545949998	6.63435373249862	17.547377423349	0.00146878668756364	0.016297007472029	FALSE	6.39630504665066	6.39524490978759	5.56797981825321	5.74211068835105	7.03092108146426	6.50552400728098	7.22974685156311	7.26565482740723	6.02541011576063	7.00796169192889	vascular cell adhesion molecule 1
1053	ENSMUSG00000024120	Lrpprc	72416	0.534859226306407	7.10608979148154	17.2564337490207	0.00147012365676293	0.016297007472029	FALSE	7.43498484262621	7.31497508190775	7.34695170783471	7.29243059743659	6.66245855560552	6.74850855033042	6.76555482969971	7.05058833360852	7.34733555745131	6.80677756731104	leucine-rich PPR-motif containing
1054	ENSMUSG00000044783	A730008H23Rik	212427	0.711915063439165	5.99659846338089	17.2494688279043	0.00147226346483799	0.016297007472029	FALSE	6.1986002594178	6.24239865869723	6.29415248677703	6.47929632642311	5.63286087219799	5.96775272562552	5.19888772294591	5.48686800562068	6.30361193282879	5.57159233159752	RIKEN cDNA A730008H23 gene
1055	ENSMUSG00000020105	Lrig3	320398	-0.749509521217745	5.20296996683522	17.2489891525058	0.00147241096882681	0.016297007472029	FALSE	4.82309523913589	4.93890825895265	4.40625572241387	4.90707989764845	5.35556896842201	5.72671466952232	5.71624362320245	5.25376331083987	4.76883477953771	5.51307264299666	leucine-rich repeats and immunoglobulin-like domains 3
1056	ENSMUSG00000014355	Anapc1	17222	0.621175626752144	6.26136498677295	17.2330926826979	0.00147730912346722	0.0163088226792327	FALSE	6.44913825636487	6.38114121571388	6.40198290627323	6.86143936738039	5.79415356144462	6.09566693240248	5.89688027951834	5.86972544517865	6.52342543643309	5.91410655463602	anaphase promoting complex subunit 1
1057	ENSMUSG00000032913	Lrig2	269473	-0.792029747809983	4.36933274658899	17.2325419653599	0.00147747915891309	0.0163088226792327	FALSE	4.21469655768686	4.03065148626044	3.67484267209538	3.71638858667711	4.89930202829904	4.79548546637799	4.5851957543953	4.52593616505379	3.90914482567995	4.70147985353153	leucine-rich repeats and immunoglobulin-like domains 2
1058	ENSMUSG00000024376	Epb41l4a	13824	0.668996705132289	5.71828152194204	17.2319289965674	0.00147766844177685	0.0163088226792327	FALSE	5.88502558184413	6.07726277141894	6.31976134165381	5.69651545791872	5.26751001163541	5.50932617596049	5.27827308853429	5.31790686589315	5.9946412882089	5.34325403550584	erythrocyte membrane protein band 4.1 like 4a
1059	ENSMUSG00000020027	Socs2	216233	-1.2640006352343	4.82162514994733	17.6405991925398	0.00148195449429069	0.0163406823700023	FALSE	4.01422921352748	4.15742981014299	4.26400084114725	3.78334500060489	4.10520573579805	5.59288670501962	5.40306099646478	5.69095980605147	4.05475121635565	5.19802831083348	suppressor of cytokine signaling 2
1060	ENSMUSG00000021509	Slc25a48	328258	2.1428258145128	1.43425970034121	17.2102182595905	0.00148439111395724	0.016352108526112	FALSE	1.51500240740374	1.69695992737682	1.5526119289021	2.95099905928793	0.334057487256693	-0.446950150970287	0.49415208032942	0.14676646630363	1.92889333074265	0.132006470729864	solute carrier family 25	member 48
1061	ENSMUSG00000046668	Cxxc5	67393	-0.686026848002494	5.74765305547089	17.2026214206563	0.00148675196099551	0.0163626792163474	FALSE	5.67040547292086	5.25986436492733	4.94521150936188	5.48819434382851	6.09275204077047	6.02631146090383	6.01166891206794	6.06659247894173	5.34091892275964	6.04933122317099	CXXC finger 5
1062	ENSMUSG00000061665	Cd2ap	12488	0.634367767317252	4.81512997486867	17.1946025008705	0.0014892487777748	0.0163747250264372	FALSE	5.06345497094841	5.00171042154689	5.22365967261528	5.08127767631825	4.39494752584649	4.61828038183975	4.53758987632502	4.29046887524227	5.09252568535721	4.46032166481338	CD2-associated protein
1063	ENSMUSG00000041870	Ankrd13a	68420	0.655220812173825	5.90008471064198	17.1813429772123	0.00149338818579865	0.0164047919525596	FALSE	5.79264709250787	6.12881794721835	6.38994444722538	6.36918070384678	5.43430981510844	5.50541051077583	5.63186138825221	5.56823688223166	6.1701475476996	5.53495464909203	ankyrin repeat domain 13a
1064	ENSMUSG00000019505	Ubb	22187	-0.561736810046024	10.4809514439373	17.1731842255776	0.00149594195241337	0.0164174005435441	FALSE	9.9755486171973	10.3649059771461	10.1480237153083	10.1770609076108	10.5443822621795	10.8567632191418	10.6834409618201	10.8322743050614	10.1663848043156	10.7292151870507	ubiquitin B
1065	ENSMUSG00000019467	Arhgef25	52666	-0.877663091867385	5.77204042575416	17.1279866387469	0.00151018278615373	0.0165363648101529	FALSE	5.25763020864782	5.79115855544927	4.64781880040584	5.16317208590871	6.226602548418	6.23696740235321	6.08249423296026	6.01776887516168	5.21494491260291	6.14095826472329	Rho guanine nucleotide exchange factor (GEF) 25
1066	ENSMUSG00000039050	Osbpl2	228983	-0.68975792162718	5.24784947500202	17.1278769126314	0.00151021755245804	0.0165363648101529	FALSE	4.81774774680908	5.20754098471888	4.80718533241923	4.55775096119259	5.5290469504772	5.68577880200568	5.44667051018604	5.53006156651255	4.84755625628495	5.54788945729537	oxysterol binding protein-like 2
1067	ENSMUSG00000021390	Ogn	18295	-1.82397655697183	2.7323493912819	17.1253125248806	0.0015110303376238	0.0165363648101529	FALSE	2.30817879416992	1.86852449031284	0.817458288514393	0.929710853969649	3.62779613796884	2.33758894349348	3.35598518669386	3.75460596624305	1.4809681067417	3.26899405859981	osteoglycin
1068	ENSMUSG00000061024	Rrs1	59014	0.633992937148248	5.92749978372727	17.117867942166	0.00151339282683094	0.0165467116469147	FALSE	6.08967224339234	5.89737342907881	6.2636893756969	6.51092090043798	5.65495018531589	5.56305802703176	5.54223540396628	5.54545312287272	6.19041398715151	5.57642418479666	ribosome biogenesis regulator 1
1069	ENSMUSG00000053293	Pom121	107939	0.669207552858286	5.30233823328186	17.1116134986201	0.00151538099782247	0.0165529503382348	FALSE	5.31947674437117	5.73681427210499	5.50239929876075	5.78085765632163	5.04023395776202	5.04245861420334	4.68324964248305	4.92941465380804	5.58488699288963	4.92383921706411	nuclear pore membrane protein 121
1070	ENSMUSG00000004642	Slbp	20492	1.27588849441892	3.32379941960747	17.0749237419835	0.00152710615806428	0.016665437951137	FALSE	3.19246856798401	3.66206912268233	3.87236267101635	4.30019361898378	2.41784041154558	3.11016486817335	2.2584631535028	2.30686657916876	3.75677349516662	2.52333375309762	stem-loop binding protein
1071	ENSMUSG00000015112	Slc25a13	50799	0.86462606841446	4.85658624876075	17.0643585056146	0.00153050235286026	0.0166869056716613	FALSE	4.86517626387618	5.06777478940505	5.40207724517257	5.46798366569108	4.0944696757688	4.110761835417	4.37555501273845	4.76821487575859	5.20075299103622	4.33725034992071	solute carrier family 25 (mitochondrial carrier	adenine nucleotide translocator)	member 13
1072	ENSMUSG00000074971	Fibin	67606	-2.96019508683521	1.5737082738621	17.09382254209	0.00153264890098209	0.0166947212842984	FALSE	0.856549228704337	-0.623299420297426	-0.497695176036544	-2.06030261129862	2.41784041154558	2.68090813960489	2.47611369062414	1.73869687354505	-0.581186994732064	2.32838977882991	fin bud initiation factor homolog (zebrafish)
1073	ENSMUSG00000034459	Ifit1	15957	-3.94957823094048	5.56959660667511	22.3012998853245	0.00153630476046058	0.0167058355208363	FALSE	2.58493023872197	4.03065148626044	0.234757534460469	-0.0465344520072753	6.06827036751978	6.4186665512693	6.68772893271369	6.64716091665703	1.7009512018589	6.45545669203995	interferon-induced protein with tetratricopeptide repeats 1
1074	ENSMUSG00000058013	Septin11	52398	0.575131131058895	7.78321681494689	17.0456731877525	0.00153653056002211	0.0167058355208363	FALSE	7.85410085967071	7.87886412531851	8.18857018649213	8.20797088893578	7.46938838283995	7.6615047084005	7.37451159640387	7.34256037835045	8.03237651510428	7.46199126649869	septin 11
1075	ENSMUSG00000034858	Fam214a	235493	-1.57132132630124	2.29822483027084	17.0251450219273	0.00154318558056518	0.0167118332737454	FALSE	1.71233579420839	0.682119417373874	0.910284725095951	1.83593321626388	3.0269543857391	2.98076989236507	3.02877022430308	2.30686657916876	1.28516828823552	2.835840270394	family with sequence similarity 214	member A
1076	ENSMUSG00000022894	Adamts5	23794	-1.59339301853766	2.30907439936556	17.0249815991703	0.00154323869664717	0.0167118332737454	FALSE	1.71233579420839	0.682119417373874	1.95249040156521	0.671458780642242	2.69868334294255	2.88757340285044	3.02877022430308	2.89261025609291	1.25460109844743	2.87690930654725	a disintegrin-like and metallopeptidase (reprolysin type) with thrombospondin type 1 motif	5 (aggrecanase-2)
1077	ENSMUSG00000032478	Nme6	54369	0.783345944043981	4.35572974492122	17.0238654554731	0.00154360152612598	0.0167118332737454	FALSE	4.30154206511832	4.77599240584007	4.62745552750926	4.97548914121511	3.87365520586765	4.03672984080216	3.97204314180146	3.76778916732836	4.67011978492069	3.91255433894991	NME/NM23 nucleoside diphosphate kinase 6
1078	ENSMUSG00000034863	Ano8	382014	-0.720081963137215	5.00047635994195	17.0237130532797	0.00154365107594016	0.0167118332737454	FALSE	4.43325997952382	4.83926110922323	4.75807743463375	4.30779461427528	5.24341466313342	5.17161402969247	5.26858554051029	5.54545312287272	4.58459828441402	5.30726683905222	anoctamin 8
1079	ENSMUSG00000028577	Plaa	18786	0.567643546366644	5.6493844327743	17.0219080106013	0.00154423808361491	0.0167118332737454	FALSE	6.02153180609803	5.93325860033521	5.87771277783693	5.77264189139405	5.37787597502259	5.49359934271562	5.31167622394026	5.15186145223711	5.90128626891606	5.33375324847889	phospholipase A2	activating protein
1080	ENSMUSG00000031629	Cenpu	71876	1.04483636792815	3.34062303553579	16.9931835736213	0.00155361488338733	0.0167819718535487	FALSE	3.73670252850893	3.67753939105362	3.68801238194356	3.91856285913414	2.41784041154558	2.93492406544554	2.29709559904537	3.13570874877372	3.75520429016006	2.69639220620255	centromere protein U
1081	ENSMUSG00000086158	Ccpg1os	546143	-1.67031365959898	2.45093957709512	16.9927159181295	0.00155376809886781	0.0167819718535487	FALSE	1.88589675395803	1.50220410019179	1.15754183014984	1.14867759162241	3.31284675677235	1.78644438802181	3.26146784424773	3.32597455123331	1.42358006898052	2.9216833850688	cell cycle progression 1	opposite strand
1082	ENSMUSG00000022906	Parp9	80285	-0.9043969237448	3.85329656488706	16.9847627481665	0.00155637648159134	0.0167819718535487	FALSE	3.50348225486765	3.67753939105362	3.11640713837668	2.97028571364182	4.32319213889403	4.3994395290453	4.01902288191377	4.15655549988075	3.31692862448494	4.22455251243346	poly (ADP-ribose) polymerase family	member 9
1083	ENSMUSG00000034675	Dbn1	56320	-1.06326865542643	5.30200330288481	17.1651468450084	0.00155646788707658	0.0167819718535487	FALSE	4.68307518942771	5.32024606517248	3.87236267101635	4.48586395898716	5.78750333231459	5.60391535392083	5.8715049904782	5.66653249866904	4.59038697115092	5.73236404384567	drebrin 1
1084	ENSMUSG00000022574	Naprt	223646	-1.79797118730582	2.44834674622019	16.9799257901818	0.00155796537063123	0.0167826214325285	FALSE	1.34698851952259	2.24591325018091	0.611703710832735	0.671458780642242	3.0269543857391	3.1903997657667	3.42737934405257	2.47705201967974	1.21901606529462	3.03044637880953	nicotinate phosphoribosyltransferase
1085	ENSMUSG00000068874	Selenbp1	20341	-2.15157280198002	1.56032693645682	16.9754808513427	0.00155942717100005	0.0167828857841176	FALSE	0.476937143097982	0.553873782315949	-0.758478422789068	0.573967835216189	1.26839845647209	1.83717353207323	2.57374823785917	2.79296301183518	0.211575084460263	2.11807080955992	selenium binding protein 1
1086	ENSMUSG00000034161	Scx	20289	-1.3921530289351	6.53301045168849	18.8902119142051	0.00156709622579045	0.0168315079785353	FALSE	5.70846660756824	4.70982131432736	6.15881063353919	5.77538568149882	6.91824230853339	6.34389237143266	7.2703594912126	7.4900480305345	5.5881210592334	7.00563555042829	scleraxis
1087	ENSMUSG00000036932	Aifm1	26926	0.625201698387565	5.55430632849775	16.9520141491081	0.00156717147158357	0.0168315079785353	FALSE	5.78170280281053	5.69941310212984	5.73907292532511	6.07393280374237	5.11650436670469	5.41228597284236	5.01991031832159	5.25844078189032	5.82353040850196	5.20178535993974	apoptosis-inducing factor	mitochondrion-associated 1
1088	ENSMUSG00000005583	Mef2c	17260	-0.801757267680943	5.27297612387709	16.9472798561083	0.00156873933490786	0.0168315079785353	FALSE	4.47462262662661	4.42824588803642	5.14466381682891	5.08127767631825	5.61419118602223	5.65075529084966	5.74447410219498	5.44644638915239	4.78220250195255	5.61396674205481	myocyte enhancer factor 2C
1089	ENSMUSG00000020737	Jpt1	15374	0.58978999763782	7.00629385256191	16.9443494460319	0.0015697107295217	0.0168315079785353	FALSE	6.98825258398986	7.35280620809446	7.2448225177601	7.45613757418045	6.82390248894484	6.78288179939156	6.51207847101445	6.58521244739013	7.26050472100622	6.67601880168525	Jupiter microtubule associated homolog 1
1090	ENSMUSG00000039234	Sec24d	69608	0.576252515200717	6.30181530556545	16.9239274366743	0.00157650008818762	0.0168826381501245	FALSE	6.70080445932955	6.26817294536528	6.48732304217905	6.73606153209735	6.08463755554953	5.91264171135085	5.98529598036723	5.95576067105051	6.54809049474281	5.98458397957953	Sec24 related gene family	member D (S. cerevisiae)
1091	ENSMUSG00000006931	P3h4	66180	-0.49158653399408	7.29854071437292	16.9213160398418	0.00157737074777647	0.0168826381501245	FALSE	7.0568109287582	7.05410462750609	6.91172434596512	7.10010071195406	7.50225116702262	7.66589663232253	7.43314123845437	7.48107127301745	7.03068515354587	7.52059007770424	prolyl 3-hydroxylase family member 4 (non-enzymatic)
1092	ENSMUSG00000033880	Lgals3bp	19039	-1.33536522181822	6.87072141715854	18.6502338827531	0.0015837842747834	0.016932375135327	FALSE	5.96460302473381	6.78446414273611	5.78269540842587	5.27597029929563	6.86238180796298	7.63127970817575	7.26914545532738	7.65255901677089	5.95193321879785	7.35384149705925	lectin	galactoside-binding	soluble	3 binding protein
1093	ENSMUSG00000027030	Stk39	53416	0.70406574072478	4.89300683523784	16.8961389072689	0.00158579412530456	0.016932375135327	FALSE	5.26943019351532	5.03812000895605	5.34502168295545	5.12495882422393	4.77706423127132	4.5666029553211	4.39349404004963	4.20582084401088	5.19438267741269	4.48574551766323	serine/threonine kinase 39
1094	ENSMUSG00000028945	Rheb	19744	0.674940159805224	6.28830558760087	16.8943844071834	0.00158638309186644	0.016932375135327	FALSE	6.84183055246963	6.70365647945742	6.57145333990951	6.13288855150546	5.93921342240241	5.8398765150004	5.78581032107024	6.06925705576829	6.56245723083551	5.90853932856034	Ras homolog enriched in brain
1095	ENSMUSG00000033213	AA467197	433470	-1.65765045730484	3.16600373998163	16.8901131063101	0.00158781799890238	0.016932375135327	FALSE	1.71233579420839	2.47565832095134	2.86132812601914	0.848656908525916	3.3851058220501	3.74949338870887	3.69665086403222	4.11589493260071	1.9744947874262	3.73678625184797	expressed sequence AA467197
1096	ENSMUSG00000024287	Thoc1	225160	0.671725171380778	5.47621486339462	16.88048781591	0.00159105714301908	0.0169514363677316	FALSE	5.70557421339711	5.69181509153387	5.53191482116879	6.09385361446335	5.12707829258631	5.28559194766281	4.89953893788716	5.07439937461829	5.75578943514078	5.09665213818864	THO complex 1
1097	ENSMUSG00000037710	Cisd1	52637	0.616381753299368	7.39597274168117	16.8707963759747	0.00159432641757961	0.0169707835716291	FALSE	7.45578968656381	7.57455203531016	8.02953886534777	7.55286008792463	7.03513793306953	7.08266180697419	6.92359839609601	7.16959453305588	7.65318516878659	7.0527481672989	CDGSH iron sulfur domain 1
1098	ENSMUSG00000037185	Krt80	74127	3.46260746511426	-0.151345804047067	16.865220133372	0.00159621107404978	0.0169753704113655	FALSE	0.364075565542206	0.0821621593402227	0.817458288514393	0.671458780642242	-2.06030261129862	-1.46107529820537	-2.06030261129862	-1.03631476611429	0.483788698509766	-1.65449882172923	keratin 80
1099	ENSMUSG00000058729	Lin9	72568	1.33518131989908	3.4975260129872	16.8548190648674	0.00159973344306817	0.0169973497859026	FALSE	4.57945416826568	3.18753132062887	3.44592462585963	4.32287750962835	2.41784041154558	2.7084192155723	2.8840090116325	2.74043360448655	3.88394690609563	2.68767556080923	lin-9 homolog (C. elegans)
1100	ENSMUSG00000000384	Tbrg4	21379	0.873322432085779	5.77477490961451	16.8437877266795	0.00160347926860972	0.0170216612905051	FALSE	5.70846660756824	6.44806676346457	5.99627093823168	6.31552236707463	4.94184831281495	5.72334736347077	5.07652796795838	5.23014573699262	6.11708166908478	5.24296734530918	transforming growth factor beta regulated gene 4
1101	ENSMUSG00000037926	Ssh2	237860	0.85310060559059	4.44246546123266	16.8335317733826	0.00160697107692697	0.0170432345733663	FALSE	4.57312069786927	4.65617106041705	4.84294948476358	5.08127767631825	3.64261151674577	4.34789146075534	3.99572423370354	3.74130118657561	4.78837972984204	3.93188209944506	slingshot protein phosphatase 2
1102	ENSMUSG00000047496	Rnf152	320311	-3.33582104507779	0.340448972066076	16.8146162897065	0.00161343469559496	0.0170776065288384	FALSE	-1.53744578257448	-0.348027584656751	-2.06030261129862	-1.54020639743211	1.18988242827761	1.73386625405596	0.200097001066231	0.887916841496874	-1.37149559399049	1.00294063122417	ring finger protein 152
1103	ENSMUSG00000000751	Rpa1	68275	0.661517181113022	7.12382652398186	16.813417177689	0.00161384547627644	0.0170776065288384	FALSE	7.11027951179666	7.42102828722566	7.42768031300229	7.6554680197508	6.69302606951681	6.90383036653101	6.4253654668213	6.94428860407636	7.40361403294385	6.74162762673637	replication protein A1
1104	ENSMUSG00000026768	Itga8	241226	-1.34446885074727	3.53641772403669	16.8112172271036	0.00161459943545753	0.0170776065288384	FALSE	3.4352824242269	2.11568382323143	2.83788715084316	2.10383878269395	4.12644110561513	4.26694225077945	4.15142618296812	3.57126776590004	2.62317304524886	4.02901932631568	integrin alpha 8
1105	ENSMUSG00000017707	Serinc3	26943	-1.27701570803016	7.74233491107206	18.5134210159491	0.00161811997416497	0.0170993546953161	FALSE	7.6533439953115	6.52491078884512	6.97218626756133	6.35274067836084	8.19010863819343	7.67114935314132	8.56520660624554	8.40034540087093	6.8757954325197	8.20670249961281	serine incorporator 3
1106	ENSMUSG00000028261	Ndufaf4	68493	0.700948937941445	5.90828866974359	16.7925826878234	0.00162100247338864	0.0171143271986973	FALSE	5.8223227092847	6.14002869445799	6.30701373537476	6.5059734036603	5.5566872155694	5.61122122535131	5.23912636670106	5.62729103962305	6.19383463569443	5.5085814618112	NADH:ubiquinone oxidoreductase complex assembly factor 4
1107	ENSMUSG00000036278	Macrod1	107227	-1.1711990307651	4.49008248919649	16.8256614984795	0.0016236391871966	0.0171266800261018	FALSE	4.13093630606433	4.34349935461167	2.951459396282	3.35480988449688	4.74995517766199	5.16169658774775	5.00831518948411	4.87562894235204	3.69517623536372	4.94889897431147	mono-ADP ribosylhydrolase 1
1108	ENSMUSG00000029730	Mcm7	17220	0.758540480495177	7.5315916657915	16.7771438128855	0.00162633011867321	0.0171395819456201	FALSE	7.46265849273382	7.79712787521353	7.78718361297459	8.27736118633667	6.92734567329681	7.34176153336112	6.86533770676498	7.22441314416935	7.83108279181465	7.08971451439807	minichromosome maintenance complex component 7
1109	ENSMUSG00000031023	Akip1	57373	-0.612423239974301	4.58595566606197	16.7663594963509	0.00163006381118929	0.0171604448140188	FALSE	4.29385953070869	4.30417487659868	4.20108809929623	4.2057137441475	4.85546279143668	4.89461826256054	4.74043705715953	4.9352689211329	4.25120906268778	4.85644675807241	A kinase (PRKA) interacting protein 1
1110	ENSMUSG00000018672	Copz2	56358	-0.819718084451493	5.49884277803969	16.7596570981938	0.00163238937175039	0.0171604448140188	FALSE	4.88576526336501	5.28027368805744	5.34085862530486	4.47914761073383	5.90582879358707	5.83051728873883	6.03185299014472	5.59806609945679	4.99651129686529	5.84156629298185	coatomer protein complex	subunit zeta 2
1111	ENSMUSG00000001248	Gramd1a	52857	-0.875569046228161	5.43426237290015	16.7587093756818	0.00163271852259783	0.0171604448140188	FALSE	5.09474243393178	5.27010511667304	4.91192311506808	4.29255236482239	5.67670637977388	5.86454162059009	5.53820942202497	6.08250661619157	4.89233075762382	5.79049100964513	GRAM domain containing 1A
1112	ENSMUSG00000071172	Srsf3	20383	0.721230356684225	8.21996345582246	16.7387164722118	0.00163968046325471	0.0172181193969652	FALSE	8.31045004249673	8.43999894285804	8.71139339568087	8.64564047750483	7.8134009071634	8.11774770284051	7.30749666144881	7.90460441918882	8.52687071463512	7.78581242266038	serine and arginine-rich splicing factor 3
1113	ENSMUSG00000030869	Ndufab1	70316	0.587691145049282	7.08463139090878	16.7317450417625	0.00164211628035065	0.0172282046771379	FALSE	7.5164624634459	7.09500352433258	7.49291761247512	7.24570912879137	6.65881942355829	6.7747716659122	6.62836919741159	6.96016737946764	7.33752318226124	6.75553191658743	NADH:ubiquinone oxidoreductase subunit AB1
1114	ENSMUSG00000037706	Cd81	12520	-0.520456398310604	9.4294496814132	16.7054822924596	0.00165133085234689	0.0173093270761711	FALSE	9.26714145509767	9.28458852630251	9.05865023968379	8.9457884775702	9.58088164935374	9.63378699227474	9.68068669523078	9.76349478863714	9.13904217466354	9.6647125313741	CD81 antigen
1115	ENSMUSG00000001305	Rrp15	67223	0.625547614768199	5.36164198199468	16.6922956567565	0.00165598049865698	0.0173313050265161	FALSE	5.55944284251844	5.37820178145779	5.69082283729091	5.87851625039864	4.98317573135666	4.91247052602788	5.15749449104656	5.00372754185388	5.62674592791645	5.01421707257124	ribosomal RNA processing 15 homolog
1116	ENSMUSG00000038482	Tfdp1	21781	1.10354489124944	5.92126809250551	17.2399540733108	0.00165639602719808	0.0173313050265161	FALSE	6.43698243786922	5.32516563080855	6.51529949052318	6.80616217130117	5.45544059001486	5.04245861420334	5.34892759435841	5.1964178111146	6.27090243262553	5.2608111524228	transcription factor Dp 1
1117	ENSMUSG00000028741	Mrto4	69902	0.875081935203277	6.83742023834653	16.7250875265346	0.00165966187535084	0.0173351573319297	FALSE	6.52820619454694	7.41872872565088	7.28762754859148	7.42764201897151	5.97769711814023	6.46979923983984	6.18904478765707	6.62015803511839	7.1655511219402	6.31417479518888	mRNA turnover 4	ribosome maturation factor
1118	ENSMUSG00000034771	Tle2	21886	-1.34656080742339	3.12587795476537	16.6789679982513	0.00166069555408982	0.0173351573319297	FALSE	2.63443621589525	2.73422055118238	2.3338815912175	1.2148560966464	3.78295421562993	3.62509625099049	3.42737934405257	3.70063442125755	2.22934861373538	3.63401605798264	transducin-like enhancer of split 2
1119	ENSMUSG00000032293	Ireb2	64602	0.824591858928454	4.73192523605566	16.6774943580365	0.00166121786883869	0.0173351573319297	FALSE	5.48717629594431	4.61658995974979	4.98310140326199	5.10328356325751	4.40367111758165	4.07949783180214	4.18271182510105	4.37042436324399	5.0475378055534	4.25907628443221	iron responsive element binding protein 2
1120	ENSMUSG00000053552	Ebf4	228598	-2.80095689995296	0.692237355794494	16.664290221513	0.00166590657104885	0.0173685634197655	FALSE	-0.0396819752173389	-0.623299420297426	-2.06030261129862	-1.15872956362328	1.34286104626292	1.22560036375524	1.50433398981791	1.62738749008641	-0.970503392609168	1.42504572248062	early B cell factor 4
1121	ENSMUSG00000039187	Fanci	208836	1.17814248701919	3.0785670950791	16.6564450484891	0.00166869972565865	0.017382164760496	FALSE	3.84581049321358	2.79221813912286	3.76460164588415	3.50783423701202	2.11200523087631	2.56529691489397	2.33472046830571	2.50880616835926	3.47761612880815	2.38020719560881	Fanconi anemia	complementation group I
1122	ENSMUSG00000010097	Nxf1	53319	0.612156859274559	6.0626338920846	16.6507125931526	0.00167074416911509	0.0173879497885534	FALSE	6.14623107831319	6.50986594207975	6.27027155340231	6.39081331784669	5.6439478049288	5.8767178217491	5.44667051018604	5.88795169370632	6.32929547291049	5.71382195764257	nuclear RNA export factor 1
1123	ENSMUSG00000017176	Nt5c3b	68106	0.902212723793111	3.99811894455647	16.6428728953736	0.00167354492778864	0.0174015887104078	FALSE	4.33186951885471	4.77599240584007	4.20108809929623	4.09585618450412	3.41992197431806	3.82683911493979	3.33757061562869	3.28987601369303	4.35120155212378	3.46855192964489	5'-nucleotidase	cytosolic IIIB
1124	ENSMUSG00000028673	Fuca1	71665	-0.789373734379183	5.94902967047737	16.6377360724722	0.00167538307565267	0.0174052030021319	FALSE	5.35682634949783	6.00552518086582	5.3860045962808	5.11199278473531	6.17403306788042	6.47381262550608	6.34467764719935	6.13940105354705	5.46508722784494	6.28298109853323	fucosidase	alpha-L- 1	tissue
1125	ENSMUSG00000026617	Bpnt1	23827	1.41092559653824	3.51950447564945	16.6191861429066	0.00168204077432024	0.0174543689223137	FALSE	4.41920463596928	3.09838841223609	3.97263098871762	4.33780434845456	3.09316586855515	2.6242602892923	2.83233691541488	1.84203003993877	3.95700709634439	2.59794827830027	3'(2')	5'-bisphosphate nucleotidase 1
1126	ENSMUSG00000032212	Sltm	66660	0.556837102745708	6.95632392926329	16.6138704792725	0.00168395434682265	0.0174543689223137	FALSE	7.32243620458947	7.12915993717303	7.1775516739255	7.19332612190897	6.56472333307954	6.93618764958217	6.50590735220057	6.5570131712895	7.20561848439924	6.64095787653794	SAFB-like	transcription modulator
1127	ENSMUSG00000044098	Rsbn1	229675	-0.633817232453652	5.76804132419819	16.6084413655357	0.00168591140864826	0.0174543689223137	FALSE	5.65848943038442	5.35433585703735	5.05602049081105	5.53427983177886	5.96301692931524	6.15935081470463	6.05739580021252	6.01224061398665	5.40078140250292	6.04800103955476	rosbin	round spermatid basic protein 1
1128	ENSMUSG00000055172	C1ra	50909	-1.94492019603586	4.29625381990952	18.4784576819456	0.0016860947284722	0.0174543689223137	FALSE	2.79544023953696	3.20898223766147	3.84910174937631	1.33874805808505	4.56790359100613	4.55906700436262	5.20397935897228	5.33128857987592	2.79806807116495	4.91555963355424	complement component 1	r subcomponent A
1129	ENSMUSG00000069520	Tmem19	67226	-0.540740172973259	5.28507572208252	16.5943166061798	0.00169101560754954	0.0174898044724145	FALSE	5.01754770148226	4.94531293547146	4.9990401751521	5.0038426915768	5.62168807749767	5.4038967754659	5.54223540396628	5.54162060075799	4.99143587592066	5.52736021442196	transmembrane protein 19
1130	ENSMUSG00000078812	Eif5a	276770	0.5785304342642	10.2582370812585	16.5680967419869	0.00170053891980049	0.0175259389532368	FALSE	10.3634969740281	10.3770973066354	10.5115185176581	10.7820160597331	9.97821079107372	9.94061776128292	9.73071560288609	10.0884250699044	10.5085322145137	9.93449230628677	eukaryotic translation initiation factor 5A
1131	ENSMUSG00000029657	Hsph1	15505	1.00235576882635	6.91257351234032	17.0059768734637	0.00170107112326764	0.0175259389532368	FALSE	6.6369572799983	7.28877205610092	7.87904721021793	7.24075414659392	6.45149352429922	5.94480415252077	6.22455305765595	6.60371032989731	7.26138267322777	6.30614026609331	heat shock 105kDa/110kDa protein 1
1132	ENSMUSG00000033222	Ttf2	74044	0.751370499118366	4.85834284792847	16.5640446810977	0.00170201630018573	0.0175259389532368	FALSE	5.18056854339207	5.24955040076306	5.17771699640596	5.12064974595158	4.4963026017027	4.82720239807002	4.07567469400304	4.23459224269729	5.18212142162817	4.40844298411826	transcription termination factor	RNA polymerase II
1133	ENSMUSG00000055435	Maf	17132	-1.13030657966793	6.02694030880199	17.2996564777652	0.00170219315801499	0.0175259389532368	TRUE	5.34572264426854	4.69469516732992	5.55006001245893	5.65540221134807	6.5431720134765	5.85841476469336	7.03921255667892	6.23267921835325	5.31147000885136	6.41836963830051	avian musculoaponeurotic fibrosarcoma oncogene homolog
1134	ENSMUSG00000026944	Abca2	11305	-0.933865288666294	5.32241363025159	16.5609579842862	0.00170314272408684	0.0175259389532368	FALSE	4.55395173338679	5.15324830427678	5.01480477928676	4.25372696107197	5.56448813590278	5.55928570217338	5.47643132266065	6.14698841100754	4.74393294450557	5.68679839293609	ATP-binding cassette	sub-family A (ABC1)	member 2
1135	ENSMUSG00000040225	Prrc2c	226562	0.596700071778086	6.90534318144486	16.559939304314	0.00170351466232113	0.0175259389532368	FALSE	7.03853844945867	7.0600187936268	7.23476143063165	7.33489906952757	6.60120647167453	6.62762969331945	6.77926475079919	6.24922311591719	7.16705443581117	6.56433100792759	proline-rich coiled-coil 2C
1136	ENSMUSG00000000594	Gm2a	14667	-1.06564156623978	5.81165893180269	16.9697613518708	0.00170576933916548	0.0175336871245029	FALSE	5.21758496422097	5.85377979075586	4.81920549583684	4.49920357487402	6.04057220388419	6.14180084795932	6.37433812648577	6.3986542604397	5.09744345642192	6.23884135969225	GM2 ganglioside activator protein
1137	ENSMUSG00000034023	Fancd2	211651	0.737332603281541	4.09647424288182	16.5273075918219	0.00171547988481644	0.0176143972601801	FALSE	4.39786148749062	4.4373620787372	4.55742408801966	4.24583490396995	3.5977009890322	3.947191480106	3.62253343804123	3.54087335479723	4.40962063955436	3.67707481549416	Fanconi anemia	complementation group D2
1138	ENSMUSG00000041740	Rnf10	50849	0.587444687066052	6.1814586710109	16.5241629073715	0.00171663818464374	0.0176143972601801	FALSE	6.20884978242538	6.5440264516081	6.6065551243744	6.38723033303068	5.67670637977388	6.06140592698841	5.88741677217846	5.78148575274045	6.43666542285964	5.8517537079203	ring finger protein 10
1139	ENSMUSG00000026238	Ptma	19231	0.558532940759344	9.81454438674591	16.5111334243141	0.00172144724087808	0.0176482347952005	FALSE	9.8608001875688	10.1529953178588	10.2130987238565	10.0154332060446	9.33342935482723	9.39436542106048	9.58147459459439	9.69548848604973	10.0605818588322	9.50118946413296	prothymosin alpha
1140	ENSMUSG00000015222	Map2	17756	-3.58930825209739	0.0944730010472376	16.5059040992331	0.00172338179780391	0.017652569520137	FALSE	-2.06030261129862	-0.623299420297426	-2.06030261129862	-1.54020639743211	1.01873709281975	0.142690165859794	0.621384945397895	1.37513343699253	-1.5710277600817	0.789486410267491	microtubule-associated protein 2
1141	ENSMUSG00000043391	2510009E07Rik	72190	-1.90965661065759	3.81158106866648	17.7249767507058	0.00173136083188078	0.017718755857907	FALSE	3.10736869103675	3.16575663755994	0.496661510184727	2.38823116860046	4.53651879048523	4.55906700436262	4.45458019871609	4.29957481026767	2.28950450184547	4.4624352009579	RIKEN cDNA 2510009E07 gene
1142	ENSMUSG00000040565	Btaf1	107182	0.628247451668614	4.85979335067498	16.4710270699703	0.00173635007241347	0.0177542555127601	FALSE	5.0452669798659	5.1365539217724	5.11571701458954	5.24463200813354	4.35951589900144	4.74987667704502	4.42871646902576	4.48660933270306	5.13554248109034	4.50617959444382	B-TFIID TATA-box binding protein associated factor 1
1143	ENSMUSG00000022462	Slc38a2	67760	0.569714859836577	8.07389532819904	16.4607436630569	0.00174019566653505	0.0177780094471827	FALSE	8.11612389544312	8.42346362005334	8.34484992536382	8.41700537036311	7.48796571919751	7.90684507696687	7.69330977623871	7.91501064968266	8.32536070280585	7.75078280552144	solute carrier family 38	member 2
1144	ENSMUSG00000022240	Ctnnd2	18163	2.11614902752961	5.25437180649543	19.5858388352579	0.0017548228773069	0.0179117716243992	TRUE	5.05438963711489	4.88662076516355	6.44334361345966	6.60338151321566	4.57564425924554	3.73618946720284	3.5282537024838	3.17582234438255	5.74693388223844	3.75397744332868	catenin (cadherin associated protein)	delta 2
1145	ENSMUSG00000056185	Snx32	225861	-1.2984423246645	3.4428131886343	16.4134296231194	0.00175801912981291	0.0179287243483191	FALSE	3.2883752723265	2.54477129836927	2.78983068747562	1.60865313145582	3.83547939535646	4.05827231002935	3.96005521517975	3.91725054721304	2.5579075974068	3.94276436694465	sorting nexin 32
1146	ENSMUSG00000026960	Arl6ip6	65103	0.83856885423142	4.58739046931278	16.4090019660549	0.00175969803546193	0.0179301867016483	FALSE	5.13399718884198	4.4373620787372	4.92866332112387	5.15476729227604	4.42952979362026	4.00380071971209	4.06452090337069	3.89339100954126	4.91369747024477	4.09781060656107	ADP-ribosylation factor-like 6 interacting protein 6
1147	ENSMUSG00000046546	Fam43a	224093	-0.730685195510087	5.32077357491366	16.3950286489135	0.00176500892732068	0.0179686218346326	FALSE	4.82309523913589	4.54248667541644	5.1870233211566	5.01781320408556	5.44702538312437	5.44536328198299	5.88107310323947	5.73525587029498	4.89260460994863	5.62717940966045	family with sequence similarity 43	member A
1148	ENSMUSG00000031813	Mvb12a	73711	-0.789027312016531	5.38269207037164	16.3655221409436	0.00177628576659481	0.0180530563825642	FALSE	4.75198232301285	5.41558461264507	4.93420050102512	4.49920357487402	5.65129204028429	5.80844004173627	5.81605334170969	5.60175175713902	4.90024275288926	5.71938429521732	multivesicular body subunit 12A
1149	ENSMUSG00000021178	Psmc1	19179	0.527917976652269	8.31329021361286	16.3652379932527	0.00177639477464813	0.0180530563825642	FALSE	8.34988463953409	8.74541959947801	8.46208315036749	8.62335059214974	7.9379849560886	8.15071137343118	8.04996478649556	7.95301822177725	8.54518449538233	8.02291983444814	protease (prosome	macropain) 26S subunit	ATPase 1
1150	ENSMUSG00000031527	Eri1	67276	0.508651772361286	5.93395704935092	16.3430944918965	0.00178491402255579	0.01811720018829	FALSE	6.06731446195541	6.16768025553213	6.26808082921213	6.14990407287042	5.6254219647092	5.65782834317673	5.56615817762669	5.7749714916	6.16324490489252	5.65609499427815	exoribonuclease 1
1151	ENSMUSG00000040564	Apoc1	11812	-6.10638151139536	-0.454229843647138	20.0636514132461	0.00178580949017058	0.01811720018829	FALSE	-2.06030261129862	-2.06030261129862	-2.06030261129862	-2.06030261129862	0.824521495702637	-0.446950150970287	0.947050350117117	-0.709636595302762	-2.06030261129862	0.153746274886676	apolipoprotein C-I
1152	ENSMUSG00000020929	Eftud2	20624	0.581127267958411	6.59981447158799	16.3285290103519	0.00179054404275599	0.0181494642250536	FALSE	6.70225617050417	6.76468258074519	6.80092284980777	7.13363304787293	6.16379895079668	6.47381262550608	6.15000467178739	6.31131523997524	6.85037366223252	6.27473287201635	elongation factor Tu GTP binding domain containing 2
1153	ENSMUSG00000021367	Edn1	13614	2.68748275256962	3.07792969995563	17.9430513859771	0.00180126249825383	0.0182422742342671	FALSE	2.33836850128796	2.28683553326914	3.75211580601357	5.07683593075715	1.34286104626292	1.22560036375524	1.12937798539529	1.37513343699253	3.36353894283195	1.26824320810149	endothelin 1
1154	ENSMUSG00000024772	Ehd1	13660	0.580214857178168	7.05438887738525	16.2940373534039	0.00180395983441691	0.0182487029070651	FALSE	7.14911939098595	7.10647908217439	7.48161741962707	7.47904061708647	6.6049936760679	6.71837954936188	6.65835433831486	6.93847089693294	7.30406412746847	6.7300496151694	EH-domain containing 1
1155	ENSMUSG00000020075	Ddx21	56200	0.927078837959134	7.48027449109536	16.5710555724208	0.00180754143201919	0.0182487029070651	FALSE	7.57785305783867	7.47293113988525	8.03792085083094	8.248523958339	6.83684329916989	7.43734326815572	6.82954693158938	6.51071550203005	7.83430725172346	6.90361225023626	DExD box helicase 21
1156	ENSMUSG00000069135	Cep43	75296	0.802012468948861	3.66198076641685	16.281960693876	0.00180868512034372	0.0182487029070651	FALSE	4.16502614872199	3.95649674348114	3.81349167966609	4.04218625011642	3.11457788344163	3.42405867402592	3.05154540799768	3.23397596372248	3.99430020549641	3.20603948229693	centrosomal protein 43
1157	ENSMUSG00000035208	Slfn8	276950	-3.40810990993879	1.75955336123343	16.853425218837	0.00180969027301402	0.0182487029070651	FALSE	-0.203999898789466	0.799889750186084	-2.06030261129862	-1.54020639743211	1.72339665369111	1.88617932549359	2.63535021536343	3.46196194502109	-0.751154789333529	2.4267220348923	schlafen 8
1158	ENSMUSG00000065037	Rn7sk	19817	-2.96312457832395	0.372407474594874	16.2793431403727	0.00180971122431972	0.0182487029070651	FALSE	-1.1544933518991	-0.348027584656751	-2.06030261129862	-1.15872956362328	1.01873709281975	1.5635536864404	0.354603523058914	1.23027275121883	-1.18038827786944	1.04179176338447	RNA	7SK	nuclear
1159	ENSMUSG00000028521	Slc35d1	242585	0.794671036577337	4.95436812597325	16.262629933695	0.00181627914818282	0.0182991299511051	FALSE	5.02220472441593	5.09683226904973	5.48364067428327	5.50812579822483	4.55229653330365	4.67515894434985	4.03053261130828	4.67332676175438	5.27770086649344	4.48282871267904	solute carrier family 35 (UDP-glucuronic acid/UDP-N-acetylgalactosamine dual transporter)	member D1
1160	ENSMUSG00000050891	Tatdn1	69694	-0.510582388260093	6.06109826752663	16.2468288188385	0.00182251449032676	0.018346122158229	FALSE	5.59113154591486	5.90396474785306	5.86327263046981	5.76161424854478	6.28914172833358	6.27196095532785	6.31203854106074	6.30001650037687	5.77999579319563	6.29328943127476	TatD DNase domain containing 1
1161	ENSMUSG00000028980	H6pd	100198	-0.729857052424908	4.87404405028196	16.2388043058101	0.00182569073423446	0.0183576172221479	FALSE	4.7742389013305	4.19015605406734	4.36585214290399	4.47239984877198	5.1479964484537	4.91247052602788	5.26371726270796	5.40063411889801	4.45066173676845	5.18120458902189	hexose-6-phosphate dehydrogenase (glucose 1-dehydrogenase)
1162	ENSMUSG00000037572	Wdhd1	218973	1.19985524887364	4.08149776115126	16.23600407093	0.0018268006518914	0.0183576172221479	FALSE	4.46781068141296	4.10118027926229	4.3410554617962	5.09452144671555	3.74226602160164	3.72276171982245	2.66519209916804	3.0733662464448	4.50114196729675	3.30089652175923	WD repeat and HMG-box DNA binding protein 1
1163	ENSMUSG00000046230	Vps13a	271564	0.591030043134355	5.2115422425597	16.2146309137819	0.00183529849420676	0.0184271543567088	FALSE	5.30808067133187	5.43846635454377	5.65438479234216	5.4781243958299	4.82331285021085	4.80188488054607	5.05977474663801	4.85106505516125	5.46976405351192	4.88400938313904	vacuolar protein sorting 13A
1164	ENSMUSG00000020649	Rrm2	20135	1.49613115060411	6.55775771063347	18.5093003831527	0.00183932047692688	0.0184516711418172	FALSE	7.28320384084611	5.82280891150864	7.01983717862967	7.73655168063273	5.99800161567828	5.47369660655213	5.5055905985192	5.45462182341701	6.96560040290429	5.60797766104166	ribonucleotide reductase M2
1165	ENSMUSG00000022528	Hes1	15205	-1.1867805415325	6.56117946325475	17.3812744724626	0.00184758120438211	0.0185186315223776	FALSE	5.51387574775836	5.51365669995289	5.34085862530486	6.62787857390054	7.22552166427851	6.72512946921124	7.26671431439794	6.84981754659416	5.74906741172917	7.01679574862046	hes family bHLH transcription factor 1
1166	ENSMUSG00000059208	Hnrnpm	76936	0.662781729593926	8.01798084250945	16.1779357646535	0.00184999718819418	0.0185269443966925	FALSE	7.86256515208716	8.26031513108467	8.32864878379505	8.67862581558983	7.66347671956269	7.73189646156629	7.55370894076393	7.64185869898223	8.28253872063918	7.64773520521879	heterogeneous nuclear ribonucleoprotein M
1167	ENSMUSG00000007836	Hnrnpa0	77134	0.479752232297983	8.81103182019421	16.1657818510311	0.00185489614591886	0.0185600876571504	FALSE	9.01919659490053	8.8989011273313	9.08190963995302	9.11428160503922	8.39921452143107	8.57357081979985	8.60856847916697	8.61387279106038	9.02857224180602	8.54880665286457	heterogeneous nuclear ribonucleoprotein A0
1168	ENSMUSG00000021900	Btd	26363	-0.736296896310213	4.53363867196324	16.160768323243	0.00185692143498965	0.0185644448599093	FALSE	4.00484820145258	4.35316524403377	4.23737345205984	3.85772507228833	4.89930202829904	4.54387597166458	4.93671645371688	4.9925409898471	4.11327799245863	4.8431088608819	biotinidase
1169	ENSMUSG00000059834	Sclt1	67161	0.765726505211569	4.33617854417748	16.1502773171081	0.00186116787232323	0.0185743149636795	FALSE	4.98452070101495	4.67170436422949	4.28148326494643	4.63229208338384	3.83547939535646	3.97010240970821	4.01902288191377	3.79379958189706	4.64250010339368	3.90460106721888	sodium channel and clathrin linker 1
1170	ENSMUSG00000054150	Syne3	212073	0.603748215972327	6.09086677979789	16.1482192148222	0.00186200227133638	0.0185743149636795	FALSE	6.39630504665066	6.18672576432271	6.68254423783763	6.10480301849352	5.76398311484543	5.77954935902512	5.76184168501462	5.7285289896259	6.34259451682613	5.75847578712777	spectrin repeat containing	nuclear envelope family member 3
1171	ENSMUSG00000024304	Cdh2	12558	0.705050692871964	6.66700029085448	16.1428962910367	0.00186416234494965	0.0185743149636795	FALSE	6.89230721352871	6.91908162866002	6.59261672826673	7.38516259780843	6.47858213444509	6.31286271609878	6.12337837887011	6.14698841100754	6.94729204206597	6.26545291010538	cadherin 2
1172	ENSMUSG00000039501	Znfx1	98999	-0.787418040960413	4.79712812912953	16.1426277469061	0.00186427139996851	0.0185743149636795	FALSE	3.89741844718579	4.55928613514993	4.3073159874797	4.5641119519961	4.91769000061324	5.2672100290679	4.9609796636477	5.34893994844959	4.33203313045288	5.12370491044461	zinc finger	NFX1-type containing 1
1173	ENSMUSG00000016503	Gtf3a	66596	0.569003118498453	6.26762014891595	16.1118099535186	0.00187683651722769	0.0186835635223084	FALSE	6.28445402835735	6.720557602386	6.5978594203839	6.45554224578635	5.86219046108754	6.06673009967266	5.80269020623571	6.07191672034215	6.5146033242284	5.95088187183451	general transcription factor III A
[truncated: 10,504 more rows]
