# Supplementary material for: Eye Lens Organoids Made Simple: Characterization of a New Three-Dimensional Organoid Model for Lens Development and Pathology
Source: Cells. 2023 Oct 18;12(20):2478. doi: 10.3390/cells12202478 (PMC10605248; doi:10.3390/cells12202478)
Supplement: Supplementary file 1 [file cells-12-02478-s001.zip › Table S2_allgenes_inter_exter.xlsx]

## Sheet: DEA_tab_µdiss_WT_Inter vs µdiss
	genes	Symbol	Entrez	logFC	logCPM	F	PValue	FDR	CatMap	µdiss_WT_Inter_1	µdiss_WT_Inter_2	µdiss_WT_Inter_3	µdiss_WT_Inter_4	µdiss_WT_Exter_1	µdiss_WT_Exter_2	µdiss_WT_Exter_3	Log_CPM_µdiss_WT_Inter	Log_CPM_µdiss_WT_Exter	Gene_description
1	ENSMUSG00000003549	Ercc1	13870	-2.72345458534152	8.06904402496285	335.14535071201	1.73347472291827e-14	1.95865308942536e-10	FALSE	6.3582234126558	6.41806418397133	6.2278928968352	6.21525473634076	8.72018520860891	9.20196014795566	9.1159037447691	6.30485880745077	9.01268303377789	excision repair cross-complementing rodent repair deficiency	complementation group 1
2	ENSMUSG00000043091	Tuba1c	22146	-2.8639605990853	9.35581203966349	309.408267964502	3.85118755052246e-14	2.17572840666766e-10	FALSE	7.84493341292667	7.12103057060064	7.39947371440917	7.43749547354766	10.1609629371434	10.2327100268018	10.5790006495508	7.45073329287104	10.324224537832	tubulin	alpha 1C
3	ENSMUSG00000000901	Mmp11	17385	2.6769163320521	9.21656500993912	295.863582239029	6.01280972121227e-14	2.26462456799925e-10	FALSE	10.0801595840132	9.68608733534795	9.76218627534212	9.89216591280718	7.23200210140857	6.94546328555739	7.3593236198172	9.85514977687762	7.17892966892772	matrix metallopeptidase 11
4	ENSMUSG00000001131	Timp1	21857	-2.57011302034156	8.30550047012765	284.994441914171	8.7183597237443e-14	2.38047682123339e-10	FALSE	6.59373508142536	6.63638115536927	6.84579264691792	6.59302571848669	9.09945413420129	9.00155655881215	9.54767990710379	6.66723365054981	9.21623020003907	tissue inhibitor of metalloproteinase 1
5	ENSMUSG00000035783	Acta2	11475	-2.56902589464775	8.41134836905479	279.604573799242	1.05340154935542e-13	2.38047682123339e-10	FALSE	6.80390855996338	6.99871881170546	6.5644472034333	6.69555114913997	9.15635681105232	9.19394186612261	9.628361856543	6.76565643106053	9.32622017790597	actin	alpha 2	smooth muscle	aorta
6	ENSMUSG00000015243	Abca1	11303	2.93203700196198	6.79214984034708	263.950556514468	1.86150426346463e-13	3.50552277881448e-10	FALSE	7.34228429893476	7.34656081812383	7.48862481488322	7.638830253071	4.52541798525345	4.54655520400323	4.55853220189019	7.45407504625321	4.54350179704895	ATP-binding cassette	sub-family A (ABC1)	member 1
7	ENSMUSG00000031004	Mki67	17345	-4.09598196064523	5.54089768238938	258.817046057229	2.2590616905361e-13	3.64644829162391e-10	FALSE	1.90781699915137	2.68311661700208	2.88782674370201	2.84099781853196	6.56981138463818	6.56266037779503	6.83883193317513	2.57993954459685	6.65710123186945	antigen identified by monoclonal antibody Ki 67
8	ENSMUSG00000028031	Dkk2	56811	-2.6113489415074	9.43960652720682	241.092952517983	4.53470703464928e-13	6.40470684806278e-10	FALSE	7.55281463102327	7.60110549114769	8.2552126465437	7.53846783648929	10.2625193374021	10.2631739460733	10.5817718502274	7.73690015130099	10.3691550445676	dickkopf WNT signaling pathway inhibitor 2
9	ENSMUSG00000027447	Cst3	13010	2.42753188407863	12.8017970742287	228.066978296969	7.80447809130439e-13	9.79808866151648e-10	FALSE	13.3892752824798	13.5426391520849	13.3224790687828	13.41979897143	11.0233602034377	10.5916579882066	11.28305027067	13.4185481186944	10.9660228207715	cystatin C
10	ENSMUSG00000027715	Ccna2	12428	-5.77225764570183	4.5707074103818	213.10659606138	1.50981837133335e-12	1.70594377776955e-09	FALSE	0.435996768268706	1.02498393843652	0.285666121194691	-0.658035566917073	5.84833557835411	5.50296481657127	5.93064919995132	0.272152815245712	5.7606498649589	cyclin A2
11	ENSMUSG00000017724	Etv4	18612	-2.02494554180393	7.61434484802315	199.908123389406	2.80187281744914e-12	2.85281434493087e-09	FALSE	6.32891669574937	6.56076031822168	6.4818461142408	6.24071475857823	8.40680060522667	8.51094906104958	8.36385811909978	6.40305947169752	8.42720259512534	ets variant 4
12	ENSMUSG00000036752	Tubb4b	227613	-2.39241629559725	7.75139778111426	198.292719381201	3.02980548182763e-12	2.85281434493087e-09	FALSE	6.6356819404285	6.15838591756003	5.90301246189501	6.23755671907892	8.54933317572217	8.46460094453327	8.89630499322606	6.23365925974061	8.6367463711605	tubulin	beta 4B class IVB
13	ENSMUSG00000031403	Dkc1	245474	-2.05060976402357	7.56607185163054	193.971400995698	3.74564622973375e-12	3.25554282690474e-09	FALSE	6.21702828883191	6.21105116954775	6.51834210718809	6.39607903402355	8.4671261671265	8.2149048363883	8.46338338013973	6.33562514989782	8.38180479455151	dyskeratosis congenita 1	dyskerin
14	ENSMUSG00000029730	Mcm7	17220	-2.5246412706262	6.84968164876092	191.093973045394	4.3241237798978e-12	3.4898767563618e-09	FALSE	4.96335468827089	5.1691308335519	5.09561638161001	5.66961712739669	7.69795335519215	7.66923290770252	7.94261459617639	5.22442975770737	7.76993361969035	minichromosome maintenance complex component 7
15	ENSMUSG00000002985	Apoe	11816	2.67038833895666	9.24190932761361	195.575419609194	5.20340019098174e-12	3.72671274918636e-09	TRUE	10.0679154555401	10.0656271616932	9.38424404293133	9.92897209573724	7.0449544991863	6.95054864124718	7.58703097262504	9.86168968897547	7.19417803768617	apolipoprotein E
16	ENSMUSG00000031604	Msmo1	66234	-2.366571227728	7.17213971328868	187.166940943172	5.2772284261423e-12	3.72671274918636e-09	FALSE	5.31816624097581	5.73604181869093	5.63036587067175	6.02688401651835	7.9844735364262	8.25142034230432	7.93947534430419	5.67786448671421	8.05845640767824	methylsterol monoxygenase 1
17	ENSMUSG00000024640	Psat1	107272	-2.11539508554436	7.99655416531458	172.980286442189	1.11991592824857e-11	7.44348827840034e-09	FALSE	6.27125838912926	6.68899061643315	6.75389347246536	7.05436598894881	8.80655934194403	8.76298446738685	8.92515771758352	6.69212711674414	8.83156717563813	phosphoserine aminotransferase 1
18	ENSMUSG00000000560	Gabra2	14395	-2.38419968149033	7.52970543745836	170.009556329559	1.32022851361968e-11	8.28736776410486e-09	FALSE	6.11458543103517	6.20428984048594	6.21015407759405	5.58020001013258	8.09200240916709	8.32570973532486	8.77299004140026	6.02730733981193	8.39690072863074	gamma-aminobutyric acid (GABA) A receptor	subunit alpha 2
19	ENSMUSG00000001473	Tubb6	67951	-2.43366271522085	6.56490392820822	163.965258156576	1.86021526211838e-11	1.10624064456187e-08	FALSE	4.82517176250283	5.21917815568061	5.09561638161001	5.02077103517103	7.23200210140857	7.24356175272702	7.85202560317024	5.04018433374112	7.44252981910194	tubulin	beta 6 class V
20	ENSMUSG00000029309	Sparcl1	13602	4.11794828450185	5.40867759646881	162.546634789756	2.0193998216559e-11	1.1408599292445e-08	FALSE	6.45511567378525	6.41416302674979	5.83519443653302	5.70891333694867	2.47844534578161	1.43120904553294	2.19565423936104	6.10334661850418	2.03510287689186	SPARC-like 1
21	ENSMUSG00000029484	Anxa3	11745	-2.24135658816338	6.55962129190166	160.559008085459	2.26805088488921e-11	1.15445932535578e-08	FALSE	5.22867524302192	5.1875313621997	5.21604711248102	5.14395306524064	7.70707830219173	7.1090368178671	7.39642883452506	5.19405169573582	7.40418131819463	annexin A3
22	ENSMUSG00000030867	Plk1	18817	-3.94378155378222	5.00008843043175	160.110330048398	2.32869972674318e-11	1.15445932535578e-08	FALSE	1.84897282102754	1.91335372900772	3.13347339326643	1.91664226550274	6.00081692344538	6.05904227280945	6.25240857372837	2.20311055220111	6.10408925666107	polo like kinase 1
23	ENSMUSG00000029177	Cenpa	12615	-4.60126405788709	4.42804818448512	159.955832675937	2.34999243147029e-11	1.15445932535578e-08	FALSE	1.43434784676578	0.755790547945171	1.90218907416808	0.546464224095159	5.57689711436656	5.77360297850908	5.36495101474712	1.15969792324355	5.57181703587425	centromere protein A
24	ENSMUSG00000024617	Camk2a	12322	2.37566335188273	6.75200947212414	153.812007456429	3.39684375095407e-11	1.59920573091792e-08	FALSE	7.46369590230959	7.36587668037917	7.05154510655733	7.51583600324149	5.26097943840979	4.83754470003447	4.8266501992752	7.3492384231219	4.97505811257315	calcium/calmodulin-dependent protein kinase II alpha
25	ENSMUSG00000001525	Tubb5	22154	-1.51570818769457	10.4237979751192	146.612680692927	5.32020809903652e-11	2.40452125244055e-08	FALSE	9.61067588497011	9.47643252245936	9.51506623021761	9.70162921601566	10.978965513669	11.19351595528	11.1020369696497	9.57595096341569	11.0915061461996	tubulin	beta 5 class I
26	ENSMUSG00000028873	Cdca8	52276	-3.83770497844992	4.885796786829	145.69170638446	5.64235325973229e-11	2.45203651852751e-08	FALSE	1.35198273414349	2.68311661700208	2.068934780131	2.41853533623094	5.5818661024817	5.87871647369102	6.40586136208702	2.13064236687688	5.95548131275324	cell division cycle associated 8
27	ENSMUSG00000001403	Ube2c	68612	-5.04180371237173	5.22478186522178	171.757260798846	7.22466471968987e-11	3.02338839510281e-08	FALSE	0.0743680842739234	0.940713039968045	2.068934780131	2.06654183109328	6.33689303896316	5.90515060061247	6.81847052637536	1.28763943386656	6.35350472198366	ubiquitin-conjugating enzyme E2C
28	ENSMUSG00000027827	Kcnab1	16497	2.63490706779748	6.95314588019368	137.044837811124	9.96171586104301e-11	4.01990812549732e-08	FALSE	8.01433334170502	7.28807750382603	7.11249697351014	7.76811333805259	5.05485271480168	4.62498712717293	5.1751557823422	7.54575528927345	4.95166520810561	potassium voltage-gated channel	shaker-related subfamily	beta member 1
29	ENSMUSG00000011179	Odc1	18263	-2.31006855147874	6.08977352638419	135.047824001694	1.14098678879526e-10	4.44552059537852e-08	FALSE	4.8995460546495	4.30014736217111	4.74766688597908	4.69669689673504	6.783301274065	7.1735237968953	6.93022736017286	4.66101429988368	6.96235081037772	ornithine decarboxylase	structural 1
30	ENSMUSG00000024486	Hbegf	15200	-1.62684021383079	8.04828398524056	132.846787193088	1.3278071391504e-10	5.00096428842013e-08	FALSE	6.96324748977874	7.11743618562563	7.34361971193019	7.06687499413075	8.57883665533032	8.83967828972734	8.82664945725221	7.12279459536633	8.74838813410329	heparin-binding EGF-like growth factor
31	ENSMUSG00000023004	Tuba1b	22143	-2.02034018956813	9.00314909253079	136.248026859121	1.43777437171739e-10	5.2145557475638e-08	FALSE	7.77157760496669	7.50717365850078	7.68761948990395	8.1407205000738	9.51861780126188	9.61173832825707	10.2158997200636	7.7767728133613	9.78208528319418	tubulin	alpha 1B
32	ENSMUSG00000032377	Plscr4	235527	2.23550770516813	6.25573674933064	131.218304134789	1.48755076218172e-10	5.2145557475638e-08	FALSE	6.97876937948201	6.91008523659934	6.62928708720821	6.83371723072302	4.75392837653921	4.61220768220193	4.47427154753826	6.83796473350315	4.61346920209313	phospholipid scramblase 4
33	ENSMUSG00000019102	Aldh3a1	11670	2.62607096588567	8.86665997822092	159.439391873217	1.52296964040716e-10	5.2145557475638e-08	FALSE	9.1831325631116	9.26420055069937	9.66053833255689	9.82168661715252	6.59460738228246	6.59224554526515	7.34278509437682	9.4823895158801	6.84321267397481	aldehyde dehydrogenase family 3	subfamily A1
34	ENSMUSG00000027306	Nusap1	108907	-4.1356447161554	4.81688661033571	129.763519932	1.64815269861121e-10	5.47719921812e-08	FALSE	1.58618594435865	1.956910624271	2.69724220190064	1.29432101423994	5.35685889037727	5.63517668963107	6.56098481841846	1.88366494619255	5.8510067994756	nucleolar and spindle associated protein 1
35	ENSMUSG00000070348	Ccnd1	12443	-1.89388292032731	9.07480474048754	127.781520299983	1.89827932752131e-10	6.12818803476093e-08	FALSE	7.85337836798779	8.00091539083651	8.36549705269607	7.50799406143983	10.0546197574619	9.85046715197769	9.62641103814538	7.93194621824005	9.84383264919498	cyclin D1
36	ENSMUSG00000028020	Glrb	14658	1.90126930816953	7.10669003253048	117.867213372184	3.9647017118645e-10	1.24436568450992e-07	FALSE	7.72631746649718	7.64753573734283	7.36782239658798	7.80484896414466	5.4737446609164	5.88934831621612	5.86598220528423	7.63663114114316	5.74302506080558	glycine receptor	beta subunit
37	ENSMUSG00000019880	Rspo3	72780	3.17831373747523	5.06846328501523	117.495243958448	4.07994215075396e-10	1.24592611787484e-07	FALSE	6.16067982200223	5.40755501876642	5.61696551140845	5.68592775106402	2.6009885189428	2.40817501015929	2.85891286745987	5.71778202581028	2.62269213218732	R-spondin 3
38	ENSMUSG00000006398	Cdc20	107995	-5.26535086555196	4.14040211007509	116.222058243672	4.5030017146974e-10	1.33242847354722e-07	FALSE	0.266483702897335	-0.622784599009884	1.7136213938369	-0.181527316530501	5.64969260136738	5.04195539660189	5.19635147833411	0.293948295298463	5.29599982543446	cell division cycle 20
39	ENSMUSG00000022037	Clu	12759	2.13913298363944	6.97928388001531	115.66854102494	4.70170469362524e-10	1.33242847354722e-07	FALSE	7.05070822901824	7.82990278418919	7.49596377065886	7.72929406936959	5.64019615710311	5.32644150622938	5.26817617779372	7.52646721330897	5.41160461370874	clusterin
40	ENSMUSG00000038943	Prc1	233406	-3.64458903005928	4.45387669396513	115.627057743202	4.71697840002558e-10	1.33242847354722e-07	FALSE	1.58618594435865	2.45910052525152	2.41702578220247	1.29432101423994	5.4248055792888	5.44648999599749	5.73450673139719	1.93915831651314	5.53526743556116	protein regulator of cytokinesis 1
41	ENSMUSG00000026355	Mcm6	17219	-3.4301581900555	4.85345562992873	115.008700136646	4.95120673457883e-10	1.364480119366e-07	FALSE	1.51226352119707	2.29907983668804	2.74730014509195	3.12697300569313	5.66849999335351	5.97668884421442	6.08635752169966	2.42140412716755	5.91051545308919	minichromosome maintenance complex component 6
42	ENSMUSG00000068220	Lgals1	16852	-1.4503323874702	11.8082586746685	113.906129538003	5.40106977142519e-10	1.4530163654127e-07	FALSE	11.1147182458259	10.9783568099333	10.7800834831095	11.1284835974575	12.2728534484793	12.4040331954643	12.6671940914936	11.0004105340816	12.4480269118124	lectin	galactose binding	soluble 1
43	ENSMUSG00000028044	Cks1b	54124	-2.22664685495253	5.68419289354673	112.591326199929	5.99690560652593e-10	1.5757915453055e-07	FALSE	4.3290830877192	4.04154453459944	4.64577832816929	4.30245984423725	6.64295634823783	6.53922277887462	6.45065060009566	4.32971644868129	6.54427657573603	CDC28 protein kinase 1b
44	ENSMUSG00000020808	Pimreg	109212	-4.04542137305765	4.31624650850483	111.662865191161	6.46089450864331e-10	1.65912834211729e-07	FALSE	1.43434784676578	0.424574393900704	1.37455443205983	2.22800925266829	5.53651679642344	5.16080608394783	5.59782410122903	1.36537148134865	5.43171566053343	PICALM interacting mitotic regulator
45	ENSMUSG00000006517	Mvd	192156	-2.72630560251205	6.92246424861391	134.952549288177	6.73068166244518e-10	1.66223386278874e-07	FALSE	4.80209068636611	4.76581187324924	5.88075880203954	4.96457916361406	7.73745573911085	8.15228143373164	7.70264191871263	5.10331013131723	7.8641263638517	mevalonate (diphospho) decarboxylase
46	ENSMUSG00000020415	Pttg1	30939	-2.78436394841488	5.41379382798192	111.089043481156	6.7672145931748e-10	1.66223386278874e-07	FALSE	3.32930491383103	3.27132098676956	4.18299448163591	3.61953911326254	5.8769176606754	6.57588429789094	6.59729278345383	3.60078987387476	6.35003158067339	pituitary tumor-transforming gene 1
47	ENSMUSG00000093930	Hmgcs1	208715	-1.89249574861176	6.09974269403922	109.288677459459	7.83618054048218e-10	1.88385114738103e-07	FALSE	4.98401212671215	4.80208904849424	5.10524572163625	5.08894276272415	6.90922034923293	6.872319446765	6.86222930425697	4.9950724148917	6.88125636675163	3-hydroxy-3-methylglutaryl-Coenzyme A synthase 1
48	ENSMUSG00000029377	Ereg	13874	-2.77229822771469	5.8814753285767	110.153091503427	8.34902935341699e-10	1.93536030037418e-07	FALSE	3.70605723444088	3.8117567501939	4.88815945054446	3.7225219458158	6.61656514599125	7.11130916344431	6.7662731234131	4.03212384524876	6.83138247761622	epiregulin
49	ENSMUSG00000002835	Chaf1a	27221	-2.80336705880277	4.8883478372289	108.25359410189	8.53349743467626e-10	1.93536030037418e-07	FALSE	3.37172732159795	2.65694436956159	3.13347339326643	3.18057840979858	5.57689711436656	5.7504631403062	6.20613692967482	3.08568087355614	5.84449906144919	chromatin assembly factor 1	subunit A (p150)
50	ENSMUSG00000021596	Mctp1	78771	2.49860292132967	6.42887464151948	108.210029301089	8.56429905466936e-10	1.93536030037418e-07	FALSE	7.14085454512193	7.36385556743488	6.51473377456535	7.05257010129135	4.92009137093994	4.01689150553391	4.60682323661227	7.01800349710338	4.51460203769537	multiple C2 domains	transmembrane 1
51	ENSMUSG00000045658	Pid1	98496	2.33737521116264	6.95794821531837	108.187204134694	9.79516610928244e-10	2.1701094484075e-07	FALSE	7.72017406215359	7.50625773407703	7.03903951046532	7.84742081803344	4.94344400648667	4.95353486675639	5.69781986014995	7.52822303118234	5.19826624446433	phosphotyrosine interaction domain containing 1
52	ENSMUSG00000032518	Rpsa	16785	-1.58822509375557	10.562089274012	104.754048663048	1.14432424369833e-09	2.48648454414374e-07	FALSE	9.62335047196831	9.64256892923277	9.84677464072209	9.5384684746981	10.8457503218287	11.1865284789707	11.626362212558	9.66279062915532	11.2195470044525	ribosomal protein SA
53	ENSMUSG00000026643	Nmt2	18108	-1.45498878039833	8.81780907672056	103.691385649748	1.2529971817386e-09	2.67124814272913e-07	FALSE	8.1994251451209	8.07875961961562	7.78519638445927	7.96091808811386	9.32290795264976	9.33769897752075	9.712146541688	8.00607480932741	9.4575844906195	N-myristoyltransferase 2
54	ENSMUSG00000020914	Top2a	21973	-3.23202244948398	7.38773224223605	168.023073432765	1.32004574813198e-09	2.76207350150802e-07	FALSE	5.12088117973201	4.41391649516808	5.73950714437465	5.26985909590456	8.11617971179234	8.28904316344623	8.77122542057092	5.13604097879483	8.3921494319365	topoisomerase (DNA) II alpha
55	ENSMUSG00000044927	H1f10	243529	-1.78882120675714	6.7397331464948	102.155782040528	1.43050326825094e-09	2.92142473802069e-07	FALSE	5.73858898119309	5.44627446043123	5.74567717390085	5.87257526581617	7.12543213418105	7.67998910315497	7.61484728917379	5.70077897033533	7.47342284216994	H1.10 linker histone
56	ENSMUSG00000038379	Ttk	22137	-4.6835606506064	4.0900280804306	102.016519680397	1.44791384484608e-09	2.92142473802069e-07	FALSE	-0.729814155859888	0.653607239268646	1.09417510341106	1.38844726544618	4.71826926463072	4.92281466309192	5.88568846390602	0.6016038630665	5.17559079720955	Ttk protein kinase
57	ENSMUSG00000053398	Phgdh	236539	-2.20113310928265	6.18592342548085	101.447482473799	1.52150347970699e-09	3.01604698547532e-07	FALSE	4.65526642251027	4.42170961703341	5.29389834032283	4.92586395557989	6.81529895238971	6.86425806433957	7.38031260062916	4.8241845838616	7.01995653911948	3-phosphoglycerate dehydrogenase
58	ENSMUSG00000046223	Plaur	18793	-2.5289988663046	5.25278345818137	100.147675630992	1.70542913282997e-09	3.32235237445617e-07	FALSE	4.10852060008947	3.18237435147197	3.61001667706141	3.67662070778085	5.8769176606754	6.27712821597782	6.35021163914235	3.64438308410093	6.16808583859852	plasminogen activator	urokinase receptor
59	ENSMUSG00000005233	Spc25	66442	-3.0229063439064	4.90583339916133	99.7030776351608	1.77381806105776e-09	3.37137478460595e-07	FALSE	3.41293785009143	3.14520121553484	2.35380442443834	2.58681007650614	5.33936015757234	5.98166550310946	6.29232889102434	2.87468839164269	5.87111818390205	SPC25	NDC80 kinetochore complex component	homolog (S. cerevisiae)
60	ENSMUSG00000010175	Prox1	19130	1.45399856226948	7.6557779983877	99.5989274056553	1.79026893597979e-09	3.37137478460595e-07	TRUE	8.07175278463463	8.04636089011917	8.09891715116078	8.22525518750657	6.61171444268759	6.7952682747113	6.56506445579628	8.11057150335528	6.65734905773172	prospero homeobox 1
61	ENSMUSG00000029752	Asns	27053	-1.57765692259439	7.08518279517181	98.4825969562857	1.97747707960082e-09	3.66287106924748e-07	FALSE	6.06696957023528	6.10372505324785	6.51473377456535	6.08426479926862	7.74633498266498	7.866422160877	7.70634050627896	6.19242329932928	7.77303254994032	asparagine synthetase
62	ENSMUSG00000039145	Camk1d	227541	1.64075126180741	8.02458068792833	98.0423096646753	2.05711776013105e-09	3.74893122124528e-07	FALSE	8.5637083121727	8.62887976517016	8.4585862115902	8.41716943223661	7.06815691109957	6.41227732214256	7.06884223914803	8.51708593029242	6.84975882413005	calcium/calmodulin-dependent protein kinase ID
63	ENSMUSG00000004891	Nes	18008	-1.41472159017559	8.07478138076204	97.7252096771545	2.11664879520412e-09	3.79619281539862e-07	FALSE	7.39336912195002	7.26009707820596	7.16408394870429	7.36554558499979	8.62048212831255	8.51352853862473	8.9658408448319	7.29577393346502	8.69995050392306	nestin
64	ENSMUSG00000061983	Rps12	20042	-1.36676311714466	11.3300596569877	97.4034947806844	2.17897843092301e-09	3.84691832671862e-07	FALSE	10.4968440740034	10.565344139943	10.753156572634	10.5085953648294	11.6571474739527	11.9518037210225	12.1950407074577	10.5809850378524	11.9346639674776	ribosomal protein S12
65	ENSMUSG00000023908	Pkmyt1	268930	-2.83589670952307	5.04123672851209	96.9854341762258	2.26299403180837e-09	3.89928465807062e-07	FALSE	2.96378340260412	3.18237435147197	3.66313773408386	3.05703781542607	5.26097943840979	6.28520168419784	6.30701874845554	3.21658332589651	5.95106662368772	protein kinase	membrane associated tyrosine/threonine 1
66	ENSMUSG00000039239	Tgfb2	21808	1.4780752415495	8.13199019219025	96.9142004690355	2.27765985868361e-09	3.89928465807062e-07	FALSE	8.63673589490913	8.71503946786071	8.48924696057539	8.52536350004205	7.24928310147859	7.24356175272702	6.81504884359111	8.59159645584682	7.1026312325989	transforming growth factor	beta 2
67	ENSMUSG00000056394	Lig1	16881	-2.31277468807884	7.19207646919218	111.874404031479	2.5173620389676e-09	4.24532442959626e-07	FALSE	5.19363122009406	6.00083332020949	5.55507419198241	6.10866863882566	7.59111209255449	8.06939031404742	8.44246854154012	5.71455184277791	8.03432364938068	ligase I	DNA	ATP-dependent
68	ENSMUSG00000024590	Lmnb1	16906	-2.15409360474188	5.68107063048257	95.6426078409381	2.55775483528368e-09	4.25001057115739e-07	FALSE	4.44288615769661	4.65116334893065	3.98859036124472	4.37323330246542	6.20139858041315	6.7405369920237	6.60127117041074	4.36396829258435	6.51440224761586	lamin B1
69	ENSMUSG00000023505	Cdca3	14793	-5.44638576614059	4.49053031385298	117.610678002845	2.61542538602151e-09	4.28285383139957e-07	FALSE	0.724903995677804	-1.72243825257018	1.24116533550657	0.840931579766505	5.74580407225707	5.34200533361456	5.90512917126955	0.271140664595175	5.66431285904706	cell division cycle associated 3
70	ENSMUSG00000031502	Col4a1	12826	1.51607818518612	10.0731324228402	95.0163685051334	2.70937664180215e-09	4.37332095367464e-07	TRUE	10.6260883227736	10.7047090497333	10.1657346380186	10.6206381460324	9.24164204711355	8.76947370994254	9.03585787230901	10.5292925391395	9.01565787645503	collagen	type IV	alpha 1
71	ENSMUSG00000004655	Aqp1	11826	1.2738757656018	12.8747311154617	94.4486100410694	2.85536942203963e-09	4.49142452978109e-07	FALSE	13.2653018559626	13.3818765802804	13.2550766367526	13.2631089133289	12.0634438920686	12.1280864449413	11.8493099745041	13.2913409965811	12.0136134371714	aquaporin 1
72	ENSMUSG00000031349	Nsdhl	18194	-2.37586144842192	5.42683388856711	94.4234099375461	2.86204589914363e-09	4.49142452978109e-07	FALSE	3.83294057517577	3.8117567501939	4.37034777411687	3.82706955989347	6.63102016123624	6.38624140402342	5.82574330356579	3.960528664845	6.28100162294182	NAD(P) dependent steroid dehydrogenase-like
73	ENSMUSG00000025153	Fasn	14104	-1.44957214840089	8.02798140351918	93.8672842125626	3.01382072553567e-09	4.66481649011336e-07	FALSE	7.27542535737287	6.82742953195733	7.42468872260428	7.32520662866203	8.58503689773773	8.7542864883392	8.68669140607603	7.21318756014913	8.67533826405099	fatty acid synthase
74	ENSMUSG00000031848	Lsm4	50783	-1.5428827384655	6.81499235493641	92.5613543468339	3.40603001348155e-09	5.20063961112541e-07	FALSE	5.7181839601429	6.01378109464609	6.08920916196754	5.98041132205592	7.51781434150547	7.35514654317372	7.60100616997036	5.95039638470311	7.49132235154985	LSM4 homolog	U6 small nuclear RNA and mRNA degradation associated
75	ENSMUSG00000037628	Cdkn3	72391	-6.03690641202267	3.46232198287582	91.807090786616	3.65777507137064e-09	5.51056007085558e-07	FALSE	-0.729814155859888	-0.00607733351696021	-0.0145159602633675	-1.72243825257018	4.51506417242654	4.05516529093663	5.24801710101926	-0.618211425552599	4.60608218812748	cyclin-dependent kinase inhibitor 3
76	ENSMUSG00000021270	Hsp90aa1	15519	-1.43150402795074	9.50883562642673	90.8038527161124	4.02469937016436e-09	5.98356291887988e-07	FALSE	8.80048578543319	8.65225305525304	8.56795942179724	8.8441373969889	9.82479275587492	10.0448798073308	10.5026241815843	8.71620891486809	10.12409891493	heat shock protein 90	alpha (cytosolic)	class A member 1
77	ENSMUSG00000020372	Rack1	14694	-1.2911826151248	10.9894016228871	89.9899147488829	4.35204649705055e-09	6.38620433378885e-07	FALSE	10.1743551371692	10.372881608349	10.5068427945626	10.0818477696287	11.3990899097667	11.7222397885531	11.6132474185379	10.2839818274274	11.5781923722859	receptor for activated C kinase 1
78	ENSMUSG00000029334	Prkg2	19092	-2.65735135782322	5.50090981614344	89.2312784878275	4.68353160282844e-09	6.74716257470906e-07	FALSE	3.32930491383103	3.86987940271736	4.56434311213426	3.20665223391815	6.36886767752191	6.24437481306528	6.69360232293189	3.7425449156502	6.43561493783969	protein kinase	cGMP-dependent	type II
79	ENSMUSG00000056758	Hmga2	15364	-2.21425286412196	8.37034827785033	116.727543862964	4.71746033633079e-09	6.74716257470906e-07	TRUE	6.74864281174826	7.14123131148926	7.42083805969828	6.63203087632103	8.67730153423263	9.37836262642113	9.50159576504958	6.98568576481421	9.18575330856778	high mobility group AT-hook 2
80	ENSMUSG00000021091	Serpina3n	20716	2.43909716152434	6.04171033154413	88.9853343987751	4.79685138424891e-09	6.77495297382856e-07	FALSE	6.28796866451323	6.97640441286764	6.45949697782166	6.78479556300141	4.17704468546796	3.61723810271016	4.7282145666727	6.62716640455099	4.17416578495027	serine (or cysteine) peptidase inhibitor	clade A	member 3N
81	ENSMUSG00000050410	Tcf19	106795	-4.50903644629697	3.85243195494199	87.4062748730637	5.59992084307879e-09	7.81154390196879e-07	FALSE	0.965496987094998	1.50749377013994	-0.910446686612874	0.277953231850188	4.84767598829155	4.49179353866392	5.5326555711148	0.460124325618064	4.95737503269009	transcription factor 19
82	ENSMUSG00000023015	Racgap1	26934	-2.38796021917069	5.53534679988963	85.3169289932399	6.89713389460795e-09	9.48610662099755e-07	FALSE	4.14566702673904	3.93667009227357	3.2767033861213	4.55166066052424	6.18516427824416	6.35589910383788	6.72675788913471	3.97767529141454	6.42260709040558	Rac GTPase-activating protein 1
83	ENSMUSG00000007892	Rplp1	56040	-1.30890682362912	9.66783929047534	85.2150645733616	6.96828789753781e-09	9.48610662099755e-07	FALSE	8.98985036540438	9.0097886871297	8.97156490725708	8.86730889939109	9.89109886599001	10.3393010540137	10.5092558915994	8.95962821479556	10.246551937201	ribosomal protein	large	P1
84	ENSMUSG00000036334	Igsf10	242050	1.77018478885708	6.51728205599419	84.9309883333511	7.17099927023983e-09	9.64584770886188e-07	FALSE	7.07658626293798	7.16811915285562	6.84579264691792	7.02536001937335	5.57191095269639	4.94336730870858	5.21724027616351	7.02896452052122	5.24417284585616	immunoglobulin superfamily	member 10
85	ENSMUSG00000001228	Uhrf1	18140	-4.16463072131415	3.32374368723785	84.6644026105766	7.36711146556489e-09	9.79305793522561e-07	FALSE	0.724903995677804	0.152191744784953	0.745832248556656	0.701197834338225	4.41837587349591	4.1642471978456	4.77122619165485	0.58103145583941	4.45128308766545	ubiquitin-like	containing PHD and RING finger domains	1
86	ENSMUSG00000068747	Sort1	20661	1.86452830835595	5.92479047728802	84.058130585362	7.83532582997894e-09	1.0294342622434e-06	FALSE	6.45264750521742	6.41025129189294	6.44819122339482	6.51039386825589	4.82270661676152	4.43487094175449	4.50856858367283	6.45537097219026	4.58871538072961	sortilin 1
87	ENSMUSG00000069601	Ank3	11735	-1.27176872721755	8.66859684103113	83.8347002879146	8.01601041443262e-09	1.04106783531809e-06	FALSE	7.9761762597604	7.91034518748161	7.91131079791739	8.13266822464172	9.14170935567274	9.08138278382248	9.51061385389562	7.98262511745028	9.24456866446361	ankyrin 3	epithelial
88	ENSMUSG00000024660	Incenp	16319	-2.39793754284589	5.29004873732507	83.243627687174	8.51637125017426e-09	1.09348271313317e-06	FALSE	3.52994465017519	3.85844069348225	4.33804368742654	3.43334728439235	5.74580407225707	6.26493266392231	6.47253434640255	3.78994407886908	6.16109036086064	inner centromere protein
89	ENSMUSG00000028370	Pappa	18491	2.98965448679269	4.78028063607799	82.950520816703	8.77709120301384e-09	1.11429610677363e-06	FALSE	5.68912321809234	5.7942322040565	5.22490763029439	4.86985561488407	2.8186734323552	2.46613964420088	2.10889323134163	5.39452966683182	2.46456876929924	pregnancy-associated plasma protein A
90	ENSMUSG00000067274	Rplp0	11837	-1.24191764539666	10.2288145340354	82.2060812825411	9.47939743501171e-09	1.19008568464664e-06	FALSE	9.36934171931538	9.41870389711943	9.78408390352024	9.64733384182423	10.6096477347576	10.8644452202121	10.9256733679825	9.55486584044482	10.7999221076507	ribosomal protein	large	P0
91	ENSMUSG00000022358	Fbxo32	67731	2.6230748062275	4.86917465434469	81.7121053571806	9.9792579986175e-09	1.23907292446571e-06	FALSE	5.5060441411206	5.45389519297112	5.23371406197979	5.72478808922056	2.47844534578161	3.20554449891057	3.01020653738367	5.47961037132302	2.89806546069195	F-box protein 32
92	ENSMUSG00000018848	Rars	104458	-1.35363346400041	7.51646565163495	81.4216135630044	1.02866322671151e-08	1.26335497811014e-06	FALSE	6.83266676530594	6.597346865262	6.91312570295034	6.77066380042221	7.89447787090787	8.1478607063727	8.32709604557876	6.77845078348512	8.12314487428644	arginyl-tRNA synthetase
93	ENSMUSG00000001119	Col6a1	12833	1.41058329612076	9.12118194916084	81.3048979352171	1.04130361949698e-08	1.26512791362327e-06	FALSE	9.46060936359111	9.77166214538417	9.46452599469755	9.55901239879353	8.47181821102085	8.10517406053105	7.8250627574689	9.56395247561659	8.13401834300693	collagen	type VI	alpha 1
94	ENSMUSG00000025403	Shmt2	108037	-1.94780844262589	7.06857453129986	85.6292538966331	1.06332175451225e-08	1.27813537279084e-06	FALSE	5.8327058841834	5.21020682885504	6.29674434630154	6.1360624487775	7.66321138223751	7.70126386038344	8.16989659095471	5.86892987702937	7.84479061119189	serine hydroxymethyltransferase 2 (mitochondrial)
95	ENSMUSG00000025993	Slc40a1	53945	3.03021000437376	4.99251857426588	80.7365782416134	1.10533142674029e-08	1.30658432235792e-06	TRUE	5.62480617741333	6.05444996155981	5.81186099490712	4.93369055830767	3.17494284456253	2.46613964420088	2.10889323134163	5.60620192304698	2.58332524003502	solute carrier family 40 (iron-regulated transporter)	member 1
96	ENSMUSG00000036111	Lmo1	109594	-1.81414217940064	5.97997354399064	80.6955583802313	1.11011677977131e-08	1.30658432235792e-06	FALSE	4.63799056302676	5.14579515423569	5.21604711248102	4.66883270268411	6.78975783603614	6.78960389340858	6.63270938144968	4.9171663831069	6.7373570369648	LIM domain only 1
97	ENSMUSG00000022391	Rangap1	19387	-1.30624014137506	8.00084462002558	80.4584633039604	1.13822426463166e-08	1.32585525423435e-06	FALSE	7.19649309203287	7.39882263218199	7.33750506293249	7.24491579615399	8.31950577068215	8.58066645299062	8.85608236409586	7.29443414582533	8.58541819592288	RAN GTPase activating protein 1
98	ENSMUSG00000108414	Snhg1	83673	-1.26868032273266	7.78621094946275	80.2040025006619	1.16925966025227e-08	1.34810866338678e-06	FALSE	7.11299108619309	6.89896212181695	7.05154510655733	7.32743626149865	8.32173520281594	8.44851515465952	8.3485556546782	7.09773364401651	8.37293533738455	small nucleolar RNA host gene 1
99	ENSMUSG00000023832	Acat2	110460	-2.40679948876012	7.25744201158014	105.382502053984	1.2331347646627e-08	1.40739289958827e-06	FALSE	5.97020229548905	5.37179616301222	6.31760355076794	5.10289323081158	8.22579333701642	7.87580869362919	8.32589443388411	5.6906238100202	8.14249882150991	acetyl-Coenzyme A acetyltransferase 2
100	ENSMUSG00000031239	Itm2a	16431	2.19608034435793	6.63327381455333	81.5691377328807	1.30039446160251e-08	1.46931570216468e-06	FALSE	7.45755425945796	7.57163738352989	6.43297773078256	7.15404132833696	5.11778917244858	5.24599956038125	4.65355005290101	7.15405267552685	5.00577959524361	integral membrane protein 2A
101	ENSMUSG00000020089	Ppa1	67895	-1.83774651772626	6.02298407937255	78.58604555403	1.38962924104552e-08	1.55459611827459e-06	FALSE	4.89227880867685	4.77192177121071	5.31064256998272	4.83684672756462	7.08049765666653	6.4378516943404	6.77334286069874	4.95292246935873	6.76389740390189	pyrophosphatase (inorganic) 1
102	ENSMUSG00000041431	Ccnb1	268697	-4.01105222665195	3.9657652373344	78.0505134567426	1.47228249425041e-08	1.63091371593485e-06	FALSE	0.85021004237446	0.755790547945171	2.41702578220247	0.546464224095159	4.93570171932276	4.75856132349804	5.47311364590404	1.14237264915431	5.05579222957495	cyclin B1
103	ENSMUSG00000001467	Cyp51	13121	-2.98386950124563	5.55632386884419	89.2184825446749	1.51831828772541e-08	1.66558042068053e-06	FALSE	3.94956119123133	4.01087484132514	3.71437209976431	2.20232200238869	6.63341531206736	6.54595817878145	6.48550701159301	3.46928253367737	6.55496016748061	cytochrome P450	family 51
104	ENSMUSG00000001918	Slc1a5	20514	-1.94293599435352	5.39873192760669	77.6097165432143	1.54435721129887e-08	1.6778550125448e-06	FALSE	4.240287905973	4.44483954162008	3.946355981328	4.36746632867117	6.33395080445264	6.24437481306528	5.98647040054852	4.24973743939806	6.18826533935548	solute carrier family 1 (neutral amino acid transporter)	member 5
105	ENSMUSG00000042462	Dctpp1	66422	-1.70981842816116	5.92339382445193	77.5099963736141	1.56119261081024e-08	1.67999193424237e-06	FALSE	4.88497477020441	4.98678256945685	5.1148112160573	4.82427104948119	6.38317059414542	6.8232613108614	6.72311134200358	4.95270990129994	6.6431810823368	dCTP pyrophosphatase 1
106	ENSMUSG00000037278	Tmem97	69071	-1.96648063034681	5.43843885419089	77.3600021532423	1.58689508587546e-08	1.6915403372931e-06	FALSE	4.47242627757336	3.8235701205625	4.38623255407536	4.40172736757979	6.31914894719094	6.15468253928434	6.24225347728052	4.27098907994775	6.2386949879186	transmembrane protein 97
107	ENSMUSG00000041959	S100a10	20194	-1.21828741542118	8.70468627190863	76.6922059995289	1.70708447474773e-08	1.80264929721258e-06	FALSE	8.17417946174269	8.18445861446661	8.03863327293679	7.79682554746102	9.4550445028099	9.17397077959903	9.17248370629191	8.04852422415178	9.26716632956695	S100 calcium binding protein A10 (calpactin)
108	ENSMUSG00000061762	Tac1	21333	-2.58468406132366	5.0966266117246	76.5699159942404	1.73015521043598e-08	1.81009478914038e-06	FALSE	3.01821001853833	3.55257135798445	3.8579866535347	3.41109424991494	6.61656514599125	5.8517889466162	5.31737489157801	3.45996556999311	5.92857632806182	tachykinin 1
109	ENSMUSG00000027750	Postn	50706	2.66494744671136	8.36116595075997	119.252844042889	1.7823480117452e-08	1.84490113876203e-06	FALSE	8.8420976907789	9.36641336760636	8.84868320496736	8.89838651996892	6.9229915068102	5.96165502731454	5.87914957375693	8.98889519583038	6.25459870262722	periostin	osteoblast specific factor
110	ENSMUSG00000003279	Dlgap1	224997	-1.40245162179207	6.84704584200762	76.230070361968	1.79608040768053e-08	1.84490113876203e-06	FALSE	6.13011444034417	6.22225010753817	6.13223173039044	5.81864928144794	7.34152943901297	7.51300663278341	7.57898394093891	6.07581138993018	7.4778400042451	DLG associated protein 1
111	ENSMUSG00000044533	Rps2	16898	-1.41175917970395	8.20214358540696	76.0421124232373	1.8337186134455e-08	1.86659338858745e-06	FALSE	7.12699008214968	7.31447947527242	7.57258599318935	7.64122212292088	8.6126128854405	8.66352067397824	9.17315204352431	7.41381941838308	8.81642853431435	ribosomal protein S2
112	ENSMUSG00000012848	Rps5	20103	-1.0487561287202	11.2894435244768	75.5779091160184	1.93042583979131e-08	1.94748942533947e-06	FALSE	10.764611785002	10.7482602224085	10.7772627152949	10.6907977837906	11.7903587852351	11.8814040612021	11.7054166470555	10.745233126624	11.7923931644976	ribosomal protein S5
113	ENSMUSG00000023940	Sgo1	72415	-3.89245348788575	4.02652207225989	75.2395781671427	2.00442455584439e-08	2.00424717314033e-06	FALSE	0.965496987094998	-0.00607733351696021	1.24116533550657	2.30243579164037	4.87222054571037	5.16080608394783	5.37428082413865	1.12575519518124	5.13576915126562	shugoshin 1
114	ENSMUSG00000020267	Hint1	15254	-1.22335200104679	9.46717242332317	74.6835305288063	2.13287619879965e-08	2.1139796640559e-06	FALSE	8.92856121632406	8.68702217395965	8.83933753898561	8.79503684615177	9.75501686147588	9.9679730711754	10.3317727394184	8.81248944385527	10.0182542240232	histidine triad nucleotide binding protein 1
115	ENSMUSG00000022887	Masp1	17174	-2.50883748927502	5.01955021811936	74.3483304914932	2.21464553091748e-08	2.17593737859449e-06	FALSE	3.90692551174111	3.44960888324256	2.47759259210739	3.60980201473384	5.61132590480173	6.27307447593467	5.88568846390602	3.36098225045622	5.92336294821414	mannan-binding lectin serine peptidase 1
116	ENSMUSG00000032193	Ldlr	16835	-3.29915870228206	6.69822002255459	123.415458237673	2.266905372019e-08	2.20808308607264e-06	FALSE	4.21720809811532	3.49463831995739	5.25981534416465	4.42412423343031	7.71275222417922	7.87981287313186	7.60299162134838	4.34894649891692	7.73185223955316	low density lipoprotein receptor
117	ENSMUSG00000031490	Eif4ebp1	13685	-1.44644428446833	7.20856063681293	74.0284807481388	2.2958784737713e-08	2.20912688064463e-06	FALSE	5.99416102296846	6.40042529898478	6.51834210718809	6.65706659263392	7.65262352514211	7.89703703160464	8.00250304475933	6.39249875544381	7.85072120050203	eukaryotic translation initiation factor 4E binding protein 1
118	ENSMUSG00000057841	Rpl32	19951	-1.08299883172913	10.8607016625707	73.985349006009	2.30708002403812e-08	2.20912688064463e-06	FALSE	10.2911997085155	10.4163137517594	10.3264165562478	10.1360645575934	11.2466844201337	11.4719419296046	11.4085407331626	10.292498643529	11.375722360967	ribosomal protein L32
119	ENSMUSG00000025967	Eef1b2	55949	-1.13741285618147	10.3554164688125	73.2665984224324	2.50282406346741e-08	2.37642093219481e-06	FALSE	9.80677546565506	9.83431174177739	9.85500264196263	9.50619158301651	10.7092255773073	11.0300342618452	10.9252767035354	9.7505703581029	10.8881788475626	eukaryotic translation elongation factor 1 beta 2
120	ENSMUSG00000031807	Pgls	66171	-1.21892756809603	9.06247967024328	73.1893446379005	2.52492220301202e-08	2.3774246643194e-06	FALSE	8.52135020620472	8.47212923649191	8.01456295457312	8.57687488484771	9.58477699442956	9.72735775286835	9.57928642796698	8.39622932052936	9.6304737250883	6-phosphogluconolactonase
121	ENSMUSG00000021175	Cdca7l	217946	-1.84965785089661	5.7583892683493	72.6830334565235	2.67514509332326e-08	2.49805490987268e-06	FALSE	4.87763356479068	4.78406448347669	4.7960339371423	4.247003925495	6.33689303896316	6.81212919004582	6.38754893376601	4.67618397772617	6.51219038759166	cell division cycle associated 7 like
122	ENSMUSG00000022489	Pde1b	18574	2.69748188863374	6.00411228436369	79.3901992385205	3.08404528150473e-08	2.84426926580185e-06	FALSE	6.4722756240148	6.89476874421496	6.53268586098926	6.63203087632103	2.78459787799658	4.21584349626053	4.49152198068082	6.63294027638501	3.83065445164598	phosphodiesterase 1B	Ca2+-calmodulin dependent
123	ENSMUSG00000040675	Mthfd1l	270685	-1.36718597102926	6.85494091734415	71.4145957338914	3.09624851485643e-08	2.84426926580185e-06	FALSE	5.89947135804881	5.9930085086719	6.39422696187157	6.12755762577697	7.4863601341483	7.45514328629279	7.48737111135388	6.10356611359231	7.47629151059832	methylenetetrahydrofolate dehydrogenase (NADP+ dependent) 1-like
124	ENSMUSG00000034463	Scara3	219151	1.29502471960687	7.93536759932933	71.1029957029903	3.21045979586249e-08	2.92136061918798e-06	FALSE	8.29552075722727	8.50276061274922	8.19335713773136	8.41647141004553	7.28628363088893	7.07451502102808	6.78037812254044	8.35202747943834	7.04705892481915	scavenger receptor class A	member 3
125	ENSMUSG00000032231	Anxa2	12306	-1.10011453854219	10.5765724285453	71.0459086209011	3.23187961234178e-08	2.92136061918798e-06	FALSE	9.93475986498357	9.88698361016783	10.091981120118	10.0810771677123	11.302967664004	11.0581341177175	10.9155241995276	9.99870044074541	11.0922086604164	annexin A2
126	ENSMUSG00000073676	Hspe1	15528	-1.33283906839145	7.71395625158275	70.683306604926	3.37163907782292e-08	3.02350396351755e-06	FALSE	7.06532169578967	7.11262969947408	6.85723532535384	6.91799858659786	7.95221920885286	8.30501346572897	8.63717265898835	6.98829632680386	8.29813511119006	heat shock protein 1 (chaperonin 10)
127	ENSMUSG00000030352	Tspan9	109246	-1.21140191330801	7.95768816514525	70.2500818121286	3.54735613100398e-08	3.15602967907196e-06	FALSE	7.06370526791302	7.20471380762151	7.38571162674729	7.55505317451597	8.60957478744681	8.53907278528968	8.41786638779602	7.30229596919945	8.52217132017751	tetraspanin 9
128	ENSMUSG00000001768	Rin2	74030	2.15410056105268	6.75104372600619	76.6933206082913	3.84320847266551e-08	3.3925322291131e-06	TRUE	7.42392988621199	7.64337601305771	6.9905043553048	7.18059476763555	5.77212814469225	4.71140736991239	4.77122619165485	7.30960125555251	5.08492056875316	Ras and Rab interactor 2
129	ENSMUSG00000030268	Bcat1	12035	-1.83505788079011	6.14796030623141	69.4784320789502	3.88569205221903e-08	3.40142125153513e-06	FALSE	5.004377949254	4.82577676256137	4.64577832816929	5.6340321946139	6.88127729210138	6.72874520652823	7.11687685998534	5.02749130864964	6.90896645287165	branched chain aminotransferase 1	cytosolic
130	ENSMUSG00000064351	COX1	17708	1.21158896216138	11.1412258689897	69.4183392335772	3.9134858190952e-08	3.40142125153513e-06	FALSE	11.6407295251977	11.8353662964683	11.3185060327464	11.3106773048632	10.2976768856014	10.3688041036379	10.3296760743325	11.5263197898189	10.3320523545239	cytochrome c oxidase subunit I
131	ENSMUSG00000052516	Robo2	268902	1.78008336372872	6.09408086637291	69.1846583635611	4.02365308866088e-08	3.4704775762427e-06	FALSE	6.77060751670707	6.85359171093533	6.3902940176778	6.35441152893122	4.61540313341231	4.77011287271141	5.10963367636195	6.59222619356285	4.83171656082856	roundabout guidance receptor 2
132	ENSMUSG00000041120	Nbl1	17965	1.19123412087686	8.40741838385687	69.0161056466406	4.10522232218938e-08	3.51400810745589e-06	FALSE	8.98686828732193	8.70589366920519	8.72999715025869	8.77720443926465	7.70138197730971	7.7251998079465	7.38954391018769	8.79999088651261	7.60537523181464	NBL1	DAN family BMP antagonist
133	ENSMUSG00000031740	Mmp2	17390	1.15708533703584	9.72736278034732	68.9105222059757	4.15723921428296e-08	3.53177788587843e-06	TRUE	10.2687510078721	10.2646576712539	9.82070978772822	10.0643531829496	8.96993450297553	8.90727853096099	9.00014454876839	10.1046179124509	8.95911919423497	matrix metallopeptidase 2
134	ENSMUSG00000032294	Pkm	18746	-1.05335993846867	11.0593750954809	68.8373982051375	4.19368725375197e-08	3.53615464777191e-06	FALSE	10.5422405190274	10.6773024472691	10.4127995447601	10.4006763076684	11.4644481671583	11.5352965137512	11.6890375657009	10.5082547046813	11.5629274155368	pyruvate kinase	muscle
135	ENSMUSG00000026068	Il18rap	16174	-6.64246122181814	2.93608339672833	68.3658627522124	4.43728780273345e-08	3.69018607550133e-06	FALSE	-1.72243825257018	-0.183873281758679	-1.72243825257018	-1.72243825257018	4.61540313341231	3.99736698601526	3.71554730604178	-1.3377970098673	4.10943914182312	interleukin 18 receptor accessory protein
136	ENSMUSG00000039713	Plekhg5	269608	1.31096576583907	8.02179471242879	68.357624816864	4.44167896511356e-08	3.69018607550133e-06	FALSE	8.47040907669128	8.46837175686353	8.46046310392238	8.38933748078034	7.49560533160936	6.95814322186252	6.8688451589337	8.44714535456438	7.10753123746852	pleckstrin homology domain containing	family G (with RhoGef domain) member 5
137	ENSMUSG00000031328	Flna	192176	-1.23342943520895	9.6917470807337	67.7746261932718	4.7648591800133e-08	3.92979152372046e-06	FALSE	9.00002808875416	8.92836446797995	8.81973168688908	9.33021920289785	10.0599714694351	10.1327902477047	10.5558687711775	9.01958586163026	10.2495434961058	filamin	alpha
138	ENSMUSG00000045328	Cenpe	229841	-3.79268647722981	4.95289066117545	87.5089163521967	4.86356286214469e-08	3.95729814451489e-06	FALSE	2.72287921466491	2.5184490262481	-0.0145159602633675	2.60652866858115	5.44130375253595	6.13694749169829	6.43735922443284	1.9583352373077	6.0052034895557	centromere protein E
139	ENSMUSG00000037563	Rps16	20055	-1.07771519373248	9.59974655471313	67.5405071780239	4.90181079997069e-08	3.95729814451489e-06	FALSE	8.94226120101258	9.13446772228449	9.12617662628	8.9390516580877	9.95544850392099	10.0596634883166	10.309452316007	9.03548930191619	10.1081881027482	ribosomal protein S16
140	ENSMUSG00000031503	Col4a2	12827	1.2316610325011	8.44988159090599	67.5380325680783	4.90328117737927e-08	3.95729814451489e-06	FALSE	8.76063415457235	8.98830229300795	8.73853005277543	8.92341429656808	7.90641057064601	7.42440388068699	7.49594414786834	8.85272019923095	7.60891953306711	collagen	type IV	alpha 2
141	ENSMUSG00000061477	Rps7	20115	-1.17088072314718	9.60139951793163	67.2865864347324	5.05523390669859e-08	4.05099914267996e-06	FALSE	8.94094106734813	8.87933253943868	9.15021405424237	8.94511426133293	9.80314865172102	10.2013223022162	10.3932963261483	8.97890048059053	10.1325890933618	ribosomal protein S7
142	ENSMUSG00000035158	Mitf	17342	1.76638145488972	6.55703904840791	67.1370387609955	5.14804713980674e-08	4.09632286145608e-06	FALSE	7.28794013219642	7.23377829297132	6.36245904686933	7.21712752261752	5.44676148219731	5.20403158239464	5.27815105823153	7.02532624866364	5.30964804094116	melanogenesis associated transcription factor
143	ENSMUSG00000028832	Stmn1	16765	-3.4027819635696	7.33910754011604	128.519660480542	5.31934696471899e-08	4.20302806673845e-06	FALSE	4.8628381265284	4.22196849668579	4.77205309317597	5.69516597753466	7.87234157149148	8.60263818410792	8.59390233287393	4.88800642348121	8.35629402949111	stathmin 1
144	ENSMUSG00000074457	S100a16	67860	-1.18532559925686	9.1328278254351	66.7144200621806	5.42057098818563e-08	4.25326608302148e-06	FALSE	8.80436267067887	8.4408333590301	8.3584684329583	8.36891741275255	9.86101181731422	9.73695510233008	9.43850836347232	8.49314546885496	9.67882509437221	S100 calcium binding protein A16
145	ENSMUSG00000011257	Pabpc4	230721	-1.35183274879255	9.21699181818837	66.4575625630706	5.59389489931104e-08	4.35899437705624e-06	FALSE	8.39977635134619	8.24775162703251	8.92542839690031	8.24583343785377	9.55255127159313	9.81779363663523	10.0803128383526	8.4546974532832	9.81688591552698	poly(A) binding protein	cytoplasmic 4
146	ENSMUSG00000007041	Clic1	114584	-1.04470918673253	9.62070255487845	66.2614419641754	5.73031845475525e-08	4.40483255336223e-06	FALSE	9.28514699705623	8.93654685112795	9.07196355731309	9.00089092542937	10.0655251392538	10.1204339854796	10.1834276256556	9.07363708273166	10.1231289167963	chloride intracellular channel 1
147	ENSMUSG00000020649	Rrm2	20135	-3.86969428327616	3.54909970716202	66.2371854578808	5.74744304034887e-08	4.40483255336223e-06	FALSE	1.07224908015076	-0.386701659232234	1.49664763859479	1.29432101423994	5.06907777962134	4.40554464980861	4.38478271679388	0.869129018438313	4.61980171540794	ribonucleotide reductase M2
148	ENSMUSG00000038252	Ncapd2	68298	-2.39531755504223	4.81992408041876	66.2058167322563	5.76967181075857e-08	4.40483255336223e-06	FALSE	2.78698018653158	2.92163029427528	3.34331642051479	4.00846681368502	5.79370380916788	5.59026777853909	5.78434979868594	3.26509842875167	5.7227737954643	non-SMC condensin I complex	subunit D2
149	ENSMUSG00000029096	Htra3	78558	2.43878273163794	4.68508961659418	66.0236433517539	5.90063954753954e-08	4.47458565420465e-06	FALSE	5.47232584361567	5.4424489452153	4.77205309317597	5.34514743170114	3.00777777148491	2.94517964027134	2.68987415513243	5.25799382842702	2.88094385562956	HtrA serine peptidase 3
150	ENSMUSG00000027397	Slc20a1	20515	-1.32387272724307	6.69995809997651	65.6515127534445	6.17840028879007e-08	4.65398299086927e-06	FALSE	5.98735617581135	5.79122736829137	6.10369303964886	6.0522693772564	7.41297589341291	7.11130916344431	7.37799551424965	5.98363649025199	7.30076019036896	solute carrier family 20	member 1
151	ENSMUSG00000027712	Anxa5	11747	-1.09886721207224	9.62079405311808	64.8534885809063	6.82356284134699e-08	5.10592294995892e-06	FALSE	9.2781942709409	8.83879792645797	8.99052372308609	9.04378389095657	10.037992553979	10.0499232748319	10.3284766105001	9.03782495286038	10.1387974797703	annexin A5
152	ENSMUSG00000021996	Esd	13885	-1.17841010704009	7.40399546779608	64.5582231542579	7.08066765728919e-08	5.2634515697178e-06	FALSE	6.66795735135939	6.74752103882342	7.02642456457309	6.66296398443468	7.99475624255985	7.91665885122345	7.9613079970011	6.77621673479765	7.9575743635948	esterase D/formylglutathione hydrolase
153	ENSMUSG00000002870	Mcm2	17216	-1.93115581879504	4.94370821633031	63.993432000304	7.60251512585037e-08	5.58530308312157e-06	FALSE	3.58507172851538	3.99006006397504	3.83502187193988	3.86848980274425	5.95559240676612	5.66022491472367	5.56560777397027	3.81966086679364	5.72714169848669	minichromosome maintenance complex component 2
154	ENSMUSG00000078812	Eif5a	276770	-1.13885660780957	8.57369602717897	63.983040466573	7.61250265333854e-08	5.58530308312157e-06	FALSE	7.77256743323342	7.88801658735473	8.24435974309042	7.95660318229166	9.21949400691095	8.91770270837253	9.18314012555728	7.96538673649256	9.10677894694692	eukaryotic translation initiation factor 5A
155	ENSMUSG00000021569	Trip13	69716	-3.38694191472174	3.96242508627126	63.5614171634954	8.03010140249906e-08	5.8536848868927e-06	FALSE	2.12177789413075	0.424574393900704	2.47759259210739	1.47680672967839	4.71826926463072	5.0888329653762	5.22757234065736	1.62518790245431	5.01155819022143	thyroid hormone receptor interactor 13
156	ENSMUSG00000022351	Sqle	20775	-1.56558271332776	6.03268105410075	63.3445953924364	8.25456484293789e-08	5.97873898463815e-06	FALSE	4.94941688494354	4.94413160193755	5.19816113214049	5.48220664949633	6.8873108199614	6.56597773880129	6.68987089187435	5.14347906712948	6.71438648354568	squalene epoxidase
157	ENSMUSG00000029363	Rfc5	72151	-2.55482524508293	4.28164136510452	63.2359710956611	8.36959222143697e-08	6.02344092420486e-06	FALSE	3.01821001853833	2.89947701513057	2.28768512104484	2.52598374985584	4.77143276786629	5.60324217529567	5.1751557823422	2.6828389761424	5.18327690850139	replication factor C (activator 1) 5
158	ENSMUSG00000040037	Negr1	320840	1.8616609627515	6.44764746095072	63.1816296054025	8.42779443003678e-08	6.02693982689782e-06	FALSE	7.52018417001199	6.54835567213451	6.60573639080332	7.01985587267221	4.83107784989125	5.20403158239464	5.31737489157801	6.92353302640551	5.1174947746213	neuronal growth regulator 1
159	ENSMUSG00000033952	Aspm	12316	-4.1151565177219	3.48528957156432	62.8983606397895	8.73845063747541e-08	6.20979583351161e-06	FALSE	0.85021004237446	-0.905206649512944	1.09417510341106	1.24485008788373	4.15053357894212	4.46361296238152	5.12076277032273	0.571007146039075	4.57830310388212	abnormal spindle microtubule assembly
160	ENSMUSG00000041859	Mcm3	17215	-3.83153543503442	5.52378547604422	96.4403417968572	8.87730085300556e-08	6.26903889613187e-06	FALSE	2.8179933363688	3.33872953708674	3.34331642051479	1.24485008788373	6.2046236337162	6.86425806433957	6.71579047973943	2.68622234546352	6.59489072593173	minichromosome maintenance complex component 3
161	ENSMUSG00000074656	Eif2s2	67204	-0.943774530551325	10.9818849399272	62.5139283964866	9.18027292662861e-08	6.4427269439737e-06	FALSE	10.4688737972256	10.5391642844398	10.4614076223335	10.5324680578392	11.4054102760433	11.4922450764587	11.4348345719666	10.5004784404595	11.4441633081562	eukaryotic translation initiation factor 2	subunit 2 (beta)
162	ENSMUSG00000006678	Pola1	18968	-1.87077404151108	5.25759801424848	62.2612829023239	9.48392224523171e-08	6.59805633049186e-06	FALSE	3.68938246609218	4.49740950305856	4.30499966431207	4.11555916491784	6.15880332673479	5.98662505373462	5.9494972718854	4.15183769959516	6.03164188411827	polymerase (DNA directed)	alpha 1
163	ENSMUSG00000037894	H2az1	51788	-1.1967502171542	8.01786459430516	62.2093315945138	9.54771432193267e-08	6.59805633049186e-06	FALSE	7.28516843781674	7.47101456683834	7.1663855465109	7.57145001113987	8.29172236759456	8.57738273441189	8.82324714062615	7.37350464057646	8.56411741421087	H2A.Z variant histone 1
164	ENSMUSG00000006920	Ezh1	14055	1.30971204716208	6.76756176825443	62.1857805951756	9.57678766440097e-08	6.59805633049186e-06	FALSE	7.25998060922331	7.0586736791582	7.24253211943027	7.19205996276106	5.7053948467721	5.94646289712902	5.9925415051203	7.18831159264321	5.88146641634047	enhancer of zeste 1 polycomb repressive complex 2 subunit
165	ENSMUSG00000042489	Clspn	269582	-3.2628522488683	3.88838850798576	61.5342416286992	1.04208050454428e-07	7.13604098233082e-06	FALSE	2.51148174776884	1.10460287528233	2.14559654250347	0.968318349917633	4.98904496895146	4.67500211319195	5.10963367636195	1.68249987886807	4.92456025283512	claspin
166	ENSMUSG00000006057	Atp5g1	11951	-1.22731437929395	7.95530782272904	61.4165885671118	1.05817242105914e-07	7.20258444912485e-06	FALSE	7.55626737616339	7.12461602264026	7.32725603510567	7.15989179867711	8.26416639578283	8.43587879736487	8.82579963002227	7.29200780814661	8.50861494105666	ATP synthase	H+ transporting	mitochondrial F0 complex	subunit C1 (subunit 9)
167	ENSMUSG00000058756	Thra	21833	1.16873290400532	8.71262573353418	61.2848790377998	1.07651028531756e-07	7.28352677473243e-06	FALSE	9.11374823660428	8.96948480134578	9.04282126282935	9.27275830446173	8.11017326495809	8.04463541336103	7.59901798242828	9.09970315131028	7.91794222024914	thyroid hormone receptor alpha
168	ENSMUSG00000001056	Nhp2	52530	-1.32224622801556	7.0033550868084	60.9224198919163	1.12879585854405e-07	7.59182405100552e-06	FALSE	6.6356819404285	6.02916657960614	6.07947182397232	6.3338571536096	7.5229906770133	7.75602489417092	7.54013535126001	6.26954437440414	7.60638364081474	NHP2 ribonucleoprotein
169	ENSMUSG00000034614	Pik3ip1	216505	1.56249866588414	6.60077599694756	60.8093475756723	1.14567079709163e-07	7.65972445937178e-06	FALSE	7.02269451230335	7.04107386376221	6.91312570295034	7.30422885436464	5.49497362771397	5.88934831621612	5.05266282151989	7.07028073334513	5.47899492181666	phosphoinositide-3-kinase interacting protein 1
170	ENSMUSG00000024236	Svil	225115	1.55526527205181	6.50680032193139	60.6189902307538	1.17470691920122e-07	7.80765498826743e-06	FALSE	6.96498041410505	7.2955188896017	6.46324595950595	7.07485959950209	5.41370104071026	5.46081730557323	5.42902706633572	6.9496512156787	5.43451513753974	supervillin
171	ENSMUSG00000025364	Pa2g4	18813	-1.33750854391527	6.92096403902962	60.5185029172841	1.19035881553238e-07	7.86541769397684e-06	FALSE	6.07982158241382	6.44889939758651	6.07947182397232	6.14788559510536	7.54223818650704	7.19296472541786	7.80277822287208	6.1890195997695	7.51266037826566	proliferation-associated 2G4
172	ENSMUSG00000093674	Rpl41	67945	-1.23150767271756	11.5229132370884	60.3629773641953	1.21503538614766e-07	7.96147496123006e-06	FALSE	10.8833378992405	10.662476736806	10.8277568658884	11.0589588851763	11.7416523465043	11.9300851060194	12.5050549141601	10.8581325967778	12.0589307888946	ribosomal protein L41
173	ENSMUSG00000021595	Nsun2	28114	-1.16440198712576	7.74647353071469	60.3383838433723	1.2189885549985e-07	7.96147496123006e-06	TRUE	7.45632278720027	6.93207744953035	7.1243843135452	6.96075787170194	8.35766987017828	8.2940528999839	8.23151290584927	7.11838560549444	8.29441189200382	NOL1/NOP2/Sun domain family member 2
174	ENSMUSG00000023905	Tnfrsf12a	27279	-2.24227067025915	5.89328887644095	65.9769172383703	1.22722501003132e-07	7.96920424617467e-06	FALSE	4.13339085010723	4.0313935753867	5.31064256998272	4.34416510451686	7.13560585095512	6.62442169884655	6.40130500044446	4.45489802499838	6.72044418341538	tumor necrosis factor receptor superfamily	member 12a
175	ENSMUSG00000109324	Prmt1	15469	-0.969163891882953	8.81954133505187	60.0573598422548	1.26517385738227e-07	8.16868537974986e-06	FALSE	8.38237502021317	8.31937671229175	8.29992377730074	8.29337152668455	9.25453610672677	9.39291223224119	9.22499569024507	8.32376175912255	9.29081467640434	protein arginine N-methyltransferase 1
176	ENSMUSG00000065701	Rny1	19872	-2.51194351841356	5.16976865043726	61.7799938716161	1.31075716599788e-07	8.41491205602843e-06	FALSE	3.75495544617379	4.07157578171746	3.83502187193988	2.27805108635882	6.34860233764726	5.89463499961226	5.98647040054852	3.48490104654748	6.07656924593601	RNA	Y1 small cytoplasmic	Ro-associated
177	ENSMUSG00000033721	Vav3	57257	1.62287080386232	6.36970956053209	59.7472008356867	1.31838237500355e-07	8.41604658483902e-06	FALSE	6.74057200211527	6.87928789655831	6.40596187095172	7.26676736253942	5.40251036619052	5.19548947070421	5.10963367636195	6.82314728304118	5.23587783775223	vav 3 oncogene
178	ENSMUSG00000025068	Gsto1	14873	-1.09543888134081	7.51655321254215	59.65128692118	1.33532880873554e-07	8.47633719657465e-06	FALSE	6.9245868399667	6.91561479889759	7.04655586871657	6.89513235650164	7.88445800239619	8.19468815049496	8.02340914757067	6.94547246602062	8.03418510015394	glutathione S-transferase omega 1
179	ENSMUSG00000025232	Hexa	15211	1.07709179290446	8.18223984240925	59.5732977925135	1.34928402742392e-07	8.51707275187871e-06	FALSE	8.68799875177062	8.48984482644371	8.36749895633435	8.6317313961934	7.47438572685375	7.53687048939871	7.40783119306334	8.54426848268552	7.4730291364386	hexosaminidase A
180	ENSMUSG00000017716	Birc5	11799	-4.84268767082229	5.6537889709279	108.342955247552	1.42317937420263e-07	8.9336131939531e-06	FALSE	1.35198273414349	3.0875814669167	2.068934780131	0.77275580355175	6.34275956774746	6.65277916534336	7.29691497516348	1.82031369618573	6.76415123608477	baculoviral IAP repeat-containing 5
181	ENSMUSG00000071644	Eef1g	67160	-0.96518163177791	10.0935227205853	59.0722265332212	1.44284328980281e-07	8.98618196245051e-06	FALSE	9.66232250644035	9.50857531792191	9.59156318631379	9.63313421609528	10.4443689580821	10.7315381256583	10.5028900361097	9.59889880669283	10.55959903995	eukaryotic translation elongation factor 1 gamma
182	ENSMUSG00000034926	Dhcr24	74754	-3.31461242347916	5.43205858770507	81.2290380116994	1.44746005590406e-07	8.98618196245051e-06	FALSE	3.35067204081299	1.72464903362585	4.06952164014684	2.98353900930384	6.47684204655123	6.40488630970229	6.53626172062296	3.03209543097238	6.47266335895883	24-dehydrocholesterol reductase
183	ENSMUSG00000009281	Rarres2	71660	1.82167502415509	5.71950867183821	58.846338243199	1.487323698668e-07	9.18320790778672e-06	FALSE	5.86647481073404	5.9315652759288	6.43297773078256	6.59919022014379	4.47288946297753	4.5056800570502	4.3089669931058	6.2075520093973	4.42917883771118	retinoic acid receptor responder (tazarotene induced) 2
184	ENSMUSG00000027381	Bcl2l11	12125	1.65280311320674	6.15505645551101	58.6220160258606	1.53298533675815e-07	9.41369636958168e-06	FALSE	6.46494633800818	6.58004036608055	6.69771679569187	6.82322230253439	4.58602732269304	5.41003658728371	4.90598752663581	6.64148145057875	4.96735047887085	BCL2-like 11 (apoptosis facilitator)
185	ENSMUSG00000028698	Pik3r3	18710	1.80261656352165	5.64467087826465	58.5773911440401	1.54225065241091e-07	9.41940006572482e-06	FALSE	6.00093392391415	6.36650729170963	6.05979773820392	6.18770192110464	3.91883593913494	4.44931352731995	4.68388111030499	6.15373521873309	4.35067685891996	phosphoinositide-3-kinase regulatory subunit 3
186	ENSMUSG00000028066	Pmf1	67037	-1.87980943969078	6.52621303272667	63.4091325433501	1.58448628968321e-07	9.62532827265088e-06	FALSE	5.42274732655992	4.70962617697759	5.21604711248102	6.0360015787339	7.03773956679202	7.37608608596113	7.47224460939901	5.34610554868811	7.29535675405072	polyamine-modulated factor 1
187	ENSMUSG00000026955	Sapcd2	72080	-7.75895390445148	2.24356768949816	58.3144797646405	1.59809790054561e-07	9.65610063008814e-06	FALSE	-1.1423888283379	-1.72243825257018	-1.72243825257018	-1.72243825257018	3.27651135529348	3.42602707197813	3.80105119586948	-1.57742589651211	3.50119654104703	suppressor APC domain containing 2
188	ENSMUSG00000030978	Rrm1	20133	-2.32819642157808	4.58995189809876	58.070595829402	1.65188722623219e-07	9.92801796233909e-06	FALSE	3.75495544617379	3.0875814669167	2.97444027275469	2.75526659272493	5.24227042114446	5.22096555488188	5.88568846390602	3.14306094464253	5.44964147997745	ribonucleotide reductase M1
189	ENSMUSG00000001507	Itga3	16400	-1.47601272764761	6.55883367209506	57.8265741903339	1.70769668320364e-07	1.02091348272582e-05	FALSE	5.33969774675993	5.65571512686358	5.93576227588428	5.96712613774934	6.82161419949625	7.31233303091187	7.45035643421767	5.72457532181428	7.1947678882086	integrin alpha 3
190	ENSMUSG00000022421	Nptxr	73340	-1.02650611839189	8.48825496885347	57.7767195300123	1.71935083523556e-07	1.02097909726266e-05	FALSE	7.93962880561784	7.90131583181621	8.12281676318183	7.85876985365724	8.81765973409055	8.96684182215077	9.14957403501825	7.95563281356828	8.97802519708652	neuronal pentraxin receptor
191	ENSMUSG00000026360	Rgs2	19735	1.30024352816143	7.62187389357893	57.7489566998683	1.72587846337878e-07	1.02097909726266e-05	FALSE	7.7191476132398	7.95130208973202	8.36248897907761	8.07235127804852	6.99367542068419	6.6148439778574	6.58529137098593	8.02632249002449	6.73127025650918	regulator of G-protein signaling 2
192	ENSMUSG00000049907	Rasl11b	68939	2.33229922573123	4.92430325428836	57.0405448473395	1.90197067205399e-07	1.11497530772521e-05	FALSE	5.23443403853992	5.74848899252721	5.34355905874766	5.67429615250522	3.80445803738511	2.81739607569758	2.68987415513243	5.50019456058	3.10390942273837	RAS-like	family 11	member B
193	ENSMUSG00000017707	Serinc3	26943	1.11106806988135	8.55762334393257	57.0308733645885	1.90450689787562e-07	1.11497530772521e-05	FALSE	8.84256907955171	9.0565248912385	8.96563011667077	8.86321662751558	8.09895165292482	7.59160672743775	7.73015293160269	8.93198517874414	7.80690377065509	serine incorporator 3
194	ENSMUSG00000041939	Mvk	17855	-1.87406000872004	5.18926379926398	56.9767016242185	1.91878137695537e-07	1.11702369582497e-05	TRUE	4.42285127181492	3.66189326529233	4.35428614594846	3.90875397106336	6.07317662326887	5.67872975364626	6.10888834994216	4.08694616352977	5.95359824228576	mevalonate kinase
195	ENSMUSG00000038900	Rpl12	269261	-0.976754383509656	10.7439586852733	56.9427860444496	1.92777786251766e-07	1.11702369582497e-05	FALSE	10.230542376168	10.2330349407037	10.2503470285758	10.2596184237691	11.0046331010498	11.175304793713	11.445938544629	10.2433856923042	11.2086254797973	ribosomal protein L12
196	ENSMUSG00000039982	Dtx4	207521	1.83664633749593	7.67339986684248	67.1985267278612	1.98516985850382e-07	1.14217650987852e-05	FALSE	8.33759628188482	8.52960328648346	7.66988431956556	8.14409753218423	6.85072525276175	6.05432592323237	6.03433859112904	8.17029535502952	6.31312992237438	deltex 4	E3 ubiquitin ligase
197	ENSMUSG00000037458	Azin1	54375	-1.22264436329494	6.80758499457016	56.7077604551651	1.99140430521345e-07	1.14217650987852e-05	FALSE	6.4074828081635	6.09887259202464	6.11326880024393	5.98794828760011	7.45284935265126	7.44796918720144	7.22138153400421	6.15189312200804	7.37406669128564	antizyme inhibitor 1
198	ENSMUSG00000038175	Mylip	218203	1.85366342362657	5.74622441107041	56.6319017056711	2.01242882437506e-07	1.14840572154615e-05	FALSE	6.07982158241382	6.62966800338109	6.23668118016832	6.08250576953564	4.70921504759728	4.58630409259251	3.82846228222661	6.25716913387472	4.3746604741388	myosin regulatory light chain interacting protein
199	ENSMUSG00000059901	Adamts14	237360	-2.70265823269868	4.11753517339897	56.5153216449944	2.04521456392012e-07	1.16125021898158e-05	FALSE	2.12177789413075	2.5184490262481	2.88782674370201	2.17616908572324	5.56690749835072	5.07026431833233	4.3089669931058	2.42605568745102	4.98204626992962	a disintegrin-like and metallopeptidase (reprolysin type) with thrombospondin type 1 motif	14
200	ENSMUSG00000032826	Ank2	109676	1.19745095950972	8.89309381536676	56.4379615641909	2.06729300926451e-07	1.16529551103428e-05	TRUE	9.36048178392586	9.30743160559845	8.94029941973958	9.49978044591895	8.22658675024176	7.75747645462736	8.25063636282256	9.27699831379571	8.07823318923056	ankyrin 2	brain
201	ENSMUSG00000030677	Kif22	110033	-4.41834043046807	4.74774599687351	82.6909693089327	2.07296572898389e-07	1.16529551103428e-05	FALSE	2.72287921466491	0.294801817997849	1.90218907416808	0.462393460155024	5.83591061788441	5.98166550310946	5.84600304019961	1.34556589174647	5.88785972039783	kinesin family member 22
202	ENSMUSG00000029426	Scarb2	12492	1.31205500101485	8.26416747533561	56.360148143156	2.08976430647293e-07	1.16892311380384e-05	FALSE	8.64540719898301	8.73667759675327	8.73930327444298	8.63713400678616	7.85191860726006	7.06516796930524	7.06019699464952	8.68963051924135	7.32576119040494	scavenger receptor class B	member 2
203	ENSMUSG00000046364	Rpl27a	26451	-0.990903476607227	10.263012328491	56.3221836386267	2.10082479530111e-07	1.16932115084272e-05	FALSE	9.88093281386049	9.79528823822395	9.74265295418464	9.58176047990094	10.5416197480956	10.9309209663852	10.7358339377775	9.7501586215425	10.7361248840861	ribosomal protein L27A
204	ENSMUSG00000009185	Ccl8	20307	1.61460985578039	5.89484322073103	56.1142456034349	2.16255296321085e-07	1.19684162132571e-05	FALSE	6.55514108780937	6.50316181951065	6.08434870811317	6.32941428506975	5.01866404168072	4.47777205683939	4.77122619165485	6.36801647512574	4.75588743005832	chemokine (C-C motif) ligand 8
205	ENSMUSG00000022108	Itm2b	16432	1.14131862862895	9.31786851878228	56.0624400118522	2.17823900954483e-07	1.19684162132571e-05	TRUE	9.73318195313364	9.86999517624193	9.66705472232048	9.51892901446733	8.85456942137268	8.52805909783103	8.23279571956152	9.69729021654085	8.53847474625507	integral membrane protein 2B
206	ENSMUSG00000024691	Fam111a	107373	-2.42796708256063	4.25551601573182	56.0499285156762	2.18204596860869e-07	1.19684162132571e-05	FALSE	2.47302873453675	2.87697824968163	3.09532824113622	2.68281359163533	4.90431026506269	4.78157266376508	5.66778349549845	2.78203720424748	5.11788880810874	family with sequence similarity 111	member A
207	ENSMUSG00000047675	Rps8	20116	-0.999422389840282	11.4572435910561	55.787999131958	2.26344093319951e-07	1.22942999518237e-05	FALSE	11.0861413280995	10.9618322679189	10.9093773953627	10.8005982741981	11.698053373309	12.1483525840408	11.9460402640518	10.9394873163948	11.9308154071339	ribosomal protein S8
208	ENSMUSG00000044894	Uqcrq	22272	-1.07346651601078	9.1611675659162	55.760065953365	2.27231546299123e-07	1.22942999518237e-05	FALSE	8.62691797104329	8.45086497095501	8.72141347897724	8.59919144395222	9.40650652120939	9.57434168287081	9.98418680083946	8.59959696623194	9.65501166830655	ubiquinol-cytochrome c reductase	complex III subunit VII
209	ENSMUSG00000030007	Cct7	12468	-0.967299870062945	8.7610030875807	55.7544548152358	2.27410274354469e-07	1.22942999518237e-05	FALSE	8.24506733828548	8.17526806953406	8.36349236732813	8.2773145073822	9.07455189616858	9.25018739017407	9.36143620995557	8.26528557063247	9.22872516543274	chaperonin containing Tcp1	subunit 7 (eta)
210	ENSMUSG00000029430	Ran	19384	-1.19124568541749	7.09535359936995	55.6508818347279	2.30737107881282e-07	1.24147551521457e-05	FALSE	6.55973551111653	6.18838907462831	6.67849439144811	6.40173298083792	7.81229997131999	7.53687048939871	7.59702705117028	6.45708798950772	7.64873250396299	RAN	member RAS oncogene family
211	ENSMUSG00000023087	Noct	12457	-2.04749318125689	4.76259618948373	55.4886039119029	2.36057212286495e-07	1.26408077802138e-05	FALSE	3.90692551174111	3.60826756344276	3.61001667706141	3.04263455957895	5.61617791244875	5.82987909955859	5.24801710101926	3.54196107795605	5.56469137100887	nocturnin
212	ENSMUSG00000064370	CYTB	17711	1.09698490021593	12.6352549522771	55.3998686205409	2.39022977710678e-07	1.27392482318536e-05	FALSE	13.1690524720681	12.9200415161047	13.0400449858005	12.8897215617091	12.2151591926554	11.6611235984532	11.8005089978057	13.0047151339206	11.8922639296381	cytochrome b
213	ENSMUSG00000004044	Cavin1	19285	-0.969002170992869	9.96092157814916	55.3544441518851	2.40556946868166e-07	1.27608119373869e-05	FALSE	9.71938842597332	9.32259977259707	9.35629095990696	9.42748419358341	10.4196035334124	10.4670033575801	10.4146483251524	9.45644083801519	10.433751738715	caveolae associated 1
214	ENSMUSG00000039058	Ak5	229949	-1.50314841036135	5.84705282450597	55.1654301051604	2.47056608324112e-07	1.30401875899139e-05	FALSE	4.99762123528102	5.31434739648322	4.68483460794547	4.99855622573869	6.34275956774746	6.65589586168705	6.53626172062296	4.9988398663621	6.51163905001916	adenylate kinase 5
215	ENSMUSG00000030432	Rpl28	19943	-1.26261732636844	9.94705894841264	56.3391775587677	2.48131722438401e-07	1.30401875899139e-05	FALSE	9.24184727326346	9.19113532377443	9.39262373700669	9.24530970121951	9.98247386797226	10.4754073538032	10.9709617854662	9.26772900881602	10.4762810024139	ribosomal protein L28
216	ENSMUSG00000039050	Osbpl2	228983	1.43934485153317	7.04480321725968	55.0936037260004	2.49576717747943e-07	1.30554043233056e-05	FALSE	7.44270675747589	7.19109935804185	7.45888986422319	7.82497746526552	6.39168477146791	5.66022491472367	6.03433859112904	7.47941836125161	6.02874942577354	oxysterol binding protein-like 2
217	ENSMUSG00000056737	Capg	12332	-1.00189409322083	8.25881940985958	55.0421799383132	2.51398261311349e-07	1.30900873481886e-05	FALSE	7.86177417722736	7.76015846082987	7.71617848105938	7.62922292009344	8.55313334382012	8.79796679225472	8.86686344182287	7.74183350980251	8.73932119263257	capping protein (actin filament)	gelsolin-like
218	ENSMUSG00000059070	Rpl18	19899	-1.01603406841278	9.53941746777562	54.671607303483	2.64963201079842e-07	1.37331156376199e-05	FALSE	8.86640793583329	8.97710738654628	9.31591282351604	8.85525466501832	9.95233425887216	9.99283491937683	10.1413550609914	9.00367070272848	10.0288414130801	ribosomal protein L18
219	ENSMUSG00000020186	Csrp2	13008	-1.19520197840435	6.90312733954955	53.8135922980326	2.99550457245582e-07	1.54548886594421e-05	FALSE	6.46494633800818	5.95860183440222	6.43297773078256	6.18278456170128	7.41018494827194	7.50438725096511	7.47441527270208	6.25982761622356	7.46299582397971	cysteine and glycine-rich protein 2
220	ENSMUSG00000021939	Ctsb	13030	0.906891999861202	10.2923404671389	53.6388715225035	3.0718270421774e-07	1.57766244316193e-05	FALSE	10.6274567115899	10.5928920269715	10.5614223962718	10.6719859124969	9.66159286502707	9.68983814142991	9.76895763116168	10.6134392618325	9.70679621253955	cathepsin B
221	ENSMUSG00000031767	Nudt7	67528	1.50034824443487	6.44672676413654	53.4566639174584	3.15369392545272e-07	1.61237953229368e-05	FALSE	6.89034350832226	7.2415043272305	6.45949697782166	6.94147879212162	5.62583324628011	5.14314661518039	5.43795281879829	6.88320590137401	5.40231089341959	nudix (nucleoside diphosphate linked moiety X)-type motif 7
222	ENSMUSG00000030470	Csrp3	13009	3.41302868366394	3.93169249941371	53.3959799748087	3.1814873739434e-07	1.61926242514354e-05	FALSE	4.36102112233422	4.89459206506079	4.57823888408026	4.54656576953735	2.08932306322778	-0.0651277146887044	1.12077245308047	4.59510446025316	1.04832260053985	cysteine and glycine-rich protein 3
223	ENSMUSG00000071047	Ces1a	244595	3.57219910368842	3.7237240514615	53.3042356718605	3.22401703035673e-07	1.63355015363232e-05	FALSE	5.08308254901233	4.23971136273074	4.23655053726317	3.749377658666	1.55483491479188	0.476202351263893	0.713600439475096	4.32718052691806	0.914879235176957	carboxylesterase 1A
224	ENSMUSG00000048078	Tenm4	23966	1.49195604982315	6.90446643727325	53.253426482577	3.2478379938051e-07	1.63827328089303e-05	FALSE	7.02933508019869	7.51630106203019	6.91038201468082	7.8181229559506	5.79798049056765	5.91037979755759	5.93695929022719	7.31853527821507	5.88177319278414	teneurin transmembrane protein 4
225	ENSMUSG00000054766	Set	56086	-1.03224344770021	7.49692171464298	53.193021747671	3.27640865310447e-07	1.64533961650788e-05	FALSE	6.7863743886643	7.06241729603168	6.91859747525916	7.07131634053944	8.03516947938862	7.99750377707765	7.9535484945357	6.95967637512365	7.99540725033399	SET nuclear oncogene
226	ENSMUSG00000024063	Lbh	77889	-1.12814168359106	7.35678964155674	53.0510204775386	3.34466307677521e-07	1.67218354444616e-05	FALSE	6.6071136850831	6.91561479889759	6.89102869157927	6.62721251401782	8.026994725019	7.63014972219703	7.98738243101723	6.76024242239444	7.88150895941109	limb-bud and heart
227	ENSMUSG00000046330	Rpl37a	19981	-1.08991571174889	11.1937795247794	52.7950303149807	3.47167365783703e-07	1.7280370334758e-05	FALSE	10.5530819011052	10.6278407186406	10.8113049347784	10.4862347994503	11.3593094252888	11.6361897407056	12.0607266410001	10.6196155884936	11.6854086023315	ribosomal protein L37a
228	ENSMUSG00000045273	Cenph	26886	-4.74064333734239	2.94044391848917	52.4516792487675	3.6503913305205e-07	1.80902507208558e-05	FALSE	-0.147318693425235	-0.183873281758679	0.930491783528647	-1.37440308561794	4.36172127186203	3.69201546226024	4.20822618114885	-0.193775819318302	4.08732097175704	centromere protein H
229	ENSMUSG00000015312	Gadd45b	17873	1.41174351359852	6.44593321598555	52.3055160798544	3.7295064670647e-07	1.84016129132594e-05	FALSE	6.52020845988558	6.96444967977953	6.91859747525916	7.10029123154476	5.74580407225707	5.34972473321154	5.30766845571049	6.87588671161726	5.46773242039303	growth arrest and DNA-damage-inducible 45 beta
230	ENSMUSG00000034312	Iqsec1	232227	1.25763718359659	8.27834334638447	52.0885125671479	3.85044974380057e-07	1.89157528935664e-05	FALSE	8.85102784528707	8.97114531449148	8.09408934842415	8.69957441448607	7.46231109924805	7.49571606297736	7.34278509437682	8.65395923067219	7.43360408553408	IQ motif and Sec7 domain 1
231	ENSMUSG00000022324	Matn2	17181	1.0032426569945	8.29779805291993	52.0367624588911	3.87992163296801e-07	1.89780236064526e-05	FALSE	8.57226010539146	8.77786588982823	8.53182015965186	8.68805276062658	7.79742494323583	7.5899782058408	7.52764681095371	8.64249972887453	7.63834998667678	matrilin 2
232	ENSMUSG00000074476	Spc24	67629	-4.25888103387553	3.90262275384074	59.3917206736979	4.02676005923265e-07	1.96113628919266e-05	FALSE	0.266483702897335	-1.256713654874	1.60920964194032	1.74934236815134	4.89635450260528	4.92281466309192	5.29789627245521	0.592080514528748	5.03902181271747	SPC24	NDC80 kinetochore complex component	homolog (S. cerevisiae)
233	ENSMUSG00000001552	Jup	16480	1.40545033366766	6.06772260336695	51.7344550367696	4.05709869972208e-07	1.96743168275364e-05	FALSE	6.2600096998856	6.5394294517991	6.72295463576389	6.48531815934926	5.09015579739218	5.17825200139239	5.06423839338398	6.50192798669946	5.11088206405618	junction plakoglobin
234	ENSMUSG00000013089	Etv5	104156	-1.16878934402129	7.30876789145698	51.6713359975136	4.0951983991026e-07	1.96766058421793e-05	FALSE	6.36348853086551	6.95642446638671	6.86858796034774	6.50515086994987	7.7748208177484	7.95005033549528	7.84868267680336	6.67341295688746	7.85785127668235	ets variant 5
235	ENSMUSG00000075324	Fign	60344	1.17014958527155	8.05747329142349	51.6501810819553	4.10805535513766e-07	1.96766058421793e-05	TRUE	8.36869403536164	8.55595563651937	8.07706366630345	8.7147002377653	7.46500309681391	7.07684235225851	7.27217397389568	8.42910339398744	7.27133980765603	fidgetin
236	ENSMUSG00000020460	Rps27a	78294	-1.14806431526841	9.09432238517427	51.6472928292169	4.10981412404135e-07	1.96766058421793e-05	FALSE	8.52017202492184	8.57617270853814	8.51385723033227	8.33791926539616	9.19700064506711	9.55067607034458	10.0402116462169	8.4870303072971	9.59596278720955	ribosomal protein S27A
237	ENSMUSG00000041417	Pik3r1	18708	1.37513798289548	6.40910285030088	51.3674021720035	4.28422544257269e-07	2.04250899897168e-05	FALSE	6.98390645227614	6.86363912807026	6.53268586098926	6.9578823825849	5.67316378034403	5.17825200139239	5.5326555711148	6.83452845598014	5.46135711761707	phosphoinositide-3-kinase regulatory subunit 1
238	ENSMUSG00000027907	S100a11	20195	-1.0426943264285	7.89452212923384	51.2533805681016	4.35758617424588e-07	2.06875488163043e-05	FALSE	7.17868219355268	7.28914291177229	7.67150564712762	7.23623987554351	8.39485036558515	8.46726455837064	8.32348820387587	7.34389265699903	8.39520104261055	S100 calcium binding protein A11
239	ENSMUSG00000005732	Ranbp1	19385	-1.56421721120801	5.71471995801807	51.129795077824	4.43865669710457e-07	2.09842602596588e-05	FALSE	5.05732182309959	4.87201638973383	4.74766688597908	4.6874684996344	6.56730818310396	5.89463499961226	6.63659142204168	4.84111839961173	6.36617820158596	RAN binding protein 1
240	ENSMUSG00000063229	Ldha	16828	-1.20532790271192	9.76955297092332	52.0865383651063	4.4733550543144e-07	2.0986151162264e-05	FALSE	9.3061481947006	9.47338941629	8.94164376062489	8.65765859302133	10.5631367569033	10.1383719357619	10.2659426133075	9.09470999115921	10.3224837686576	lactate dehydrogenase A
241	ENSMUSG00000028173	Wls	68151	1.05056971255335	9.20101427173731	51.0733925096062	4.47620358448148e-07	2.0986151162264e-05	FALSE	9.6156487754268	9.60648450375663	9.42902276020385	9.58998658901561	8.81660622599481	8.4194677049874	8.23535793009697	9.56028565710072	8.4904772870264	wntless WNT ligand secretion mediator
242	ENSMUSG00000006333	Rps9	76846	-1.04759063151117	10.5751335795518	50.9810406279419	4.53843469167339e-07	2.11899890831478e-05	FALSE	10.1779083352257	10.0614242840514	10.1174826329421	9.73224258209096	10.7918230236528	11.0352794000502	11.3556482579466	10.0222644585775	11.0609168938832	ribosomal protein S9
243	ENSMUSG00000028212	Ccne2	12448	-7.45567984330845	3.83331421774055	75.5736013528957	4.63270408900196e-07	2.15411207825651e-05	FALSE	-1.72243825257018	-1.72243825257018	0.534018922109289	-1.72243825257018	4.54590532325102	4.29793713554232	5.86598220528423	-1.15832395890031	4.90327488802585	cyclin E2
244	ENSMUSG00000022021	Diaph3	56419	-2.36057257685397	4.96066833859147	51.8178851386547	4.68661203524466e-07	2.17024710599301e-05	FALSE	2.75528568337152	4.2485016325969	2.53571881940958	3.76700769556262	5.71447299541985	5.8020154214348	6.05188746584173	3.32662845773516	5.85612529423213	diaphanous related formin 3
245	ENSMUSG00000022186	Oxct1	67041	-1.01501186592833	8.55202296280457	50.7047856233956	4.73031268613434e-07	2.18154298125028e-05	FALSE	8.03097340962362	8.04573065135218	8.19786442463105	7.82076316117946	8.79323225396731	9.25379169343043	9.04683938220947	8.02383291169658	9.03128777653573	3-oxoacid CoA transferase 1
246	ENSMUSG00000051359	Ncald	52589	1.39417424133623	6.83946893939185	50.5846186044978	4.81653370756643e-07	2.20547352641024e-05	FALSE	7.40873042406272	7.24480286078149	7.13617450566934	7.32743626149865	6.34275956774746	5.7090532755601	5.45564034552583	7.27928601300305	5.83581772961113	neurocalcin delta
247	ENSMUSG00000021102	Glrx5	73046	-1.20110171591778	7.3069425843067	50.5781266672884	4.82124047281468e-07	2.20547352641024e-05	FALSE	6.95105838396972	6.38854508084545	6.6125044814588	6.67585400862611	7.68300110776762	7.69066569754084	8.18057206641457	6.65699048872502	7.85141295724101	glutaredoxin 5
248	ENSMUSG00000040952	Rps19	20085	-0.970538507845563	10.3758307230687	50.5511855477852	4.84082712155819e-07	2.20550425993895e-05	FALSE	9.90708364267926	10.050941723928	9.86531063768471	9.66727483027957	10.6044685021241	10.877520499134	11.0343137366598	9.8726527086429	10.838767579306	ribosomal protein S19
249	ENSMUSG00000040003	Magi2	50791	1.19475859954705	6.98991487047803	50.4684045880493	4.90155736291986e-07	2.22420468448319e-05	FALSE	7.45262205079167	7.59163739884005	7.13852102562114	7.31849698039521	6.02655768610334	6.18520374962526	6.35963694335318	7.37531936391202	6.19046612636059	membrane associated guanylate kinase	WW and PDZ domain containing 2
250	ENSMUSG00000061740	Cyp2d22	56448	1.87039121963163	5.67849284056347	50.3000045410977	5.02769052318205e-07	2.27231500885736e-05	FALSE	5.97020229548905	6.49024964064497	5.72083713240762	6.49460736293346	4.78872731978494	4.1642471978456	3.93317765166054	6.16897410786878	4.29538405643036	cytochrome P450	family 2	subfamily d	polypeptide 22
251	ENSMUSG00000008540	Mgst1	56615	2.06279190458128	5.82687563489115	51.1833212095304	5.21221770209982e-07	2.34632859824804e-05	FALSE	6.38952969594097	6.52322174581995	6.16942583125634	6.45572793921229	5.02597476152785	4.09244988321286	3.34989832690925	6.38447630305739	4.15610765721665	microsomal glutathione S-transferase 1
252	ENSMUSG00000040618	Pck2	74551	-1.15221105750232	7.19388838631719	49.8823567831501	5.3561185737086e-07	2.39690075322424e-05	FALSE	6.73651960258483	6.69382579712843	6.5002095129607	6.39749459938821	7.39191099947903	7.85018749875169	7.9220862834574	6.58201237801554	7.72139492722937	phosphoenolpyruvate carboxykinase 2 (mitochondrial)
253	ENSMUSG00000066406	Akap13	75547	1.01319378202647	8.09878842646935	49.8690186835058	5.36698726051626e-07	2.39690075322424e-05	FALSE	8.35422104912379	8.4730670792777	8.2552126465437	8.67818648459901	7.44195939367192	7.47997536590147	7.38954391018769	8.44017181488605	7.43715955658703	A kinase (PRKA) anchor protein 13
254	ENSMUSG00000003072	Atp5d	66043	-0.9453298081269	9.63011970175087	49.7591219350129	5.45746232112955e-07	2.42771129001743e-05	FALSE	9.09408743985971	9.1180737060789	9.24309365549234	9.13443820730085	9.80208448970865	10.2776622943534	10.1596811337311	9.14742325218295	10.0798093059311	ATP synthase	H+ transporting	mitochondrial F1 complex	delta subunit
255	ENSMUSG00000001416	Cct3	12462	-1.04650982334662	8.32555241187288	49.5083109844899	5.67026610258747e-07	2.51248379188768e-05	FALSE	7.48196549986398	7.62830090786169	7.97177770585004	7.98888951400661	8.76620296051105	8.7234238360099	8.98576012783	7.76773340689558	8.82512897478365	chaperonin containing Tcp1	subunit 3 (gamma)
256	ENSMUSG00000090862	Rps13	68052	-0.855010869607465	10.8304210641134	49.3939675741585	5.7702830053105e-07	2.5438021330181e-05	FALSE	10.471923886941	10.4194795273146	10.4130418588076	10.2948918648083	11.1638819537745	11.2897019299975	11.3104955695096	10.3998342844679	11.2546931510939	ribosomal protein S13
257	ENSMUSG00000047832	Cdca4	71963	-1.33133469867813	5.83057317827696	49.3746851571169	5.7873389866449e-07	2.5438021330181e-05	FALSE	5.004377949254	5.03838206545119	5.25981534416465	5.15738403418531	6.4953947943761	6.35972697410022	6.46382064090821	5.11498984826379	6.43964746979484	cell division cycle associated 4
258	ENSMUSG00000037805	Rpl10a	19896	-1.35771327812486	7.33640300146992	49.8142715071184	5.80848703707115e-07	2.5438021330181e-05	FALSE	6.37135035432428	6.27051814922516	7.0415493168195	6.60041996592526	7.76393118737604	7.66459844657545	8.34024813922043	6.57095944657355	7.92292592439064	ribosomal protein L10A
259	ENSMUSG00000037313	Tacc3	21335	-2.66511553416236	3.88590662558181	49.1182710612154	6.01947119687635e-07	2.62602336113922e-05	FALSE	1.58618594435865	2.29907983668804	2.93178340103657	1.97848327746565	4.42944462520773	5.02276939243995	5.01736818495494	2.19888311488723	4.82319406753421	transforming	acidic coiled-coil containing protein 3
260	ENSMUSG00000063696	Gm8730	667618	-1.30438654253778	7.63111091584124	49.4352169062653	6.15114498819036e-07	2.6731456623678e-05	FALSE	6.56202724759844	6.60078339088848	6.99309995571986	7.39135136860616	8.0058907807759	8.14675340471385	8.49900373436168	6.88681549070323	8.21721597328381	ribosomal protein	large	P0 pseudogene
261	ENSMUSG00000034245	Hdac11	232232	1.4521970844914	5.87964106684521	48.9324666339411	6.1940461757889e-07	2.67647247458379e-05	FALSE	6.5734316392848	6.09644022724226	6.45949697782166	6.14620249484846	4.85590399213233	4.90196498772967	4.90598752663581	6.3188928347993	4.8879521688326	histone deacetylase 11
262	ENSMUSG00000027656	Ccn5	22403	1.44639090973557	6.33555958400236	48.9197705549068	6.20617566458052e-07	2.67647247458379e-05	FALSE	6.76862448660251	7.04864294728791	6.51111639448837	6.77284694811045	5.51589473909923	5.55062945888521	4.86686416344816	6.77530769412231	5.31112945381087	cellular communication network factor 5
263	ENSMUSG00000034349	Smc4	70099	-1.22249332289057	6.90892309595838	48.8239178579769	6.29859443121612e-07	2.69643262224326e-05	FALSE	6.14241840959162	6.22001726369606	6.40985239118779	6.25796147908433	7.11860957874531	7.37986083707071	7.84868267680336	6.25756238588995	7.44905103087313	structural maintenance of chromosomes 4
264	ENSMUSG00000025508	Rplp2	67186	-0.914023036199298	10.3265269249203	48.8222788814055	6.30018773583698e-07	2.69643262224326e-05	FALSE	9.70052946831874	9.87177416761982	10.0075291858049	9.85671353392578	10.5598351563984	10.8652869431794	10.8836206516003	9.85913658891731	10.7695809170594	ribosomal protein	large P2
265	ENSMUSG00000022565	Plec	18810	-0.896039393689657	10.839785988089	48.7628909116832	6.35821951907218e-07	2.71100084324515e-05	FALSE	10.3502382941328	10.3129911208492	10.3150512501373	10.5546045839967	11.3582237969633	11.0939074390001	11.3791543961338	10.383221312279	11.2770952106991	plectin
266	ENSMUSG00000041219	Arhgap11a	228482	-2.66398511383873	3.73989177494978	48.5877720029575	6.53277374150032e-07	2.77495528215083e-05	FALSE	2.01876028791386	1.82208450919167	2.64538474648213	1.94789409739724	4.52541798525345	4.29793713554232	5.15364403565781	2.10853091024622	4.65899971881786	Rho GTPase activating protein 11A
267	ENSMUSG00000056870	Gulp1	70676	2.12561544811019	4.83931405519987	48.520675222481	6.60103866294589e-07	2.79345078099722e-05	FALSE	5.49168982931594	5.50614209633685	4.97475359510826	5.55758540712213	3.52376731192429	3.61723810271016	2.49836779230909	5.3825427319708	3.21312440231451	GULP	engulfment adaptor PTB domain containing 1
268	ENSMUSG00000041046	Ramp3	56089	-1.45567932763504	6.51677553051243	48.4492822296953	6.67453323914085e-07	2.81401309959151e-05	FALSE	5.95284199590022	5.41538248654551	5.77613760720358	5.68360892155369	6.8299917553984	7.67692407880931	6.82188411305066	5.70699275280075	7.10959998241946	receptor (calcitonin) activity modifying protein 3
269	ENSMUSG00000029070	Mxra8	74761	0.909466645370292	9.04285504361692	48.3727264827183	6.75433926938034e-07	2.8370735838189e-05	FALSE	9.36442625191088	9.44546980183483	9.22056674122113	9.41879706963965	8.47982638193314	8.35285086271669	8.5306399664884	9.36231496615162	8.45443907037941	matrix-remodelling associated 8
270	ENSMUSG00000028063	Lmna	16905	-0.909981732430252	10.9535250563391	48.1754595269546	6.96483730426812e-07	2.91465543336761e-05	FALSE	10.5783491082258	10.5153485592778	10.2315105671561	10.6136515926441	11.3436701438952	11.3139507457968	11.5390986454815	10.484714956826	11.3989065117245	lamin A
271	ENSMUSG00000040268	Plekha1	101476	1.13819485776666	7.3720426832641	48.1409349080361	7.00241075511813e-07	2.91956601926494e-05	FALSE	7.86084371871999	7.8517002954696	7.34768179409682	7.88927553958215	6.7034809462466	6.63077170297653	6.51533048785892	7.73737533696714	6.61652771236068	pleckstrin homology domain containing	family A (phosphoinositide binding specific) member 1
272	ENSMUSG00000071547	Nt5dc2	70021	-1.88839449794978	5.80447889268674	49.2886459951518	7.06612787668883e-07	2.92792742006062e-05	FALSE	5.10839134982557	4.48258395937075	4.50738163831516	4.6404197233083	5.71447299541985	6.5560026836948	7.15526811736311	4.68469416770494	6.47524793215926	5'-nucleotidase domain containing 2
273	ENSMUSG00000017754	Pltp	18830	1.8224366984674	5.30551003831625	48.0754484559223	7.0742914034565e-07	2.92792742006062e-05	FALSE	5.39216123420334	5.95592086523144	6.12278142142788	5.73378156056554	3.98034114485275	3.64259698543907	4.36619902541772	5.80116127035705	3.99637905190318	phospholipid transfer protein
274	ENSMUSG00000028081	Rps3a1	20091	-0.926532146009302	8.72982253123146	48.0034312116813	7.15427448192515e-07	2.9482123217348e-05	FALSE	8.23720140388201	8.36959590342487	8.2508812773523	8.1733141598736	8.96185705479152	9.21364026533509	9.35497101964952	8.2577481861332	9.17682277992538	ribosomal protein S3A1
275	ENSMUSG00000024587	Nars	70223	-0.914297269508351	8.16982915272286	47.9844782787638	7.17548799430984e-07	2.9482123217348e-05	FALSE	7.64108923053392	7.62492938422374	7.8836010700537	7.66610020950106	8.60409003641762	8.60667055586329	8.64971259940278	7.70392997357811	8.62015773056123	asparaginyl-tRNA synthetase
276	ENSMUSG00000036560	Lgi4	243914	2.91833783092629	4.5907605499506	48.7985459051568	7.3330147360511e-07	3.00201932980585e-05	FALSE	5.52025703840591	5.21469946572488	5.58978550658589	4.40735926481896	3.17494284456253	1.3098269432189	1.91795118544382	5.18302531888391	2.13424032440842	leucine-rich repeat LGI family	member 4
277	ENSMUSG00000034311	Kif4	16571	-3.46026249092857	3.24475675742767	47.7341840375379	7.46219102835759e-07	3.04387351730731e-05	FALSE	0.266483702897335	0.152191744784953	1.49664763859479	1.6765835918556	4.24126633784897	4.18165180259984	4.54206917711682	0.897976669533169	4.32166243918854	kinesin family member 4
278	ENSMUSG00000006442	Srm	20810	-1.13243357680422	7.01666187046113	47.5524197648191	7.67825221102041e-07	3.12073999037121e-05	FALSE	6.26283010531372	6.14432501291058	6.73540990154996	6.49195940233033	7.615547738672	7.49745447497861	7.54427428951163	6.40863110552615	7.55242550105408	spermidine synthase
279	ENSMUSG00000029163	Emilin1	100952	1.33079115836522	6.60454199747125	47.4570482357759	7.79435158320721e-07	3.15657270747879e-05	FALSE	7.00089911070576	6.91699388428964	6.98790407664105	7.20666829877708	6.01924992706679	5.23770306468032	5.74892418603841	7.02811634260338	5.66862572592851	elastin microfibril interfacer 1
280	ENSMUSG00000029580	Actb	11461	-0.92222749496367	12.9194812819109	47.2415115294805	8.06387639705261e-07	3.23390518910838e-05	FALSE	12.6190527598803	12.3684821814475	12.1949890707125	12.5817282324854	13.3195280156974	13.311785653612	13.4821756383363	12.4410630611314	13.3711631025486	actin	beta
281	ENSMUSG00000008683	Rps15a	267019	-0.907963941334058	10.890472751029	47.2398684635884	8.06596981234232e-07	3.23390518910838e-05	FALSE	10.4897893315958	10.4735505577931	10.4512971389184	10.2999153247545	11.0690859847857	11.3933583973156	11.5167614821265	10.4286380882655	11.3264019547426	ribosomal protein S15A
282	ENSMUSG00000022033	Pbk	52033	-4.15841812119385	3.56815351887808	50.2506751642407	8.07116792042273e-07	3.23390518910838e-05	FALSE	-0.409365777644406	-0.386701659232234	2.28768512104484	0.373118793192218	4.66307147660607	4.80422272249282	4.62256759938978	0.466184119340104	4.69662059949622	PDZ binding kinase
283	ENSMUSG00000020181	Nav3	260315	-1.28204579121449	6.2764841034115	47.1213578202781	8.21854389819383e-07	3.27009191377387e-05	FALSE	5.74667086095024	5.1691308335519	5.56208358900251	5.80804376061163	6.9405062952077	6.85615138389871	6.80818103544099	5.57148226102907	6.8682795715158	neuron navigator 3
284	ENSMUSG00000064367	ND5	17721	1.00024574562871	10.2077431983025	47.1207262157764	8.21936546164951e-07	3.27009191377387e-05	FALSE	10.7293610012162	10.6760812580216	10.3829276128479	10.3989105347443	9.34353486021938	9.47989722703211	9.80476340887258	10.5468201017075	9.54273183204135	NADH dehydrogenase subunit 5
285	ENSMUSG00000036390	Gadd45a	13197	1.62294956169232	6.04107484858832	47.0051226131776	8.37126290364138e-07	3.31883858064014e-05	FALSE	6.59373508142536	6.62629967681104	6.87985195796189	5.83336723975763	5.05485271480168	4.96363126896424	4.68388111030499	6.48331348898898	4.90078836469031	growth arrest and DNA-damage-inducible 45 alpha
286	ENSMUSG00000092341	Malat1	72289	1.03785578309334	11.1370919350279	46.775969205573	8.68152484641608e-07	3.42980941397396e-05	FALSE	11.4912165256922	11.6864980777104	11.2625914743652	11.5086090649234	10.2989976306729	10.2272204051084	10.7816932319146	11.4872287856728	10.4359704225653	metastasis associated lung adenocarcinoma transcript 1 (non-coding RNA)
287	ENSMUSG00000037466	Tedc1	104732	-3.7108899032977	3.17788718953295	46.7364072248103	8.73635328373263e-07	3.43944445132038e-05	FALSE	0.965496987094998	0.152191744784953	1.60920964194032	0.373118793192218	3.20101317159407	4.43487094175449	4.8266501992752	0.775004291753123	4.15417810420792	tubulin epsilon and delta complex 1
288	ENSMUSG00000024803	Ankrd1	107765	-3.5178361355483	5.79013663196048	76.7676503222028	8.99772953187675e-07	3.53004673544012e-05	FALSE	3.14591892309035	2.78330124740652	4.37034777411687	2.79017276777384	6.48747281306776	6.32098340523866	7.47441527270208	3.2724351780969	6.7609571636695	ankyrin repeat domain 1 (cardiac muscle)
289	ENSMUSG00000026234	Ncl	17975	-0.948293680237326	9.41274754729976	46.4547453142612	9.13783907807609e-07	3.5726105101447e-05	FALSE	8.80967643390763	8.85938692187083	9.12025257909984	8.90934312225338	9.65659711412325	9.80135106456743	10.1324476750855	8.92466476428292	9.86346528459207	nucleolin
290	ENSMUSG00000005410	Mcm5	17218	-4.03620287763522	5.98095693234877	76.5058845430301	1.00274298379363e-06	3.90420113600061e-05	FALSE	3.77089336064267	0.653607239268646	3.13347339326643	3.41109424991494	6.92494812801857	6.99059878065437	7.3380247681189	2.74226706077317	7.08452389226395	minichromosome maintenance complex component 5
291	ENSMUSG00000023886	Smoc2	64074	3.40463194448584	3.3906090000987	45.8591017093862	1.00550715158525e-06	3.90420113600061e-05	FALSE	3.58507172851538	4.50476553174909	3.49752014197772	4.2964022996828	1.08036740287293	0.476202351263893	0.931503549802151	3.97093992548125	0.829357767979656	SPARC related modular calcium binding 2
292	ENSMUSG00000040385	Ppp1ca	19045	-0.93235237632839	8.20730050354885	45.823084764511	1.01136798221569e-06	3.91350918871749e-05	FALSE	7.65296314772866	7.54512665401069	7.81777349359735	7.89429769262418	8.60713969422985	8.57573806808565	8.80352656288593	7.72754024699022	8.66213477506714	protein phosphatase 1 catalytic subunit alpha
293	ENSMUSG00000021486	Prelid1	66494	-0.968689423393861	8.43171793352123	45.6921221736321	1.03299613108077e-06	3.97828441918522e-05	FALSE	7.85991265973104	7.88942229510738	7.84532817238254	8.13054171375951	8.80921004967975	8.69794700251134	9.16645469768011	7.93130121024512	8.89120391662373	PRELI domain containing 1
294	ENSMUSG00000007721	Ccdc124	234388	-1.12815235513254	6.73209083882346	45.6753238074291	1.03580678827812e-06	3.97828441918522e-05	FALSE	6.17871297057622	6.10614517713662	6.26272931753602	6.01770846635153	6.96543584821554	7.33000148758516	7.4657129546852	6.1413239829001	7.2537167634953	coiled-coil domain containing 124
295	ENSMUSG00000001517	Foxm1	14235	-4.19041599496988	2.75657424758952	45.6582590459616	1.03867059355663e-06	3.97828441918522e-05	FALSE	0.266483702897335	-0.905206649512944	0.930491783528647	-0.0522289214873639	3.91883593913494	3.76310722918919	4.0308040849398	0.0598849788564185	3.90424908442131	forkhead box M1
296	ENSMUSG00000024664	Fads3	60527	-1.3196000168242	5.92025359662685	45.5378358739007	1.05912814131731e-06	4.03638997155475e-05	FALSE	4.8702548122488	5.2545157801339	5.30229474715883	5.37419604179018	6.47684204655123	6.40117655559156	6.68987089187435	5.20031534533293	6.52262983133905	fatty acid desaturase 3
297	ENSMUSG00000027698	Nceh1	320024	0.918233760758568	8.80344908675639	45.5112540117139	1.06370306992608e-06	4.03638997155475e-05	FALSE	9.22603683957002	9.2625742531833	8.9583431717155	9.04242726583655	8.08676842083845	8.26270835012974	8.27574626687425	9.12234538257634	8.20840767928081	neutral cholesterol ester hydrolase 1
298	ENSMUSG00000028312	Smc2	14211	-2.40948860454183	4.66248510093043	45.9113730271288	1.06455811268547e-06	4.03638997155475e-05	FALSE	3.17015807350053	2.98611940750553	3.946355981328	2.39605085730447	4.95880503675712	5.27871651240469	6.18508556295857	3.12467107990963	5.47420237070679	structural maintenance of chromosomes 2
299	ENSMUSG00000029777	Gars	353172	-0.898288301602888	8.29535260741717	45.157074928789	1.12676972184205e-06	4.25798364116832e-05	FALSE	7.77058709711579	7.72909188708673	7.98748317991546	7.86798947898577	8.59059442400211	8.81340139068053	8.80352656288593	7.83878791077594	8.73584079252285	glycyl-tRNA synthetase
300	ENSMUSG00000029598	Plbd2	71772	0.93847698691034	8.60859274598495	44.9086979599263	1.17343571645217e-06	4.41955005339769e-05	FALSE	9.10748588504656	8.96815501337855	8.7096255553191	8.9414797574484	7.93387561008983	8.13897840475767	7.92049501713015	8.93168655279815	7.99778301065922	phospholipase B domain containing 2
301	ENSMUSG00000056296	Synpr	72003	2.58888431669462	4.10912204626239	44.7927848989293	1.19593466236251e-06	4.48932416944653e-05	FALSE	4.75479029922349	5.0979599570346	4.04971045519007	4.75086096076014	1.63351786907746	2.46613964420088	2.42843369892474	4.66333041805207	2.17603040406769	synaptoporin
302	ENSMUSG00000028333	Anp32b	67628	-0.94629625821581	8.56195824580626	44.7673157838743	1.20094130013163e-06	4.4931906457574e-05	FALSE	8.29964663478567	8.18503108420133	7.86104359597096	7.92897160887122	8.97702429916852	8.91315139580927	9.17515519955944	8.06867323095729	9.02177696484574	acidic (leucine-rich) nuclear phosphoprotein 32 family	member B
303	ENSMUSG00000022353	Mtss1	211401	2.16000866849903	5.23522091840651	44.722939126503	1.20971963899653e-06	4.51109643598078e-05	FALSE	6.36348853086551	5.51709587127612	4.77205309317597	6.08074459245817	3.64267256664673	3.51109525518332	3.85536225621574	5.68334552194394	3.66971002601526	MTSS I-BAR domain containing 1
304	ENSMUSG00000079852	Klra4	16635	-5.01329613168873	2.63701908710612	44.6406168870267	1.22619079791088e-06	4.55747691631415e-05	FALSE	-0.147318693425235	0.294801817997849	-1.72243825257018	-1.37440308561794	3.71682523529215	4.01689150553391	3.7731091975772	-0.737339553403877	3.83560864613442	killer cell lectin-like receptor	subfamily A	member 4
305	ENSMUSG00000025794	Rpl14	67115	-0.861397495826558	10.2846111690317	44.5683596149844	1.24085062271925e-06	4.59684301183766e-05	FALSE	9.98494357692384	9.82111396235651	9.80454629940781	9.78781355031024	10.5025201039738	10.8703269940281	10.7426038466776	9.8496043472496	10.7051503148932	ribosomal protein L14
306	ENSMUSG00000061175	Fnip2	329679	1.32459209332946	6.62771567014464	44.4838175631004	1.25824691440312e-06	4.6460561718434e-05	FALSE	6.93700069585708	6.66948619505223	7.13382416292255	7.37922280540025	5.45219864300094	5.98662505373462	5.71994374148653	7.02988346480803	5.71958914607403	folliculin interacting protein 2
307	ENSMUSG00000000567	Sox9	20682	1.27169726917057	6.49334441603521	44.4228725540872	1.27095322274847e-06	4.67768744750323e-05	FALSE	6.94052798048741	6.73193470850024	7.0956884077374	6.84309783052209	5.91679126527649	5.65400351127971	5.2581318499897	6.90281223181178	5.60964220884863	SRY (sex determining region Y)-box 9
308	ENSMUSG00000001020	S100a4	20198	-0.994800899821199	12.1997615150589	44.3684510889255	1.28241825192547e-06	4.70059234556777e-05	TRUE	12.0053983495051	11.6713074621577	11.3601956562199	11.6434616468822	12.7644420157812	12.4263917471278	12.8272864529642	11.6700907786912	12.6727067386244	S100 calcium binding protein A4
309	ENSMUSG00000028234	Rps20	67427	-0.936315247836048	13.1428136169326	44.3539278950301	1.28549697741432e-06	4.70059234556777e-05	FALSE	12.85622212144	12.5906557696801	12.6474544920459	12.5506737013844	13.5231132723514	13.8741635041283	13.3615461293062	12.6612515211376	13.5862743019286	ribosomal protein S20
310	ENSMUSG00000079017	Ifi27l2a	76933	1.07719497112772	7.41130113570164	44.0998975528531	1.34067790909263e-06	4.88655474027021e-05	FALSE	7.47103152749591	7.77240016534705	8.08560162287343	7.71970676648247	6.71483472751128	6.64652550036449	6.7448536380859	7.76218502054971	6.70207128865389	interferon	alpha-inducible protein 27 like 2A
311	ENSMUSG00000067438	Hmx1	15371	1.6439192362188	5.02518956982382	44.0744939066607	1.34633720759364e-06	4.89140325035387e-05	TRUE	5.29630851333333	5.51345384597398	5.54803057316426	5.66021330382	3.85459141736022	4.01689150553391	3.7731091975772	5.50450155907289	3.88153070682377	H6 homeobox 1
312	ENSMUSG00000029610	Aimp2	231872	-1.30459451303317	5.95902194446061	43.8101604283348	1.40680157609523e-06	5.09469583599358e-05	FALSE	5.38182005384005	5.25887273865671	5.32719469003723	5.06776082021721	6.45263248204335	6.30518987751004	6.86554102393307	5.2589120756878	6.54112112782882	aminoacyl tRNA synthetase complex-interacting multifunctional protein 2
313	ENSMUSG00000026389	Steap3	68428	1.44896876418398	5.58226244215003	43.7031940362977	1.43210911840976e-06	5.16977665460444e-05	FALSE	6.19652349143615	5.82687881918002	6.03985164251533	6.04144458541059	4.37323157689892	4.71140736991239	4.68388111030499	6.02617463463552	4.58950668570543	STEAP family member 3
314	ENSMUSG00000005575	Ube2m	22192	-0.926244389563083	7.66041904229491	43.6774479767612	1.43827462258157e-06	5.17549839507936e-05	FALSE	7.33023410634002	7.00132148791409	7.14086373519319	7.26986217116361	8.05406567560451	8.11199859304906	8.18057206641457	7.18557037515273	8.11554544502271	ubiquitin-conjugating enzyme E2M
315	ENSMUSG00000045128	Rpl18a	76808	-1.01539133057251	9.82880151310342	43.5985806922347	1.45734285183873e-06	5.22746567711929e-05	FALSE	9.55106732313917	9.22521105473418	9.22664515654667	9.18695364173669	9.9124583866316	10.3278662731949	10.6327091692527	9.29746929403918	10.2910112763597	ribosomal protein L18A
316	ENSMUSG00000057863	Rpl36	54217	-0.917327708880029	8.85726182744405	43.5733645062575	1.46349778858916e-06	5.23293085862939e-05	FALSE	8.36344791493845	8.30100904407811	8.32383369667581	8.56401086535223	9.06127074224212	9.28934796316605	9.53889126019086	8.38807538026115	9.29650332186634	ribosomal protein L36
317	ENSMUSG00000032254	Kif23	71819	-3.48291874987432	3.52191063708221	43.521463104352	1.4762560090702e-06	5.26189799573635e-05	FALSE	-0.147318693425235	0.755790547945171	0.534018922109289	2.37321040133787	4.53569802086815	4.14663005814187	5.02922926313971	0.878925294491773	4.57051911404991	kinesin family member 23
318	ENSMUSG00000023110	Prmt5	27374	-1.07489524382338	7.07094635238514	43.4499997140955	1.49402259373793e-06	5.30847839202668e-05	FALSE	6.28242005049266	6.84926416176941	6.51834210718809	6.33533507451853	7.615547738672	7.62379697379862	7.51715647253235	6.49634034849217	7.58550039500099	protein arginine N-methyltransferase 5
319	ENSMUSG00000003970	Rpl8	26961	-0.854606479407679	11.5140932876999	43.4207465092667	1.50136268197508e-06	5.31783603248792e-05	FALSE	11.1347754855071	11.1731508289872	10.8964372926622	11.1198266526827	11.7544998164787	12.0948843380943	11.949555430094	11.0810475649598	11.9329798615557	ribosomal protein L8
320	ENSMUSG00000025875	Tspan17	74257	1.22615507596556	7.30316209156966	43.363228190945	1.51591034586014e-06	5.35258468683554e-05	FALSE	7.80968637082238	7.99766039413082	7.61026878298213	7.32669343335585	6.50589021967741	6.11446762874097	6.76272522056517	7.6860772453228	6.46102768966118	tetraspanin 17
321	ENSMUSG00000034891	Sncb	104069	3.96195696919966	3.08559542450368	43.1911981159866	1.5603496669534e-06	5.49233360962817e-05	FALSE	3.72254147471181	2.92163029427528	3.92476590789914	4.20234778334163	-0.0562251192099944	0.685882086135553	-0.255359551664456	3.69282136505696	0.124765805087034	synuclein	beta
322	ENSMUSG00000035198	Tubg1	103733	-1.44818774780114	5.52441049319839	43.1674456269194	1.56659675203157e-06	5.49719773329337e-05	FALSE	4.60280555637317	4.46760448094261	5.17090939215516	4.63082300451786	6.23963140031359	6.10080963305718	6.17444355701241	4.7180356084972	6.17162819679439	tubulin	gamma 1
323	ENSMUSG00000021477	Ctsl	13039	1.12976241415681	9.9280783532944	43.4316045482686	1.59461890079129e-06	5.55152119064557e-05	FALSE	10.1975724263438	10.5479808825997	10.34253529711	10.1147077798107	9.48618778447094	9.28583151190071	8.63814114902304	10.3006990964661	9.13672014846489	cathepsin L
324	ENSMUSG00000021876	Rnase4	58809	2.30499962107711	4.56767932606224	43.0554444434402	1.59642526431622e-06	5.55152119064557e-05	FALSE	5.73453099986033	5.10281548368777	4.92124431936572	4.62116202122143	3.27651135529348	2.21884311038968	2.96151714015759	5.09493820603381	2.81895720194692	ribonuclease	RNase A family 4
325	ENSMUSG00000043391	2510009E07Rik	72190	1.39558676249269	5.53587540627463	43.0539860013297	1.59681775994319e-06	5.55152119064557e-05	FALSE	5.9839416779482	5.94514688843909	6.06474146953708	5.9007984779478	4.52541798525345	4.65021134768701	4.59090515551508	5.97365712846804	4.58884482948518	RIKEN cDNA 2510009E07 gene
326	ENSMUSG00000068101	Cenpm	66570	-4.29109354814344	3.14681041917952	43.3682870621882	1.61149206875384e-06	5.58535241866555e-05	FALSE	-0.147318693425235	-1.72243825257018	0.745832248556656	1.14050842160189	3.96520891416719	4.29793713554232	4.60682323661227	0.00414593104078372	4.28998976210726	centromere protein M
327	ENSMUSG00000048249	Crebrf	77128	1.3696340847367	5.68024196399593	42.9132592650138	1.63519176408332e-06	5.65016261234783e-05	FALSE	5.93527024862906	6.27482711911265	6.09888121905349	6.12243056183462	4.71826926463072	4.68723955620034	4.85358366830965	6.10785228715745	4.75303082971357	CREB3 regulatory factor
328	ENSMUSG00000027613	Eif6	16418	-0.980866807186109	7.5002869217255	42.8923521430834	1.64097846617487e-06	5.65287063698471e-05	FALSE	7.12853717415626	6.99480597242376	6.67849439144811	7.14142414034066	7.88947663543801	7.97771328536499	8.0657742224852	6.9858154195922	7.9776547144294	eukaryotic translation initiation factor 6
329	ENSMUSG00000002055	Spag5	54141	-3.43888950990807	2.85472585129346	42.8675007965579	1.64788604086851e-06	5.65941166436877e-05	FALSE	0.587670228148872	0.294801817997849	0.745832248556656	1.14050842160189	4.20307739905944	3.71610406609579	3.82846228222661	0.692203179076318	3.91588124912728	sperm associated antigen 5
330	ENSMUSG00000064363	ND4	17719	1.05120008539384	13.5257164759742	42.8447664619916	1.65423307235734e-06	5.66399378320169e-05	FALSE	14.1650531712808	13.7299828126148	13.647780809875	13.9497001452675	12.6512191127049	12.6315272599455	13.1613269612169	13.8731292347595	12.8146911112891	NADH dehydrogenase subunit 4
331	ENSMUSG00000004099	Dnmt1	13433	-2.06759311887609	4.56943839592792	42.6914708288433	1.69773575150431e-06	5.79237130187276e-05	FALSE	3.63816963543994	3.18237435147197	3.78796567149477	2.68281359163533	4.92009137093994	5.31859617271815	5.82574330356579	3.3228308125105	5.35481028240796	DNA methyltransferase (cytosine-5) 1
332	ENSMUSG00000036478	Btg1	12226	1.35023976735896	6.22519076535748	42.6629579357542	1.70596457002878e-06	5.79237130187276e-05	FALSE	6.25435229363166	6.60421175009759	6.92676641748039	6.76079854598605	5.29163187207039	5.54391588289721	5.05266282151989	6.63653225179892	5.2960701921625	BTG anti-proliferation factor 1
333	ENSMUSG00000032218	Ccnb2	12442	-3.17561085065025	3.48475435285337	42.6590130175671	1.70710650811897e-06	5.79237130187276e-05	FALSE	0.266483702897335	0.543631021762938	1.90218907416808	2.25324712974432	4.50463551576719	4.39065488329559	4.68388111030499	1.24138773214317	4.52639050312259	cyclin B2
334	ENSMUSG00000042747	Krtcap2	66059	-0.837555718268713	8.75591882123621	42.4067849213863	1.78188623712606e-06	6.01285639138559e-05	FALSE	8.3037607466328	8.46931204463487	8.3051553995265	8.26146550655703	9.0415678499145	9.24554001514494	9.22757177866846	8.3349234243378	9.17155988124263	keratinocyte associated protein 2
335	ENSMUSG00000026833	Olfm1	56177	1.42606559126093	6.67655977941621	42.4040047164615	1.78273023375004e-06	6.01285639138559e-05	FALSE	7.02269451230335	7.50350646666878	6.8167824762225	7.07131634053944	6.12516000731674	5.66022491472367	5.1427666701756	7.10357494893352	5.64271719740534	olfactomedin 1
336	ENSMUSG00000046814	Gchfr	320415	-1.04531099323682	6.9180040614024	42.3503439201585	1.7991062885767e-06	6.03594709472972e-05	FALSE	6.43274865484068	6.22670545464185	6.56095249899028	6.27808166453166	7.28476074044351	7.3182465916161	7.63633283117855	6.37462206825112	7.41311338774606	GTP cyclohydrolase I feedback regulator
337	ENSMUSG00000048922	Cdca2	108912	-3.487228395633	3.54929628198963	43.0007052066613	1.80026035129119e-06	6.03594709472972e-05	FALSE	0.587670228148872	0.653607239268646	-0.0145159602633675	2.39605085730447	4.09600351323137	4.34504071823589	5.24801710101926	0.905703091114656	4.56302044416217	cell division cycle associated 2
338	ENSMUSG00000000326	Comt	12846	1.14740231477604	6.94692380757065	42.2694069843822	1.82411883694791e-06	6.09784578067291e-05	FALSE	7.23290756997269	7.70454657052158	7.08356124905137	7.22113019632906	6.27380977074528	6.06842896747082	6.21135212298096	7.31053639646867	6.18453028706569	catechol-O-methyltransferase
339	ENSMUSG00000020388	Pdlim4	30794	-0.970431246941815	7.11950945284042	42.0841750439991	1.88280748012081e-06	6.2754695332994e-05	FALSE	6.80003045257379	6.61274717347335	6.52194143750101	6.54912053223114	7.60338164983696	7.68457446474376	7.48521986847459	6.62095989894482	7.59105866101844	PDZ and LIM domain 4
340	ENSMUSG00000052911	Lamb2	16779	0.947009021370608	7.38922528423686	42.0031069118294	1.90914081686951e-06	6.34452414406136e-05	TRUE	7.77058709711579	7.61985727921962	7.64369216938044	7.83754701391436	6.76594116036586	6.76094350877652	6.80128037732282	7.71792088990755	6.7760550154884	laminin	beta 2
341	ENSMUSG00000024248	Cox7a2l	20463	-0.91260362489084	9.28536553537376	41.8120463986439	1.97281240035758e-06	6.5368936397772e-05	FALSE	9.03179187717918	8.93246146044242	8.61421669435581	8.67118120574072	9.62595311447275	9.9458618495152	9.6087339403652	8.81241280942954	9.72684963478438	cytochrome c oxidase subunit 7A2 like
342	ENSMUSG00000043372	Hexim2	71059	2.03273328982414	4.45841346833094	41.770017483291	1.9871284901237e-06	6.56507742979758e-05	FALSE	4.93534311456941	5.26754737906577	4.98522134907078	4.79449435184232	3.41659799055099	2.81739607569758	2.62882027109454	4.99565154863707	2.95427144578104	hexamethylene bis-acetamide inducible 2
343	ENSMUSG00000003429	Rps11	27207	-1.02468748131008	8.88797122313795	41.6616343176204	2.02457415947718e-06	6.66928962913487e-05	FALSE	8.15760541557332	8.49539432808923	8.47167346807044	8.28574761139201	9.07411115520935	9.19072203360532	9.78259864377923	8.35260520578125	9.34914394419796	ribosomal protein S11
344	ENSMUSG00000026385	Dbi	13167	-0.833179364333394	8.90173702621118	41.4956545341677	2.08342540986854e-06	6.82434122470637e-05	FALSE	8.59593891116035	8.40540866491381	8.49108441041811	8.44276166552415	9.29934461472927	9.17125065533601	9.46876464548834	8.4837984130041	9.31311997185121	diazepam binding inhibitor
345	ENSMUSG00000029338	Antxr2	71914	1.22584295272786	6.2072048536734	41.4948305329563	2.08372220773847e-06	6.82434122470637e-05	FALSE	6.44521756260801	6.4976421732508	6.55744930860905	6.88910716567679	5.39688230832963	5.2948009012822	5.47311364590404	6.59735405253616	5.38826561850529	anthrax toxin receptor 2
346	ENSMUSG00000060600	Eno3	13808	-1.57995104853514	5.45989433614033	41.4265896997201	2.10846337942517e-06	6.87199674680514e-05	FALSE	4.30739137787607	4.32529306914261	5.05644314110029	4.54656576953735	6.01924992706679	5.79637752097545	6.54041177085044	4.55892333941408	6.11867973963089	enolase 3	beta muscle
347	ENSMUSG00000090841	Myl6	17904	-1.20348581150132	8.36633317912581	43.5047132421224	2.1104370927882e-06	6.87199674680514e-05	FALSE	7.69115378545502	7.35370731175513	7.68761948990395	8.08118684078916	8.63788343670189	8.68045397582016	9.35673712863917	7.70341685697582	8.89169151372041	myosin	light polypeptide 6	alkali	smooth muscle and non-muscle
348	ENSMUSG00000026676	Ccdc3	74186	2.0560542021282	4.73859882064603	41.3568898583159	2.1340659989402e-06	6.92896888563946e-05	FALSE	5.05732182309959	5.73916369450431	4.67193297247845	5.44709399822324	2.8845010920422	3.64259698543907	3.19002724828187	5.2288781220764	3.23904177525438	coiled-coil domain containing 3
349	ENSMUSG00000033763	Mtss2	244654	1.22528260107819	6.97608580217341	41.2565707924777	2.17151543501669e-06	7.03035899720733e-05	FALSE	7.27122952440708	7.36789496584888	7.03652533027826	7.74216454182964	5.88095497978465	6.09163193604931	6.45505398570302	7.35445359059096	6.14254696717899	MTSS I-BAR domain containing 2
350	ENSMUSG00000030357	Fkbp4	14228	-0.963936401376541	8.07092699480389	41.1623644022167	2.20733898960077e-06	7.12592092671403e-05	FALSE	7.62911677501294	7.18424364926557	7.62874739282562	7.80431545569538	8.40539982158356	8.61149457175695	8.60087365149428	7.56160581819988	8.53925601494493	FK506 binding protein 4
351	ENSMUSG00000022237	Ankrd33b	67434	-4.36436547121956	2.9107125756001	41.1087675141652	2.22800856452998e-06	7.17215634490721e-05	FALSE	0.85021004237446	-0.622784599009884	0.930491783528647	-1.37440308561794	3.77004100789414	4.39065488329559	3.98281650212057	-0.0541214646811802	4.04783746443677	ankyrin repeat domain 33B
352	ENSMUSG00000009927	Rps25	75617	-0.782291091297172	10.0742063048304	40.993168749185	2.2733143655866e-06	7.29720994794402e-05	FALSE	9.64513143944053	9.72084974636031	9.7956529229452	9.57567720774727	10.4628363246218	10.5024953014842	10.4395827321378	9.68432782912333	10.4683047860813	ribosomal protein S25
353	ENSMUSG00000023055	Calcoco1	67488	1.18104222346457	7.02955290331524	40.9251285163276	2.30045188136998e-06	7.36340107864005e-05	FALSE	7.05233927659468	7.13768696613069	7.71145773656636	7.66610020950106	6.16543885832594	6.24850988535982	6.31672954184879	7.3918960471982	6.24355942851152	calcium binding and coiled coil domain 1
354	ENSMUSG00000043518	Rai2	24004	1.71051533687133	5.44412868788892	40.8505055625969	2.33062341093916e-06	7.43890223734508e-05	FALSE	5.90670255378716	5.59497880299738	5.50503104439861	6.52471463355995	4.40722154227518	4.21584349626053	4.09991918083758	5.88285675868577	4.2409947397911	retinoic acid induced 2
355	ENSMUSG00000031672	Got2	14719	-0.952842938575897	8.28712463474762	40.6425265063752	2.41702451260778e-06	7.69294646984657e-05	FALSE	7.63674709732429	7.73457705493738	8.16025125259696	7.6092034119922	8.61321973805992	8.78165209602599	8.85441656259558	7.78519470421271	8.74976279889383	glutamatic-oxaloacetic transaminase 2	mitochondrial
356	ENSMUSG00000015759	Cnih1	12793	-0.916806389881531	7.21209772126354	40.6133065379593	2.42944190307543e-06	7.71074833226102e-05	FALSE	6.76862448660251	6.72565271986534	6.71668644547965	6.78371340532383	7.64670763230891	7.77478220886802	7.56275395907311	6.74866926431783	7.66141460008335	cornichon family AMPA receptor auxiliary protein 1
357	ENSMUSG00000058290	Espl1	105988	-4.77140453148887	3.07246674709841	42.9090340346421	2.45158982760536e-06	7.75924746837897e-05	FALSE	-1.72243825257018	1.10460287528233	-1.72243825257018	-0.181527316530501	3.78735215207599	4.5056800570502	4.42124701624927	-0.630450236597132	4.23809307512515	extra spindle pole bodies 1	separase
358	ENSMUSG00000003865	Gys1	14936	-1.19390085453308	6.42019628506309	40.4982819335076	2.47900621194643e-06	7.81749527768033e-05	FALSE	5.53433128036097	5.64576831555507	5.95718962453309	5.97662802211725	6.61414183299891	7.1090368178671	7.1633635647249	5.7784793106416	6.9621807385303	glycogen synthase 1	muscle
359	ENSMUSG00000035279	Ssc5d	269855	1.12262775953553	7.52818012285736	40.4872193895975	2.48383113964708e-06	7.81749527768033e-05	FALSE	8.19278533870225	7.98259208799356	7.61701569383139	7.76866040085374	6.97302061341821	6.39372830628936	6.92388769189456	7.89026338034523	6.76354553720071	scavenger receptor cysteine rich family	5 domains
360	ENSMUSG00000005470	Asf1b	66929	-3.58569995812275	2.94874970794723	40.4674329352898	2.49248666582836e-06	7.82294634366519e-05	FALSE	0.266483702897335	-0.386701659232234	0.534018922109289	1.56006542053595	3.99531630174366	4.1642471978456	3.98281650212057	0.493466596577586	4.04746000056994	anti-silencing function 1B histone chaperone
361	ENSMUSG00000021549	Rasa1	218397	-0.959233750972821	7.81838456890082	40.424248921005	2.5114923193094e-06	7.83228914102786e-05	FALSE	7.31400899988123	7.18995899991523	7.07378558657542	7.66433736054337	8.2992843134299	8.2106721711966	8.3521014263499	7.31052273672881	8.28735263699213	RAS p21 protein activator 1
362	ENSMUSG00000021811	Dnajc9	108671	-1.48237680082219	5.22096111373935	40.417778026887	2.51435386146014e-06	7.83228914102786e-05	FALSE	4.29642197916779	4.7780059024817	4.20106830501163	4.29031921361181	5.64969260136738	5.97169495860877	6.01060301826609	4.39145385006823	5.87733019274742	DnaJ heat shock protein family (Hsp40) member C9
363	ENSMUSG00000029614	Rpl6	19988	-0.799526637784484	9.6565725281692	40.4134745198643	2.51625892396948e-06	7.83228914102786e-05	FALSE	9.28375912981069	9.38720933333194	9.18808640628226	9.16696501830285	9.93302026698939	10.1439321118529	10.0906086327122	9.25650497193193	10.0558536705182	ribosomal protein L6
364	ENSMUSG00000020407	Upp1	22271	-3.05545748927636	3.51098901987823	40.1784998917447	2.62271532492662e-06	8.14122540009502e-05	FALSE	1.51226352119707	1.3200669072742	2.59159355899823	0.462393460155024	4.67241901597931	4.80422272249282	3.95821055703299	1.47157936190613	4.47828409850171	uridine phosphorylase 1
365	ENSMUSG00000039191	Rbpj	19664	-1.02679047594454	7.1145026578762	40.1320919803524	2.64431847764683e-06	8.18579574765248e-05	FALSE	6.57115796161299	6.85790631787362	6.62594614804558	6.22485497469959	7.56374604201875	7.66768974091088	7.59901798242828	6.56996635055794	7.61015125511931	recombination signal binding protein for immunoglobulin kappa J region
366	ENSMUSG00000032741	Tpcn1	252972	1.22897013614265	6.41007708755966	40.079843710612	2.66887381703725e-06	8.23923640948194e-05	FALSE	6.67220669538862	6.76294077852122	6.76608559014124	7.02077468997928	5.20410840627591	5.62248758288034	5.87914957375693	6.80550193850759	5.56858185430439	two pore channel 1
367	ENSMUSG00000024900	Cpt1a	12894	1.12686633333871	6.326414105053	40.0253857164931	2.69473371013172e-06	8.2964022318197e-05	FALSE	6.75666872224325	6.67764510664681	6.77516253448121	6.60287631726188	5.61617791244875	5.41003658728371	5.70523224814249	6.70308817015829	5.57714891595832	carnitine palmitoyltransferase 1a	liver
368	ENSMUSG00000019214	Chtf18	214901	-4.35052677881965	2.83439549349505	39.9670966744732	2.72271719731175e-06	8.35977761207214e-05	FALSE	0.587670228148872	-0.183873281758679	-1.72243825257018	0.462393460155024	2.56128619556362	4.329509778933	4.52541611720819	-0.21406196150624	3.80540403056827	CTF18	chromosome transmission fidelity factor 18
369	ENSMUSG00000061787	Rps17	20068	-0.905843131847541	9.49748188807834	39.940430180217	2.73562524672211e-06	8.37664760507131e-05	FALSE	9.0355074834097	9.2078513247386	9.03276463455988	8.85885583211139	9.71712849284966	9.81431087705912	10.2463873326937	9.03374481870489	9.92594223420082	ribosomal protein S17
370	ENSMUSG00000045954	Cavin2	20324	-1.07551239328159	7.0492470222744	39.8574005280433	2.77624723367233e-06	8.47805878196314e-05	FALSE	6.32891669574937	6.54657484085443	6.85152533074986	6.15961263568493	7.65969072322841	7.43895110289803	7.58301306734356	6.47165737575965	7.56055163115667	caveolae associated 2
371	ENSMUSG00000026748	Plxdc2	67448	0.976760397825066	7.38332286253971	39.8006256769592	2.80440424355679e-06	8.54096052505342e-05	FALSE	7.88301075159224	7.64753573734283	7.59497187067145	7.75049688996012	6.88530244636551	6.51882582826158	6.81504884359111	7.71900381239166	6.73972570607274	plexin domain containing 2
372	ENSMUSG00000005667	Mthfd2	17768	-1.14494213472312	7.58767742422519	39.7029731650276	2.8535685344031e-06	8.66380536138785e-05	FALSE	6.45511567378525	6.73036677391101	7.38571162674729	7.19613269376517	8.07624313186867	8.24522581709564	8.05855808674533	6.94183169205218	8.12667567856988	methylenetetrahydrofolate dehydrogenase (NAD+ dependent)	methenyltetrahydrofolate cyclohydrolase
373	ENSMUSG00000016179	Camk1g	215303	1.5124250266206	5.74582913432638	39.6901867549141	2.86007558173083e-06	8.66380536138785e-05	FALSE	6.04747429951372	6.75370872572876	5.84096930392565	6.0066202158439	4.66307147660607	4.73517698932119	4.7282145666727	6.16219313625301	4.70882101086665	calcium/calmodulin-dependent protein kinase I gamma
374	ENSMUSG00000031068	Glrx3	30926	-0.951701264996006	7.68128973803063	39.5114085346242	2.95277885471883e-06	8.92070809611446e-05	FALSE	7.4550902628702	7.16927689833401	7.1663855465109	6.95500115077573	8.03516947938862	8.03628847938562	8.3485556546782	7.18643846462271	8.14000453781748	glutaredoxin 3
375	ENSMUSG00000020044	Timp3	21859	0.952508015073646	8.04316544734054	39.4023137579017	3.01096217096873e-06	9.03511380033065e-05	FALSE	8.36147569112782	8.35440749895419	8.24217933076953	8.53504244742989	7.57749395361684	7.55868181009936	7.08597884537058	8.37327624207036	7.40738486969559	tissue inhibitor of metalloproteinase 3
376	ENSMUSG00000039055	Eme1	268465	-8.77718008182917	1.83703660444697	43.8760103720283	3.0137055235743e-06	9.03511380033065e-05	FALSE	-1.72243825257018	-1.72243825257018	-1.72243825257018	-1.72243825257018	3.27651135529348	2.9038300487963	3.10291673768855	-1.72243825257018	3.09441938059278	essential meiotic structure-specific endonuclease 1
377	ENSMUSG00000022382	Wnt7b	22422	-1.67591494593091	5.2153539818711	39.3955017853906	3.01463660742071e-06	9.03511380033065e-05	FALSE	4.19375305529863	3.86987940271736	4.10834608142334	4.75528416578097	5.59175302841259	6.41227732214256	5.66778349549845	4.23181567630508	5.8906046153512	wingless-type MMTV integration site family	member 7B
378	ENSMUSG00000025574	Tk1	21877	-4.88281492356894	5.23274727043675	62.2262693361272	3.07094970582736e-06	9.17953987464109e-05	FALSE	0.85021004237446	-1.72243825257018	2.53571881940958	2.32641518320762	6.15880332673479	6.25674464290253	6.72311134200358	0.99747644810537	6.3795531038803	thymidine kinase 1
379	ENSMUSG00000032501	Trib1	211770	-1.07318804417835	6.94398985352188	39.1864202656464	3.12984040149558e-06	9.33088831042179e-05	FALSE	6.04419932069754	6.454608341452	6.71039090241251	6.26883027994496	7.27405525711844	7.56532718054624	7.51926065140461	6.36950721112675	7.45288102968976	tribbles pseudokinase 1
380	ENSMUSG00000041220	Elovl6	170439	-1.71136721768716	4.8954275271816	39.1442030266454	3.15368222443637e-06	9.37722511944908e-05	FALSE	3.47262712451588	4.35000799229511	3.90284782193982	3.87663303701626	5.59667119840308	5.16955541329699	6.01060301826609	3.90052899394177	5.59227654332206	ELOVL family member 6	elongation of long chain fatty acids (yeast)
381	ENSMUSG00000029223	Uchl1	22223	-1.20412395858887	7.06634876590019	39.0605053201499	3.20153998489977e-06	9.49454075836811e-05	FALSE	6.53661566704462	6.40042529898478	6.49655548476218	6.27037630305211	6.9405062952077	7.90884211883613	7.85702551363682	6.42599318846092	7.56879130922688	ubiquitin carboxy-terminal hydrolase L1
382	ENSMUSG00000020571	Pdia6	71853	-0.896248032348968	8.53305724527386	39.0190166553683	3.22555727690453e-06	9.54072556851944e-05	FALSE	8.14848412464374	8.2312170463982	7.92496860219308	7.99778303189261	9.24947037685472	8.81758232544625	8.81641834123462	8.07561320128191	8.96115701451187	protein disulfide isomerase associated 6
383	ENSMUSG00000039640	Mrpl12	56282	-1.1996449649941	6.97058424580096	38.8386228375465	3.3323038382036e-06	9.83073134931135e-05	FALSE	6.71814160936376	6.38456316810986	6.24976403607203	5.8705380363749	7.14066593126639	7.6506050625488	7.7410121067489	6.30575171248014	7.51076103352136	mitochondrial ribosomal protein L12
384	ENSMUSG00000038168	P3h2	210530	1.28929824776676	6.34490476632153	38.8225505722065	3.34200053603617e-06	9.83366251475852e-05	TRUE	6.83456374907327	6.2876773438608	6.72295463576389	7.0915722513568	5.67316378034403	5.48204497002946	5.23783093645534	6.73419199501369	5.46434656227628	prolyl 3-hydroxylase 2
385	ENSMUSG00000026509	Capn2	12334	-0.832066317618292	8.86052679616103	38.7602633141199	3.37987258066966e-06	9.91926760752895e-05	FALSE	8.58414808745701	8.4594083241852	8.34633912676946	8.37755058988552	9.26113379696535	9.08312034797357	9.46112304183013	8.4418615320743	9.26845906225635	calpain 2
386	ENSMUSG00000031996	Aplp2	11804	0.870948983312194	8.15666410883998	38.7085757964631	3.41165668789257e-06	9.98660852759018e-05	FALSE	8.60374626290685	8.46931204463487	8.27667655409962	8.50054887439871	7.72964131778426	7.52839292577109	7.52345982459903	8.46257093401001	7.59383135605146	amyloid beta (A4) precursor-like protein 2
387	ENSMUSG00000035441	Myo1d	338367	0.91724478082464	7.91613896975461	38.6893841520546	3.42354138131137e-06	9.99550234300702e-05	FALSE	8.04414864339217	8.10016385264968	8.30828529076319	8.46757090730095	7.42270190092344	7.22269487853431	7.31882481876389	8.2300421735265	7.32140719940721	myosin ID
388	ENSMUSG00000020547	Bzw2	66912	-1.1076694273237	6.49766230356722	38.6516158239723	3.44706257584547e-06	0.000100219780213807	FALSE	5.61600978185992	5.77610858955479	6.01452485885567	6.20720544722842	6.9111957238315	7.12711614990599	7.0339460099187	5.9034621693747	7.02408596121873	basic leucine zipper and W2 domains 2
389	ENSMUSG00000015880	Ncapg	54392	-3.99047429934738	3.49611631315631	42.1951264897355	3.45034910197105e-06	0.000100219780213807	FALSE	1.78762609066427	0.424574393900704	1.37455443205983	-1.37440308561794	4.42944462520773	4.58630409259251	4.8266501992752	0.553087957751714	4.61413297235848	non-SMC condensin I complex	subunit G
390	ENSMUSG00000029869	Ephb6	13848	1.56630315597932	5.40555548075231	38.5986827634788	3.4803263445216e-06	0.000100793388935206	FALSE	6.21411681450323	5.4386132591152	6.14162053817152	5.57520508874375	4.24126633784897	4.31380982440907	4.42124701624927	5.84238892513343	4.32544105950243	Eph receptor B6
391	ENSMUSG00000024608	Rps14	20044	-0.816692880059054	11.4579676077624	38.5866476235173	3.48793831964472e-06	0.000100793388935206	FALSE	11.0896204529972	11.0607518870362	10.9859750736019	11.0642047167881	11.7887480231328	12.1173864131837	11.6558303104887	11.0501380326058	11.853988248935	ribosomal protein S14
392	ENSMUSG00000023960	Enpp5	83965	1.53422294634094	5.58123249143531	38.4508643809206	3.57509324272445e-06	0.000103048414667203	FALSE	6.15461833164706	5.95592086523144	6.13223173039044	5.94793253864754	4.50463551576719	4.97365750435751	3.88176983005572	6.04767586647912	4.45335428339347	ectonucleotide pyrophosphatase/phosphodiesterase 5
393	ENSMUSG00000032679	Cd59a	12509	1.36653241673884	5.74253130254746	38.3635483680531	3.63239710747575e-06	0.000104433727525111	FALSE	6.04747429951372	6.26403046696577	6.18766936678671	6.19423243639571	5.04048599202299	4.34504071823589	4.96892398041095	6.17335164241548	4.78481689688994	CD59a antigen
394	ENSMUSG00000069565	Dazap1	70248	-0.987547120203502	7.96043953326376	38.3393890352979	3.64842954578015e-06	0.000104628440197385	FALSE	7.54472594456256	7.30608329720048	7.11726366969131	7.76153235253346	8.27033559108857	8.35477011557959	8.67068883997531	7.43240131599695	8.43193151554783	DAZ associated protein 1
395	ENSMUSG00000039007	Cpq	54381	0.905108506727814	7.99218715151552	38.3091581070233	3.66860042217165e-06	0.00010494054726612	FALSE	8.27610909430738	8.43314313176796	8.15330587468719	8.37252085027362	7.62881299439732	7.22689246840392	7.3380247681189	8.30876973775904	7.39791007697338	carboxypeptidase Q
396	ENSMUSG00000025582	Nptx1	18164	-1.54116335823828	6.08875516989549	38.7072854406547	3.84099349233083e-06	0.000109594407752137	FALSE	5.39216123420334	5.34335771532766	5.36776275245804	4.76847299084271	6.81318771185956	7.25182472133462	5.94324190144079	5.21793867320794	6.66941811154499	neuronal pentraxin 1
397	ENSMUSG00000061904	Slc25a3	18674	-0.85585672148407	8.98183953393142	38.0401985261191	3.85353139581909e-06	0.000109675192043728	FALSE	8.42957572008332	8.34470480863035	8.73543301529885	8.66531737665571	9.29519062423861	9.31421926477663	9.59483376160648	8.54375773016706	9.40141455020724	solute carrier family 25 (mitochondrial carrier	phosphate carrier)	member 3
398	ENSMUSG00000028560	Usp1	230484	-1.41657686762275	5.53941344994992	37.9859386395471	3.89206338764686e-06	0.000110493528183472	FALSE	5.12088117973201	4.84329075477211	4.74766688597908	4.26572708642851	6.32804827282081	5.91037979755759	6.26249268804181	4.74439147672793	6.16697358614007	ubiquitin specific peptidase 1
399	ENSMUSG00000048327	Ckap2l	70466	-3.57586341097979	3.22932453915415	37.8881356580977	3.96258712662832e-06	0.000112213714144796	FALSE	0.965496987094998	0.294801817997849	2.14559654250347	-0.323564881394884	4.26617534566176	3.66751781278507	4.81299253105051	0.770582616550358	4.24889522983245	cytoskeleton associated protein 2-like
400	ENSMUSG00000022508	Bcl6	12053	1.17945600806774	6.72895043841471	37.8700031810791	3.97581523977363e-06	0.000112306840985506	FALSE	6.7922428227683	7.1933773737119	7.11726366969131	7.32595022254181	5.70994106160771	6.30518987751004	5.74173346859926	7.10720852217833	5.91895480257234	B cell leukemia/lymphoma 6
401	ENSMUSG00000028693	Nasp	50927	-1.49168293545793	5.41432445157123	37.8502905087032	3.99025103704173e-06	0.000112433532337991	FALSE	4.62050532024172	4.15809155922175	4.50738163831516	4.97599399308605	5.75022490869313	5.97668884421442	6.43735922443284	4.56549312771617	6.05475765911346	nuclear autoantigenic sperm protein (histone-binding)
402	ENSMUSG00000020814	Mxra7	67622	0.83665870271627	9.78397408802631	37.8189276732347	4.01333682904295e-06	0.000112802718485961	FALSE	10.1547494675892	9.90168613978504	10.0212636956338	10.2401251145655	9.34937449745049	9.05092765915959	9.32761639837628	10.0794561043934	9.24263951832879	matrix-remodelling associated 7
403	ENSMUSG00000026605	Cenpf	108000	-4.36972968807941	4.99699269872586	59.0743256549575	4.04789322691206e-06	0.000113491676354539	FALSE	0.435996768268706	0.940713039968045	0.285666121194691	3.14056224021273	6.0625513379854	5.8572148097906	6.46382064090821	1.20073454241104	6.12786226289474	centromere protein F
404	ENSMUSG00000022234	Cct5	12465	-0.859779841551986	8.42490740888211	37.7310474104202	4.07880723322042e-06	0.000113952573687298	FALSE	8.00257003358021	8.21729198037268	7.74726141741545	7.96617439613802	8.6997600591292	8.91964888411138	8.92911978911953	7.98332445687659	8.84950957745337	chaperonin containing Tcp1	subunit 5 (epsilon)
405	ENSMUSG00000025980	Hspd1	15510	-1.06337926848397	6.81206556391745	37.7042406860717	4.09901025821421e-06	0.000113952573687298	FALSE	6.16370104358496	5.9612778307509	6.36245904686933	6.50646340691538	7.45961406915603	7.42623032554259	7.04567212326954	6.24847533203014	7.31050550598939	heat shock protein 1 (chaperonin)
406	ENSMUSG00000090394	4930523C07Rik	67647	0.99221096517304	7.62905382205895	37.7017781257344	4.10087166844796e-06	0.000113952573687298	FALSE	7.75664810440776	8.09225073172304	7.84389097220371	8.15836237803691	6.71935133890441	6.96569803263763	7.22654200769762	7.96278804659286	6.97053045974655	RIKEN cDNA 4930523C07 gene
407	ENSMUSG00000057113	Npm1	18148	-0.848721185557733	8.11205609974988	37.6967532589144	4.10467275783081e-06	0.000113952573687298	FALSE	7.60598064033709	7.81222450409889	7.83812781129395	7.46408446361116	8.61018291908319	8.46726455837064	8.52331998785266	7.68010435483527	8.53358915510216	nucleophosmin 1
408	ENSMUSG00000049932	H2ax	15270	-1.43889082857425	5.44141459036915	37.6327355223565	4.15343856068097e-06	0.000115023780140035	FALSE	4.73867248954894	4.2485016325969	4.84283192100423	4.75528416578097	6.47149714270988	5.88404218876103	5.80519500275885	4.64632255223276	6.05357811140992	H2A.X variant histone
409	ENSMUSG00000059291	Rpl11	67025	-0.852325189086936	9.61979853264633	37.604486590056	4.17515878066292e-06	0.00011534258939538	FALSE	9.1651549183661	9.23187526649524	9.34058082196288	9.01317780761178	9.85922229791326	9.91562630263566	10.3146106194562	9.187697203609	10.0298197400017	ribosomal protein L11
410	ENSMUSG00000024966	Stip1	20867	-1.01216228175284	7.53033376927987	37.58215979385	4.19241356818069e-06	0.000115536782699692	FALSE	7.1621600921435	7.14594360071301	6.98529910283421	6.70815453478696	8.24471585243611	8.11313288311521	7.63245009376404	7.00038933261942	7.99676627643845	stress-induced phosphoprotein 1
411	ENSMUSG00000098090	2700099C18Rik	77022	-6.05891193172656	2.03828630295817	37.5264308544266	4.23582421028092e-06	0.000116449094287017	FALSE	-0.729814155859888	-1.72243825257018	-1.72243825257018	-1.09422278876152	3.17494284456253	3.09965662857819	3.56071409745165	-1.31722836244044	3.27843785686412	NDC80 homolog	kinetochore complex component pseudogene
412	ENSMUSG00000040274	Cdk6	12571	-1.01598894377582	6.53293389756924	37.495997640264	4.25973812055401e-06	0.000116789795769787	FALSE	5.77064835502261	6.1133812851548	6.07457839808617	6.06657723746582	7.0011135422831	7.11810480415685	6.95219935061451	6.00629631893235	7.02380589901816	cyclin-dependent kinase 6
413	ENSMUSG00000039518	Cdsn	386463	-1.01889514756275	7.94156589270065	37.484400565627	4.26888978254024e-06	0.000116789795769787	FALSE	7.45138635943104	6.93616392625505	7.81043393410733	7.34661675357666	8.448203887942	8.53484669604415	8.30896593078525	7.38615024334252	8.43067217159047	corneodesmosin
414	ENSMUSG00000038296	Galnt18	233733	1.9794410073267	4.65473128804084	37.4518262513847	4.2947107128796e-06	0.000117212406630016	FALSE	5.36091262524581	5.58460275755541	4.50738163831516	5.09941824001097	3.43867820432438	3.45494406585273	2.68987415513243	5.13807881528184	3.19449880843651	polypeptide N-acetylgalactosaminyltransferase 18
415	ENSMUSG00000030281	Il17rc	171095	-1.00160697257236	7.59729514132748	37.3966609535058	4.33883000665011e-06	0.000118131140256764	FALSE	6.72838049435371	7.20132222099723	7.39359174441737	6.92684850673095	7.87234157149148	8.11539879130977	8.23919273394323	7.06253574162481	8.0756443655815	interleukin 17 receptor C
416	ENSMUSG00000026547	Tagln2	21346	-0.775145987683293	9.40960323605566	37.3836802563213	4.34928350710803e-06	0.000118131140256764	FALSE	8.94182129066459	8.93552658753042	9.00474189053001	9.20485112994839	9.79488079133345	9.86703490769971	9.73812423051808	9.02173522466835	9.80001330985042	transgelin 2
417	ENSMUSG00000028884	Rpa2	19891	-1.40932468343146	6.48144510986474	38.0118857476281	4.39604919917446e-06	0.00011911501175413	FALSE	5.72228811784973	5.16449379651184	6.08434870811317	5.75381420221231	6.44447149868915	7.39486184521574	7.33563870180188	5.68123620617176	7.05832401523559	replication protein A2
418	ENSMUSG00000050947	Amigo1	229715	1.61244872184956	5.21342187117992	37.2764841894088	4.43667172128963e-06	0.000119928119088162	FALSE	6.07661929686572	5.86167046652613	5.36776275245804	5.32445969027441	3.85459141736022	4.31380982440907	4.09991918083758	5.65762805153107	4.08944014086896	adhesion molecule with Ig like domain 1
419	ENSMUSG00000025085	Ablim1	226251	1.37356175505134	5.67756233113234	37.2007535055275	4.49956744342056e-06	0.000121337977430093	FALSE	6.30722246506176	6.21554118194658	5.73331061386686	6.1207174834861	4.87222054571037	4.43487094175449	4.89306393210799	6.09419793609032	4.73338513985762	actin-binding LIM protein 1
420	ENSMUSG00000075266	Cenpw	66311	-1.85263480865783	4.42770299156978	37.1555634463075	4.53756340203629e-06	0.000122071259237162	FALSE	3.07065778207249	3.16390750768039	4.02962342945524	3.08541998709014	5.24853375677829	5.25424861815665	5.08711457630509	3.33740217657456	5.19663231708001	centromere protein W
421	ENSMUSG00000040204	Pclaf	68026	-3.83081483364881	5.51627130951076	57.7827551481148	4.54923863895066e-06	0.000122094649362241	FALSE	0.85021004237446	2.1569135249107	3.01587202485525	3.76700769556262	5.87286901159097	6.64024460950079	7.10291428685909	2.44750082192576	6.53867596931695	PCNA clamp associated factor
422	ENSMUSG00000059493	Nhs	195727	1.17085401194496	6.8808182223719	37.085356048113	4.59729292989033e-06	0.00012309197349486	TRUE	7.3476078017049	7.28807750382603	6.86575816571155	7.50076797589165	6.0661018017398	5.74461972034089	6.42842978733824	7.25055286178353	6.07971710313964	NHS actin remodeling regulator
423	ENSMUSG00000003534	Ddr1	12305	1.1153995564346	6.49698121299418	37.0192400945035	4.65432966210818e-06	0.000124324517380994	FALSE	6.81931757530671	6.73350094089315	6.73540990154996	7.15320360675029	5.5868180349357	5.95660873850427	5.71994374148653	6.86035800612503	5.75445683830883	discoidin domain receptor family	member 1
424	ENSMUSG00000021253	Tgfb3	21809	1.29905030205443	5.62743553960417	36.9990962977669	4.671860947127e-06	0.000124461248959163	TRUE	5.92818118279727	6.01635676339981	6.01452485885567	6.2039731146191	4.94344400648667	4.55992688730318	4.7282145666727	6.04075897991796	4.74386182015418	transforming growth factor	beta 3
425	ENSMUSG00000020766	Galk1	14635	-0.830452741342759	8.31491109605491	36.9880801425522	4.68147896341659e-06	0.000124461248959163	TRUE	8.00341345813466	7.7133040777048	7.86388264408525	8.00151133113736	8.58194010736411	8.87955122124307	8.71450534029635	7.89552787776552	8.72533222296784	galactokinase 1
426	ENSMUSG00000005802	Slc30a4	22785	-0.969285525883894	7.99318005685013	36.8461419109696	4.8073619409743e-06	0.000127297015795516	FALSE	7.23434520378736	7.492448627342	7.86388264408525	7.32743626149865	8.65684439680205	8.48138803478128	8.22508167154029	7.47952818417832	8.45443803437454	solute carrier family 30 (zinc transporter)	member 4
427	ENSMUSG00000016257	Prelid3b	66390	-1.08364987934637	6.29982351756937	36.8424605937271	4.81067578942255e-06	0.000127297015795516	FALSE	5.510797348337	5.70124778491066	5.84672114761762	5.87257526581617	6.88127729210138	6.95561613451174	6.59330339532248	5.73283538667036	6.81006560731187	PRELI domain containing 3B
428	ENSMUSG00000086290	Snhg12	100039864	-1.18294063404853	7.24810912915791	37.0546238643228	4.87519408916897e-06	0.000128702845825982	FALSE	6.67855733549905	6.42389621141106	6.82263136576167	6.54657084662185	7.39049567679355	8.33156882943304	7.49594414786834	6.61791393982341	7.73933621803164	small nucleolar RNA host gene 12
429	ENSMUSG00000031939	Taf1d	75316	-1.26774640936988	5.97251312921206	36.6588256478662	4.97919852846427e-06	0.000131142107629645	FALSE	5.17578473544518	5.4987931010395	5.51228722315654	4.94535142265867	6.42524773324486	6.30121433200262	6.8885126153654	5.28305412057497	6.53832489353762	TATA-box binding protein associated factor	RNA polymerase I	D
430	ENSMUSG00000060012	Kif13b	16554	1.36796064144741	5.50617797772347	36.5911291256795	5.04294635524425e-06	0.000132394217371406	FALSE	5.82509311402423	5.92883354277599	5.8177298303004	6.15292314645544	4.70921504759728	4.72334113213279	4.24937042899619	5.93114490838902	4.56064220290875	kinesin family member 13B
431	ENSMUSG00000062825	Actg1	11465	-1.27352820009329	5.73560710043012	36.5835137703039	5.05017326197682e-06	0.000132394217371406	FALSE	5.2628881712535	4.92780670660934	4.67193297247845	5.2729472864598	6.34860233764726	6.12799753583043	6.48550701159301	5.03389378420027	6.32070229502357	actin	gamma	cytoplasmic 1
432	ENSMUSG00000041498	Kif14	381293	-3.81130073892812	2.84036988649268	36.4285096375251	5.19976366370508e-06	0.000136000300083805	FALSE	-0.147318693425235	0.543631021762938	1.49664763859479	-0.481129001776168	3.20101317159407	3.91651417550193	4.52541611720819	0.35295774128908	3.88098115476807	kinesin family member 14
433	ENSMUSG00000025747	Tyms	22171	-1.81025162818032	4.7011429978777	36.3157935333401	5.311589502809e-06	0.000138604272037503	FALSE	4.07039239499721	3.06785188790295	4.12737340125765	3.19367422507705	5.20410840627591	5.53039427288944	5.62152284770917	3.61482297730872	5.45200850895817	thymidylate synthase
434	ENSMUSG00000049751	Rpl36al	66483	-1.01029606113031	6.94582918459676	36.1805342497187	5.44927040206097e-06	0.000141869369292366	FALSE	6.41002939763303	6.510488650827	6.70089577598751	6.01954825084875	7.41018494827194	7.41891063138047	7.47441527270208	6.41024051882407	7.4345036174515	ribosomal protein L36A-like
435	ENSMUSG00000027496	Aurka	20878	-3.07781509191371	3.3324362646909	36.1514932191314	5.47933825350711e-06	0.00014232423661236	FALSE	-0.409365777644406	1.18005669223431	1.49664763859479	2.22800925266829	4.40722154227518	4.36040624260374	4.32829770547277	1.12383695146324	4.3653084967839	aurora kinase A
436	ENSMUSG00000068039	Tcp1	21454	-1.03692292978598	7.33128750067751	36.1047339689814	5.52813333787693e-06	0.000143262336203375	FALSE	6.81355846395024	7.00910146261699	6.33816545584982	6.9258678589024	7.58122075815827	7.77764642595244	8.09569391699	6.77167331032986	7.81818703370024	t-complex protein 1
437	ENSMUSG00000029816	Gpnmb	93695	0.939987422857853	10.1757501967433	36.0678924297317	5.56691415775166e-06	0.000143937215259579	FALSE	10.7930589503726	10.3856382520575	10.4327743786156	10.372431231967	9.21230217236542	9.85386381400312	9.56509819679914	10.4959757032532	9.54375472772256	glycoprotein (transmembrane) nmb
438	ENSMUSG00000021485	Mxd3	17121	-4.09604714815649	2.92369346213222	35.9563760586651	5.68612809492005e-06	0.000146683930010278	FALSE	1.07224908015076	-1.72243825257018	0.534018922109289	0.373118793192218	3.73478281574375	3.71610406609579	4.60682323661227	0.0642371357205224	4.0192367061506	Max dimerization protein 3
439	ENSMUSG00000043822	Adamtsl5	66548	1.3684277719425	5.52775926540806	35.9395332874668	5.70437526383545e-06	0.000146819444432977	FALSE	6.07019332264866	5.74538725246827	6.05483700775318	5.95371747773581	4.87222054571037	4.24924357597733	4.60682323661227	5.95603376515148	4.57609578609999	ADAMTS-like 5
440	ENSMUSG00000038178	Slc43a2	215113	2.00037558934061	5.0411001953001	35.9153654628998	5.73067040609163e-06	0.000147016211235519	FALSE	6.06050037382921	5.56009777011569	5.2424670638352	5.35392359278828	3.99531630174366	3.91651417550193	2.35493610434257	5.5542472001421	3.42225552719605	solute carrier family 43	member 2
441	ENSMUSG00000004071	Cdip1	66626	1.00973437170657	6.53825890391254	35.9086110149756	5.73804311486538e-06	0.000147016211235519	FALSE	6.86643659688462	6.75986998708102	6.9375868826786	6.97125256762363	5.80649600725542	5.98166550310946	5.84600304019961	6.88378650856697	5.87805485018816	cell death inducing Trp53 target 1
442	ENSMUSG00000001506	Col1a1	12842	-1.61972202509892	5.27751719835482	35.8652437804013	5.78562812308859e-06	0.000147900027517597	FALSE	4.09592283075498	4.05162456930117	4.84283192100423	4.40735926481896	6.51630984319387	5.6664196044669	5.54096445119647	4.34943464646983	5.90789796628575	collagen	type I	alpha 1
443	ENSMUSG00000063415	Cyp26b1	232174	1.21852028671512	7.92990943684175	37.9685469127966	5.8153812164074e-06	0.000148325039196811	FALSE	8.34160373245161	8.81236360774247	7.88220151396721	8.12883824536631	7.43511118880147	6.93780148316867	6.90791555826255	8.2912517748819	7.09360941007756	cytochrome P450	family 26	subfamily b	polypeptide 1
444	ENSMUSG00000025134	Alyref	21681	-1.63354710723638	4.4425644215563	35.8071344436537	5.85006787970992e-06	0.000148873686875771	FALSE	3.70605723444088	3.33872953708674	3.63682168614778	3.48752296425631	5.01131608669076	5.18689648027806	5.2581318499897	3.54228285548293	5.15211480565284	Aly/REF export factor
445	ENSMUSG00000027966	Col11a1	12814	-1.43058769694348	5.86203031759992	35.7724169997309	5.88894229708759e-06	0.000149526200033242	TRUE	4.52975162686781	4.84908182073765	4.95358744181712	5.70205603190597	6.52665475201501	6.31705120266818	6.66347709776006	5.00861923033214	6.50239435081441	collagen	type XI	alpha 1
446	ENSMUSG00000046295	Ankle1	234396	-7.21075716726366	1.77354560395391	35.68323016338	5.99011137548315e-06	0.000151753965093238	FALSE	-1.72243825257018	-1.72243825257018	-0.910446686612874	-1.72243825257018	3.03701858492465	2.81739607569758	3.23168632987052	-1.51944036108085	3.02870033016425	ankyrin repeat and LEM domain containing 1
447	ENSMUSG00000032633	Flcn	216805	1.48909806329368	5.26772845363115	35.6546865083484	6.02289078762745e-06	0.00015198433172695	FALSE	5.43280026935561	5.74848899252721	5.47563577104903	6.1207174834861	4.29066157352554	4.36040624260374	4.07724673328292	5.69441062910449	4.24277151647073	folliculin
448	ENSMUSG00000037060	Cavin3	109042	-1.0556262156061	7.75382171653268	35.6518952482731	6.02610678942149e-06	0.00015198433172695	FALSE	7.07176935712283	6.79928931775257	7.3169336760548	7.53718410878287	8.42971930677472	7.85154738681115	8.43021990633263	7.18129411492826	8.23716219997283	caveolae associated 3
449	ENSMUSG00000020185	E2f7	52679	-8.64087908227303	1.71352330976599	39.3614341481135	6.08427899900808e-06	0.000153109729197756	FALSE	-1.72243825257018	-1.72243825257018	-1.72243825257018	-1.72243825257018	3.34825431839124	2.46613964420088	2.96151714015759	-1.72243825257018	2.92530370091657	E2F transcription factor 7
450	ENSMUSG00000038679	Trps1	83925	0.977531533154011	7.07971239801544	35.523855777009	6.17567130439704e-06	0.000155064244596405	FALSE	7.45755425945796	7.61816260711297	7.14086373519319	7.42018983670756	6.56480063074692	6.47361757135652	6.2774879180252	7.40919260961792	6.43863537337621	transcriptional repressor GATA binding 1
451	ENSMUSG00000021709	Erbin	59079	1.18374057237814	6.03339804260584	35.4815318956145	6.22600073783282e-06	0.00015566111624017	FALSE	6.20534697110258	6.55368501452534	6.38635032253382	6.52471463355995	5.36840789944907	4.97365750435751	5.36495101474712	6.41752423543042	5.2356721395179	Erbb2 interacting protein
452	ENSMUSG00000017466	Timp2	21858	0.765974710249955	10.6654548659287	35.4806989673408	6.22699571117418e-06	0.00015566111624017	FALSE	10.9483991332547	10.7708401386247	11.043452148066	11.005017767912	10.2600026728302	10.2053165562789	10.0667096117592	10.9419272969643	10.1773429469561	tissue inhibitor of metalloproteinase 2
453	ENSMUSG00000031137	Fgf13	14168	1.32361599424778	5.9918109040161	35.4656551806989	6.24499625822405e-06	0.000155766473999279	FALSE	6.82314425025634	6.05945389824014	6.23229373030099	6.43105804412239	5.06907777962134	4.84848316212169	5.34610841569997	6.38648748072996	5.08788978581434	fibroblast growth factor 13
454	ENSMUSG00000034990	Otoa	246190	-1.35814850478141	5.41927918821598	35.3011621744414	6.44558175199513e-06	0.000160415480651526	FALSE	4.81751902662229	4.80804753890073	4.69762188942272	4.41296926209504	5.606457524018	6.11446762874097	6.31672954184879	4.68403942926019	6.01255156486925	otoancorin
455	ENSMUSG00000050199	Lgr4	107515	1.80035483625248	4.52903292352592	35.2017368218619	6.57023771794811e-06	0.000163158496648562	TRUE	5.44774954662342	4.89459206506079	4.61914075739042	5.05346475164732	3.14839272840465	3.27205128997445	3.38724362694903	5.00373678018049	3.26922921510938	leucine-rich repeat-containing G protein-coupled receptor 4
456	ENSMUSG00000017499	Cdc6	23834	-5.60378298346389	2.23410514011837	35.172137868193	6.60785610335171e-06	0.00016373282042055	FALSE	-0.409365777644406	-0.622784599009884	-1.72243825257018	-1.72243825257018	3.94991627964652	3.45494406585273	2.56506801392666	-1.11925672044866	3.32330945314197	cell division cycle 6
457	ENSMUSG00000030096	Slc6a6	21366	1.1581409170043	6.96259208316782	35.0785213205438	6.7283983703038e-06	0.000166354864739743	FALSE	7.36083124707451	7.62661613093287	7.23158303974908	7.13295095918322	6.56981138463818	5.70303934570629	6.17444355701241	7.33799534423492	6.14909809578563	solute carrier family 6 (neurotransmitter transporter	taurine)	member 6
458	ENSMUSG00000068739	Sars	20226	-0.788565831155481	8.28188087713934	35.0502255294254	6.76530497372215e-06	0.000166902141698879	FALSE	7.944028555617	7.90201240751746	7.75950947337173	7.94938286965431	8.50555013538407	8.74480412146616	8.77387154308122	7.88873332654013	8.67474193331048	seryl-aminoacyl-tRNA synthetase
459	ENSMUSG00000004665	Cnn2	12798	-0.934756274126706	8.19203580679193	34.9429781945004	6.90721547908231e-06	0.000170031868623423	FALSE	7.96149459271917	7.72752085816184	7.55688205486409	7.58580117322161	8.57136101861162	8.32570973532486	8.98118772023859	7.70792466974168	8.62608615805835	calponin 2
460	ENSMUSG00000001627	Ifrd1	15982	-0.937230822980268	7.07083189433227	34.7713857248819	7.14109721753276e-06	0.000175374316454589	FALSE	6.28519702500177	6.597346865262	6.72607854768753	6.73303572940159	7.6240033655591	7.58671563739915	7.36868977414569	6.58541454183822	7.52646959236798	interferon-related developmental regulator 1
461	ENSMUSG00000028756	Pink1	68943	0.968079781492912	7.22063813043266	34.7520536284829	7.16798603469885e-06	0.000175374316454589	FALSE	7.62583424233014	7.54868969146117	7.24034894109384	7.76482659776077	6.74394306951716	6.43422585187942	6.5812686112274	7.54492486816148	6.58647917754133	PTEN induced putative kinase 1
462	ENSMUSG00000026259	Ngef	53972	-1.05683238318142	6.54075293462047	34.7462914433433	7.17602203865502e-06	0.000175374316454589	FALSE	5.77855310679382	5.90122789492884	6.27983707792979	5.98606773438777	7.07698248783285	7.25799103773972	6.7662731234131	5.98642145351006	7.03374888299522	neuronal guanine nucleotide exchange factor
463	ENSMUSG00000052833	Sae1	56459	-0.884069694840011	7.87844846064603	34.7389126618564	7.18632697747365e-06	0.000175374316454589	FALSE	7.67642176322484	7.19792264240632	7.40533180053545	7.41460790113026	8.05317144685874	8.45300145002582	8.41221599162669	7.42357102682422	8.30612962950375	SUMO1 activating enzyme subunit 1
464	ENSMUSG00000054717	Hmgb2	97165	-2.67656510468503	5.74310769823413	50.0214727768287	7.21177689855384e-06	0.000175616093053362	FALSE	3.4919870938272	4.12027910564449	4.37034777411687	4.06657015626083	5.7764691681306	6.06842896747082	7.572919074093	4.01229603246235	6.47260573656481	high mobility group box 2
465	ENSMUSG00000025393	Atp5b	11947	-0.793027547354409	8.92036190812699	34.684987996134	7.26213012870147e-06	0.000176461953385372	FALSE	8.36672897506871	8.44991257896925	8.55044358042025	8.71583539912525	9.21630206126591	9.23307332364279	9.4930563462698	8.52073013339587	9.31414391039284	ATP synthase	H+ transporting mitochondrial F1 complex	beta subunit
466	ENSMUSG00000027203	Dut	110074	-1.59766517983086	4.79929935277918	34.6595485454764	7.29819463986441e-06	0.00017695772797388	FALSE	3.47262712451588	4.42946086824024	3.76384920870786	3.81864087251056	5.72349437690039	5.39519334799885	5.34610841569997	3.87114451849363	5.48826538019974	deoxyuridine triphosphatase
467	ENSMUSG00000064373	Selenop	20363	1.63633406469602	5.06795819067232	34.6364763905515	7.33107282169871e-06	0.000177374286536132	FALSE	5.92105711087235	5.58112742569826	5.04648134735033	5.52687038320516	4.31473913390926	3.76310722918919	3.59303867204654	5.51888406678153	3.890295011715	selenoprotein P
468	ENSMUSG00000016319	Slc25a5	11740	-1.18180575537137	6.21838878095405	34.5802701214148	7.41184870177924e-06	0.000178945466840606	FALSE	5.48687314445083	5.69483044285445	5.64364290635629	5.56264159825768	7.21611043016637	6.58572329523938	6.37830480919683	5.59699702297981	6.72671284486753	solute carrier family 25 (mitochondrial carrier	adenine nucleotide translocator)	member 5
469	ENSMUSG00000022945	Chaf1b	110749	-2.97062149495485	3.91881955363444	36.8155170821293	7.43438653725633e-06	0.000179106894423154	FALSE	0.587670228148872	3.16390750768039	1.24116533550657	1.74934236815134	4.73620899112161	4.53305842429496	5.40191361300646	1.68552135987179	4.89039367614101	chromatin assembly factor 1	subunit B (p60)
470	ENSMUSG00000020075	Ddx21	56200	-0.923881668299152	7.82093305607271	34.4880861293438	7.54644812391804e-06	0.000181419824153511	FALSE	7.15913563846474	7.17043371548045	7.51234118196646	7.52622605614685	8.1306635250588	8.06587979955552	8.57683040482948	7.34203414801462	8.25779124314793	DExD box helicase 21
471	ENSMUSG00000016534	Lamp2	16784	0.90301614936856	7.76423698240298	34.408246970548	7.66518791877283e-06	0.000183883138628905	TRUE	8.15987675601315	7.97995537186767	7.98487744532705	8.19870669450554	7.45826366102582	7.1021982272681	6.93022736017286	8.08085406692835	7.16356308282226	lysosomal-associated membrane protein 2
472	ENSMUSG00000007029	Vars	22321	-1.19655505069402	6.77141620718738	34.3967615798028	7.68243715617716e-06	0.000183906477600944	FALSE	5.90309148651312	5.88158475521502	6.43297773078256	6.26728259830864	6.82580905837073	7.24563193590335	7.77486997891279	6.12123414270484	7.28210365772896	valyl-tRNA synthetase
473	ENSMUSG00000027940	Tpm3	59069	-0.871867938269752	9.64697520394001	34.3595043561655	7.73868492208508e-06	0.000184861312758223	FALSE	9.32549975405796	9.18799724572224	8.98727268549602	9.30611507076967	9.8274102037916	9.91302356432206	10.4253472392155	9.20172118901147	10.0552603357764	tropomyosin 3	gamma
474	ENSMUSG00000040212	Emp3	13732	-0.87483504086011	9.31447234039751	34.2234107062171	7.94801328918915e-06	0.00018946118598006	FALSE	8.94971922643942	8.86046245649164	8.72999715025869	8.94414595521997	9.63285261597339	9.41745244950288	10.1081892565457	8.87108119710243	9.71949810734064	epithelial membrane protein 3
475	ENSMUSG00000029482	Aacs	78894	-1.35984867955214	5.26951434217859	34.1587115640097	8.04969693919512e-06	0.000191481106770454	FALSE	4.77073002818584	4.36625247986368	4.71029682627246	4.27807554894894	5.59175302841259	5.91559010917039	6.12002317277459	4.53133872081773	5.87578877011919	acetoacetyl-CoA synthetase
476	ENSMUSG00000021273	Fdft1	14137	-1.22777656376636	6.00605623060514	34.1000914338595	8.14305793720218e-06	0.000193294982421108	TRUE	4.8995460546495	5.23695516094624	5.63036587067175	5.55505065085752	6.36021736514933	6.48417669022584	6.85224828695101	5.33047943428125	6.56554744744206	farnesyl diphosphate farnesyl transferase 1
477	ENSMUSG00000074129	Rpl13a	22121	-1.02205947144099	7.45674059941966	34.0835410736394	8.16963100840398e-06	0.000193519204955884	FALSE	6.54359060630502	6.79629500739052	7.33750506293249	6.93953663836788	8.09374286076157	8.05293433253044	7.66512498452754	6.90423182874898	7.93726739260652	ribosomal protein L13A
478	ENSMUSG00000023345	Poc1a	70235	-3.13132890964193	3.21898046415486	34.0261835590269	8.26246119028853e-06	0.000195047358756654	FALSE	1.9643548236129	-0.386701659232234	1.37455443205983	1.38844726544618	4.27847040821598	3.61723810271016	4.69881081413256	1.08516371547167	4.1981731083529	POC1 centriolar protein A
479	ENSMUSG00000018398	Septin8	20362	1.01918870539652	7.82052100998697	34.0223734506993	8.26866845246813e-06	0.000195047358756654	FALSE	7.89850884458567	7.95868634288963	8.32589421397225	8.43554502287768	7.33271313862661	7.31035644516187	6.7412526007777	8.15465860608131	7.12810739485539	septin 8
480	ENSMUSG00000027800	Tm4sf1	17112	-1.12766611623978	6.87648899514619	33.9691540552374	8.35590725963577e-06	0.000196694575263801	FALSE	6.02771197455881	6.33590273175193	6.70723279878097	5.97662802211725	7.7318783320293	7.33778521019269	7.0831368425957	6.26186888180224	7.38426679493923	transmembrane 4 superfamily member 1
481	ENSMUSG00000034485	Uaca	72565	-1.28328922298433	6.55298337142541	34.1889599525591	8.40138808415188e-06	0.000197247538393038	FALSE	5.41769446356692	5.55301920840077	6.37046684637488	5.94599905932488	6.68050175839551	7.25593852597388	7.40555791945597	5.82179489441686	7.11399940127512	uveal autoantigen with coiled-coil domains and ankyrin repeats
482	ENSMUSG00000031781	Ciapin1	109006	-0.94761434467201	6.98202194971872	33.9338635674987	8.41431219625138e-06	0.000197247538393038	FALSE	6.54359060630502	6.46218529399097	6.64587670681633	6.34270205390573	7.30443402001724	7.72668270051054	7.25964252477498	6.49858866525451	7.43025308176759	cytokine induced apoptosis inhibitor 1
483	ENSMUSG00000034220	Gpc1	14733	0.773328524285673	9.64027140499982	33.9210904090864	8.43556157185466e-06	0.000197336253002869	FALSE	9.97916724429236	9.99049411136471	9.68080508843706	10.0137934121858	9.04651885684935	9.17342716488361	9.2237059190205	9.91606496406998	9.14788398025115	glypican 1
484	ENSMUSG00000026725	Tnn	329278	2.79177886462017	4.21823045621895	34.6999264677599	8.46259789810901e-06	0.000197559697625483	FALSE	4.42285127181492	5.48025514558426	4.86567369467223	4.35586275885956	2.94745576318605	0.476202351263893	1.91795118544382	4.78116071773275	1.78053643329792	tenascin N
485	ENSMUSG00000024056	Ndc80	67052	-3.73859115020678	2.9536974816093	33.8656508779463	8.52847425460305e-06	0.000198687073407752	FALSE	-1.72243825257018	0.755790547945171	1.09417510341106	0.968318349917633	3.77004100789414	4.39065488329559	3.98281650212057	0.273961437175921	4.04783746443677	NDC80 kinetochore complex component
486	ENSMUSG00000028289	Epha7	13841	1.75653151288786	4.57577765002562	33.8284710349248	8.59141275200054e-06	0.000199741507582004	FALSE	4.970273418354	4.72859891181705	4.93210612481304	5.53718155367225	3.52376731192429	3.33562681697824	3.147129364121	5.04204000216409	3.33550783100784	Eph receptor A7
487	ENSMUSG00000046808	Atp10d	231287	-1.498056767828	4.81404916939983	33.8034292043805	8.63409054724134e-06	0.000199780772669532	FALSE	3.63816963543994	4.23086720568332	4.18299448163591	3.88473056499582	5.19116006550336	5.68484566123579	5.5326555711148	3.98419047193875	5.46955376595132	ATPase	class V	type 10D
488	ENSMUSG00000028068	Iqgap3	404710	-4.01079410076686	4.62521491134254	51.0627323689025	8.63886556422644e-06	0.000199780772669532	FALSE	2.26370084911543	-0.905206649512944	2.69724220190064	1.74934236815134	5.30371278745104	5.77933040784971	6.05188746584173	1.45126969241361	5.71164355371416	IQ motif containing GTPase activating protein 3
489	ENSMUSG00000038644	Pold1	18971	-1.32314080375874	5.39826169453227	33.7963803435983	8.64614548503417e-06	0.000199780772669532	FALSE	4.8995460546495	4.65777744740465	4.87696037986536	4.27807554894894	5.76777401982091	6.20661593888998	6.01060301826609	4.67808985771711	5.99499765899233	polymerase (DNA directed)	delta 1	catalytic subunit
490	ENSMUSG00000040010	Slc7a5	20539	-1.03145578869478	7.31538560212594	33.6363967277738	8.92476770115943e-06	0.000205797857664082	FALSE	6.34497593261742	6.78576570792393	7.10531726863435	6.80946375313338	8.09025985537443	7.77334796510002	7.51504922022014	6.76138066557727	7.79288568023153	solute carrier family 7 (cationic amino acid transporter	y+ system)	member 5
491	ENSMUSG00000061518	Cox5b	12859	-0.923144673751864	7.66918306636903	33.5973670081084	8.99422326595793e-06	0.000206977044158979	FALSE	7.20091167033436	7.15415325082319	7.31900406476821	7.12613640053857	7.73856863774077	8.08450460147183	8.46010112821344	7.20005134661608	8.09439145580868	cytochrome c oxidase subunit 5B
492	ENSMUSG00000032656	Marchf3	320253	1.32574020160959	5.47284174354736	33.4667637138824	9.23097939599223e-06	0.000211993569502675	FALSE	6.1020407397347	6.01892784196067	5.64364290635629	5.76701641090007	4.73620899112161	4.31380982440907	4.65355005290101	5.88290697473793	4.56785628947723	membrane associated ring-CH-type finger 3
493	ENSMUSG00000041406	BC055324	381306	-2.67639579556015	3.19250920140985	33.4363200977622	9.28714303572561e-06	0.000212850769088567	FALSE	1.58618594435865	2.22974714497497	0.930491783528647	1.29432101423994	3.80445803738511	4.19884893942243	4.43913927533114	1.51018647177555	4.14748208404623	cDNA sequence BC055324
494	ENSMUSG00000045414	Dipk2a	68861	1.5429795292865	5.26492930636727	33.3892310309445	9.37475357107142e-06	0.000214423766395822	FALSE	5.96674690741546	5.85305089676497	5.39156707839603	5.65548830557571	4.69093433925869	3.7860467477676	3.93317765166054	5.71671329703804	4.13671957956228	divergent protein kinase domain 2A
495	ENSMUSG00000004849	Ap1s1	11769	-0.786429846175891	7.71782805250489	33.3590995454105	9.43128884515657e-06	0.000215281076083685	FALSE	7.27122952440708	7.40865950954389	7.35778724141999	7.2729503551431	7.97789163007146	8.17852505247035	8.17791059419856	7.32765665762851	8.11144242558012	adaptor protein complex AP-1	sigma 1
496	ENSMUSG00000000386	Mx1	17857	3.75546406761919	3.39554387994187	33.3475304905336	9.45309483623244e-06	0.000215343787408448	FALSE	3.77089336064267	2.48907993347029	5.23371406197979	3.64836220302208	0.963392155562249	-0.0651277146887044	0.713600439475096	3.78551238977871	0.537288293449547	MX dynamin-like GTPase 1
497	ENSMUSG00000039883	Lrrc17	74511	-1.68165661532785	11.1487002025587	50.0934885313757	9.53562062702244e-06	0.000216786674979329	FALSE	10.6342792544705	10.1309624692702	9.78819966676835	10.0655780551233	11.2840366722984	12.3702767163203	11.7479820337872	10.1547548614081	11.800765140802	leucine rich repeat containing 17
498	ENSMUSG00000020101	Vsir	74048	1.26122182894815	5.95582194463663	33.2918185867768	9.55887994821736e-06	0.000216879085411462	FALSE	6.54822190183683	6.58351831440527	6.09405329587153	6.17124512033911	5.27944893799641	5.27871651240469	4.68388111030499	6.34925965811318	5.08068218690203	V-set immunoregulatory receptor
499	ENSMUSG00000040022	Rab11fip2	74998	1.43257658116515	5.25042870581441	33.260716376682	9.61850001348231e-06	0.000217720320658055	FALSE	5.58929414285623	5.87875663143932	5.77613760720358	5.51648498633987	4.65366297727586	3.97757460482036	4.07724673328292	5.69016834195975	4.23616143845971	RAB11 family interacting protein 2 (class I)
500	ENSMUSG00000000632	Sez6	20370	-1.43941281792184	5.130020421799	33.2524080756402	9.63449511718096e-06	0.000217720320658055	FALSE	4.79431419971665	3.83528754340303	4.32161628037387	4.30849206086486	5.85655983196845	5.87337102585438	5.58180586219811	4.3149275210896	5.77057890667365	seizure related gene 6
501	ENSMUSG00000025395	Prim1	19075	-2.81232578644431	3.6222690134574	33.2154131845927	9.70607211068237e-06	0.000218900017522156	FALSE	2.01876028791386	-0.183873281758679	2.53571881940958	2.1495333069761	4.83107784989125	4.31380982440907	4.62256759938978	1.63003478313522	4.5891517578967	DNA primase	p49 subunit
502	ENSMUSG00000046865	Fbl	14113	-1.51324390241767	4.90731381534912	33.1667536257076	9.80110611304733e-06	0.000220602984006617	FALSE	3.4919870938272	4.01087484132514	4.40194433785999	4.27807554894894	5.32164657050849	5.59676956198206	5.79133171891551	4.04572045549032	5.56991595046869	fibrillarin
503	ENSMUSG00000025579	Gaa	14387	0.776604871413578	7.92940202637968	33.0684307935261	9.99626042446106e-06	0.000224548203848878	FALSE	8.20163164040213	8.17122872209777	8.30201870330219	8.17000490733319	7.40177957077972	7.51815365135889	7.38493563889284	8.21122099328382	7.43495628701048	glucosidase	alpha	acid
504	ENSMUSG00000028226	Mmp16	17389	1.06871305708198	6.24682932251285	33.0352967702236	1.00629816695389e-05	0.000225598471992301	FALSE	6.71608508348551	6.70982702240766	6.30512425382848	6.66414057544847	5.62101365672094	5.45367143615842	5.55744001541909	6.59879423379253	5.54404170276615	matrix metallopeptidase 16
505	ENSMUSG00000042613	Pbxip1	229534	0.748198868665158	9.24953855258409	32.9931876266857	1.01484808377704e-05	0.000227064722744491	FALSE	9.60901443833626	9.39984046522513	9.42181605245603	9.64807733310799	8.74032521848818	8.83830716233855	8.74808674775963	9.51968707228135	8.77557304286212	pre B cell leukemia transcription factor interacting protein 1
506	ENSMUSG00000024346	Pfdn1	67199	-0.893800113526467	8.10014812911331	32.9312598959487	1.0275669220652e-05	0.000229456099850093	FALSE	7.48075469820813	7.7164754914652	7.99656636588506	7.31849698039521	8.44138533047262	8.50145132134732	8.67258073383275	7.6280733839884	8.53847246188423	prefoldin 1
507	ENSMUSG00000031799	Tpm4	326618	-0.984729605234417	6.64859690146021	32.9047831413745	1.03305797049571e-05	0.00023022725855288	FALSE	6.12702198190293	6.35840934598216	6.10369303964886	5.97093440454421	7.29387406288694	6.8343081913385	7.216202535179	6.14001469301954	7.11479492980148	tropomyosin 4
508	ENSMUSG00000024501	Dpysl3	22240	-0.727464081188613	8.27980595984784	32.865696318292	1.04122308051107e-05	0.000231239362783468	FALSE	7.91024899925551	7.97797466751454	7.88220151396721	7.92062710244518	8.64145765066465	8.6565357191223	8.65259101816009	7.92276307079561	8.65019479598235	dihydropyrimidinase-like 3
509	ENSMUSG00000006498	Ptbp1	19205	-0.773941663068257	8.01681420864429	32.8634593942347	1.04169250072383e-05	0.000231239362783468	FALSE	7.5914700835855	7.49429749636611	7.65357003425155	7.782811705149	8.3298804376589	8.36813386719605	8.51912040703038	7.63053732983804	8.40571157062845	polypyrimidine tract binding protein 1
510	ENSMUSG00000004897	Hdgf	15191	-0.8573954898211	9.5345919802924	32.8358556668542	1.04750428560897e-05	0.000232073547511681	FALSE	8.9843073051501	9.03477589993317	9.37730638374101	8.98285162973706	9.68140465269643	9.87340829412276	10.2665690367916	9.09481030464034	9.94046066120359	heparin binding growth factor
511	ENSMUSG00000010067	Rassf1	56289	-1.2772174296942	6.13938675788464	32.6879161683711	1.0792635177289e-05	0.000238199767123298	FALSE	5.45269841272161	4.72859891181705	5.70825486449856	5.74271931556032	6.51371198387992	6.64965572132948	6.98910417306945	5.40806787614939	6.71749062609295	Ras association (RalGDS/AF-6) domain family member 1
512	ENSMUSG00000009687	Fxyd5	18301	-0.931511802155838	7.46095067218189	32.6874174891315	1.0793723406242e-05	0.000238199767123298	FALSE	6.95977538397834	7.23709451813212	6.62928708720821	7.05526309514255	7.64433446600924	8.07405775164346	8.00700849780548	6.9703550211153	7.90846690515273	FXYD domain-containing ion transport regulator 5
513	ENSMUSG00000024074	Crim1	50766	0.778447412778084	9.5260497542487	32.6482225260626	1.08796327135635e-05	0.000239627621891919	TRUE	9.92121129057566	9.89014679026584	9.50600781069478	9.88259464636322	9.01425912627179	8.98368359373137	9.09559986785783	9.79999013447488	9.03118086262033	cysteine rich transmembrane BMP regulator 1 (chordin like)
514	ENSMUSG00000006576	Slc4a3	20536	1.46389927216684	5.41717403427606	32.6266785849561	1.09271725166929e-05	0.000240206463552749	FALSE	5.99076261149057	5.78217512679507	5.84096930392565	5.84793656474383	3.73478281574375	4.5056800570502	4.84017978501874	5.86546090173878	4.3602142192709	solute carrier family 4 (anion exchanger)	member 3
515	ENSMUSG00000034994	Eef2	13629	-0.717062020903061	12.0979340198439	32.5929766640357	1.10019977287131e-05	0.000241381693857727	FALSE	11.790800004398	11.7466311897815	11.7535083935271	11.6931531742429	12.2772636276507	12.6116004861904	12.4820452917912	11.7460231904874	12.4569698018775	eukaryotic translation elongation factor 2
516	ENSMUSG00000020821	Kif1c	16562	-0.760554761893414	8.17602335390214	32.5828975667854	1.10244843015807e-05	0.0002414062948131	FALSE	7.81642111229201	7.61901019199863	7.87658967290808	7.87816487592695	8.4671261671265	8.63616488959785	8.57480859623676	7.79754646328142	8.55936655098704	kinesin family member 1C
517	ENSMUSG00000022892	App	11820	1.09187718740703	8.50833223060213	33.9234472408872	1.11141148200855e-05	0.000242898226986743	TRUE	8.73038808551243	9.10482302722676	8.94029941973958	8.7101506393516	8.28335818978223	7.36279613287049	7.54220630465688	8.87141529295759	7.72945354243653	amyloid beta (A4) precursor protein
518	ENSMUSG00000041577	Prelp	116847	0.877025666106015	7.68650547589129	32.4926382566462	1.12281130385026e-05	0.000244683882043803	FALSE	8.09409559883444	8.07196645679049	7.67150564712762	8.1116920127296	7.25240298266761	7.1471882071161	6.95219935061451	7.98731492887054	7.11726351346608	proline arginine-rich end leucine-rich repeat
519	ENSMUSG00000035107	Dcbld2	73379	-1.20397810642666	5.76947007751582	32.4878059910727	1.12391304346167e-05	0.000244683882043803	FALSE	5.004377949254	5.57065091529961	4.97475359510826	4.8860810952342	6.31019438478634	6.44507615537981	6.24225347728052	5.10896588872402	6.33250800581556	discoidin	CUB and LCCL domain containing 2
520	ENSMUSG00000028639	Ybx1	22608	-0.934169335499909	8.13625132991396	32.4693327872696	1.12813579998107e-05	0.000245130892384349	FALSE	7.43146998600305	7.89992167061918	7.87377554517449	7.36192466115124	8.545522971251	8.32277124090456	8.86521004935926	7.64177296573699	8.57783475383827	Y box protein 1
521	ENSMUSG00000006589	Aprt	11821	-0.757113471078459	8.58350964178658	32.4577612858858	1.13078976051723e-05	0.00024523595977129	FALSE	8.18462829957428	8.11706149646458	8.30306502664661	8.23161827668606	8.93928702350786	9.14653595436224	8.79225973924297	8.20909327484288	8.95936090570436	adenine phosphoribosyl transferase
522	ENSMUSG00000003348	Mob3a	208228	-1.54409048627904	5.29954690298488	32.4383700214798	1.1352525564648e-05	0.000245732157768117	FALSE	4.52035419053965	3.89248828210809	4.99561369899239	4.2088124854891	5.45761538940297	6.04959410473811	6.31188231556653	4.40431716428231	5.93969726990254	MOB kinase activator 3A
523	ENSMUSG00000055435	Maf	17132	1.19700862862546	6.7197868502068	32.3787195339678	1.14910220740878e-05	0.000248254413795637	TRUE	6.93700069585708	7.19109935804185	7.34158437379935	6.9645829635827	6.43076642556337	5.49602518532487	5.63710846475879	7.10856684782025	5.85463335854901	avian musculoaponeurotic fibrosarcoma oncogene homolog
524	ENSMUSG00000063457	Rps15	20054	-0.766034613606534	10.3169414613576	32.326008635095	1.16149476755151e-05	0.000250452850735964	FALSE	9.98473005059466	9.86643059889201	9.87378604519348	10.0215027376834	10.4150863339852	10.7245045409882	10.9280510670958	9.93661235809089	10.6892139806898	ribosomal protein S15
525	ENSMUSG00000001175	Calm1	12313	-0.956842177087966	9.88973842685874	32.7809814071678	1.17004657316256e-05	0.000251605171933463	FALSE	9.53482457264674	9.14392103008239	9.45937321147137	9.43715207201799	10.201479015857	9.92728086471102	10.8025765788062	9.39381772155462	10.3104454864581	calmodulin 1
526	ENSMUSG00000022551	Cyc1	66445	-0.86517271970079	7.72045458208227	32.2847696260669	1.17129233062219e-05	0.000251605171933463	FALSE	7.13162638991711	7.16580087093484	7.24253211943027	7.56264410867241	8.16996642007629	8.33837449998563	7.91251225146857	7.27565087223866	8.14028439051016	cytochrome c-1
527	ENSMUSG00000025613	Cct8	12469	-0.758645425178259	7.8438933721796	32.2271617234117	1.18513071768497e-05	0.000254094724461527	FALSE	7.46369590230959	7.39980934364252	7.61869750294936	7.39064073925918	8.24079407653541	8.24522581709564	8.19643860951744	7.46821087204016	8.22748616771616	chaperonin containing Tcp1	subunit 8 (theta)
528	ENSMUSG00000000093	Tbx2	21385	2.02593603285689	4.4235140531446	32.2037936686313	1.19079509678078e-05	0.000254825640123599	FALSE	5.47232584361567	5.0979599570346	4.60563523642099	4.47864088106434	3.43867820432438	2.28475339435619	2.96151714015759	4.9136404795339	2.89498291294605	T-box 2
529	ENSMUSG00000022231	Sema5a	20356	0.904964338182081	8.71443418616371	32.1526030519726	1.20330755363262e-05	0.000257016484848675	FALSE	9.22169466147257	9.20333727818593	8.56534556435059	9.05795196196167	8.27801017175682	8.15448672799463	7.93947534430419	9.01208236649269	8.12399074801855	sema domain	seven thrombospondin repeats (type 1 and type 1-like)	transmembrane domain (TM) and short cytoplasmic domain	(semaphorin) 5A
530	ENSMUSG00000053580	Tanc2	77097	1.25642384841146	5.97570986404961	32.1339476022971	1.20790323295562e-05	0.000257511294889915	FALSE	6.54359060630502	6.70504526186702	5.84096930392565	6.300953860281	5.29768497519911	5.07957851582826	5.00540878230696	6.34763975809467	5.12755742444478	tetratricopeptide repeat	ankyrin repeat and coiled-coil containing 2
531	ENSMUSG00000018593	Sparc	20692	-0.727342337221751	10.6110197167076	32.0483905472484	1.2292275429556e-05	0.000261563879620628	TRUE	10.3952750775252	10.3431830061371	10.2402769075246	10.0073180395026	10.926462517678	11.00336573039	11.0120727465692	10.2465132576724	10.980633664879	secreted acidic cysteine rich glycoprotein
532	ENSMUSG00000027533	Fabp5	16592	-1.98863779831422	4.52151142510109	31.9788691708394	1.24685894167765e-05	0.000264382354848721	FALSE	2.30806683143718	3.32217036872047	4.23655053726317	3.0712986955195	5.34521668303541	5.05145355827145	5.54922575202915	3.23452160823508	5.31529866444534	fatty acid binding protein 5	epidermal
533	ENSMUSG00000004105	Angptl2	26360	-0.818387114963058	7.66725432582817	31.9777196082874	1.24715280232205e-05	0.000264382354848721	FALSE	7.10200828279932	7.22823425507129	7.53032288024467	7.14564214205822	8.08414428871639	8.01823789809594	8.1263867543731	7.25155189004338	8.07625631372848	angiopoietin-like 2
534	ENSMUSG00000005779	Psmb4	19172	-0.748253779935845	9.48636798286607	31.9664679170585	1.25003306141157e-05	0.000264456409055581	FALSE	9.09408743985971	9.00881894380503	9.21612993438124	9.14458963576106	9.66832440424346	9.81500810190774	10.0835159550253	9.11590648845176	9.85561615372551	proteasome (prosome	macropain) subunit	beta type 4
535	ENSMUSG00000027071	P2rx3	228139	-1.97605772592499	3.91538051579707	31.9580869626678	1.2521831918288e-05	0.000264456409055581	FALSE	2.75528568337152	2.39720545710145	2.84248859375244	3.09940439631497	4.15053357894212	5.0130798532168	4.89306393210799	2.7735960326351	4.68555912142231	purinergic receptor P2X	ligand-gated ion channel	3
536	ENSMUSG00000057230	Aak1	269774	0.945949011725183	6.97445942271707	31.9281686856086	1.25989182534259e-05	0.000265171278492991	FALSE	7.35291173310022	7.14476697060238	7.31486031188892	7.39702383717737	6.22064163751537	6.64652550036449	6.16909297084724	7.30239071319222	6.34542003624237	AP2 associated kinase 1
537	ENSMUSG00000024937	Ehbp1l1	114601	-1.06284684034913	6.81681635134075	31.9267379545722	1.26026176255187e-05	0.000265171278492991	FALSE	6.21993389940336	6.61104412387168	6.11326880024393	6.05406563906553	6.96923321528997	7.68914529869959	7.23424827210177	6.24957811564612	7.29754226203044	EH domain binding protein 1-like 1
538	ENSMUSG00000027330	Cdc25b	12531	-1.8102413595476	5.01313470453336	32.3220808152928	1.27608153815552e-05	0.000268000842000357	FALSE	3.8480442082303	2.92163029427528	4.35428614594846	4.39607339872376	5.24227042114446	5.67872975364626	6.24225347728052	3.88000851179445	5.72108455069042	cell division cycle 25B
539	ENSMUSG00000051517	Arhgef39	230098	-5.05825649628313	2.56065414623972	31.782266608605	1.29823695431137e-05	0.000271807516194586	FALSE	0.0743680842739234	-1.72243825257018	0.534018922109289	-1.72243825257018	3.30082424618147	3.7860467477676	4.122240828926	-0.709122374689287	3.73637060762502	Rho guanine nucleotide exchange factor (GEF) 39
540	ENSMUSG00000031997	Trpc6	22068	2.05371956625601	4.01107401767894	31.7793435219132	1.29901813209201e-05	0.000271807516194586	FALSE	4.63799056302676	4.37430664332118	4.27118101155488	4.84101437774814	2.34451892460669	2.98537704313002	2.19565423936104	4.53112314891274	2.50851673569925	transient receptor potential cation channel	subfamily C	member 6
541	ENSMUSG00000027210	Meis2	17536	0.842378832077134	7.90916729388886	31.7304807020824	1.31215297924262e-05	0.000274048364370838	FALSE	8.22568293786636	8.2597576713491	7.93039572531084	8.39040425646158	7.54732778087644	7.28441131638017	7.25964252477498	8.20156014774697	7.36379387401053	Meis homeobox 2
542	ENSMUSG00000042302	Ehbp1	216565	1.11220530115246	6.36021378171582	31.6983075892853	1.32088086628448e-05	0.000275362230777645	FALSE	6.80003045257379	6.45650631351293	6.56793346295052	7.03993590003277	5.62101365672094	5.8572148097906	5.3555604771834	6.7161015322675	5.61126298123164	EH domain binding protein 1
543	ENSMUSG00000022261	Sdc2	15529	0.755376028048656	8.78638178835836	31.6494097537633	1.33426785276729e-05	0.000277240426374367	FALSE	9.05882000679738	9.24153905810262	8.9583431717155	8.97481386991662	8.28030460744899	8.42130040574585	8.21473169017004	9.05837902663303	8.30544556778829	syndecan 2
544	ENSMUSG00000028036	Ptgfr	19220	1.26193288244534	5.60507909001839	31.6463698214763	1.33510500310462e-05	0.000277240426374367	FALSE	6.38694663024073	5.86453225014266	5.73950714437465	5.97473264515781	4.70921504759728	4.81541578195498	4.75703098810964	5.99142966747896	4.76055393922064	prostaglandin F receptor
545	ENSMUSG00000023944	Hsp90ab1	15516	-0.858472413245133	11.7363379985584	31.6385852780399	1.33725137068794e-05	0.000277240426374367	FALSE	11.497815478286	11.2863866209906	11.2781054467679	11.1344384184201	11.7812747654312	12.0978954215128	12.5166210520801	11.2991864911162	12.131930413008	heat shock protein 90 alpha (cytosolic)	class B member 1
546	ENSMUSG00000013629	Cad	69719	-0.956941673257206	6.59957570461393	31.5367139036579	1.36569071401517e-05	0.000282617937319732	FALSE	6.38694663024073	5.97987210014932	6.17400838860476	5.86849792609374	7.00481827152926	7.09072804385883	7.10571763292736	6.10233126127214	7.06708798277182	carbamoyl-phosphate synthetase 2	aspartate transcarbamylase	and dihydroorotase
547	ENSMUSG00000036768	Kif15	209737	-3.71905558960275	2.93246871039755	31.5266297821803	1.36854173323666e-05	0.000282690183616838	FALSE	1.17164337603721	-0.00607733351696021	1.49664763859479	-1.09422278876152	3.88707125707426	3.36639394077853	4.62256759938978	0.391997723088378	3.95867759908085	kinesin family member 15
548	ENSMUSG00000026558	Uck2	80914	-1.08721561978023	6.32309341287269	31.4197208411257	1.39917172321714e-05	0.00028810850019071	FALSE	5.52496372461629	5.48398184198188	6.13223173039044	5.81864928144794	7.03048837101887	6.5889881060372	6.87214174392114	5.73995664460914	6.8305394069924	uridine-cytidine kinase 2
549	ENSMUSG00000040462	Os9	216440	0.758301027178847	8.16529219693332	31.4173058163307	1.39987225953359e-05	0.00028810850019071	FALSE	8.53657964409936	8.49123420440329	8.36449505821139	8.36891741275255	7.63240972269776	7.61741612800435	7.79931907413962	8.44030657986665	7.68304830828058	amplified in osteosarcoma
550	ENSMUSG00000064326	Siva1	30954	-1.13303156190619	5.61104601126384	31.3980756990161	1.40546415177254e-05	0.000288733444561418	FALSE	5.12088117973201	4.84329075477211	5.16170987223602	4.95691879099168	6.12855986449583	6.27307447593467	6.03433859112904	5.02070014943296	6.14532431051985	SIVA1	apoptosis-inducing factor
551	ENSMUSG00000005583	Mef2c	17260	1.05866729994809	7.37647163989213	31.2485197200846	1.44979791793292e-05	0.000297300665602977	FALSE	7.96928584766099	7.88590545425572	7.35577180676214	7.66903351275283	7.06461150757148	6.57588429789094	6.28739884378288	7.71999915535792	6.64263154974843	myocyte enhancer factor 2C
552	ENSMUSG00000021670	Hmgcr	15357	-2.0859165528586	4.14501952087347	31.0593820934877	1.50807308839897e-05	0.000308690540322825	FALSE	3.51109070213587	3.27132098676956	2.69724220190064	1.71342160764561	4.89635450260528	5.10716565275342	4.93149250965435	2.79826887461292	4.97833755500435	3-hydroxy-3-methylglutaryl-Coenzyme A reductase
553	ENSMUSG00000021474	Sfxn1	14057	-0.793420383871347	7.63303416171428	30.9447075749984	1.54465214420087e-05	0.000315606231054713	FALSE	7.41888117054513	7.1518123996666	7.27061683164594	7.10029123154476	7.88646755106678	8.12442700236208	8.07581655615033	7.23540040835061	8.02890370319306	sideroflexin 1
554	ENSMUSG00000035504	Reep6	70335	1.44508832444786	5.18339894140713	30.8981450686611	1.55978127762766e-05	0.000318122177904603	FALSE	5.9770883423856	5.7942322040565	5.39156707839603	5.23227580487602	4.08204275251089	4.03615531692316	4.45681235070626	5.59879085742854	4.19167014004677	receptor accessory protein 6
555	ENSMUSG00000076441	Ass1	11898	0.789433516654883	8.43152659994878	30.8719502268136	1.56836383577467e-05	0.000319296269917441	FALSE	8.7814353261293	8.57529957148893	8.80577349711728	8.70043484052739	8.07271756876498	7.66459844657545	8.01746682453623	8.71573580881573	7.91826094662555	argininosuccinate synthetase 1
556	ENSMUSG00000027637	Rab5if	67388	-0.987973733833182	6.53151688865153	30.8567412069305	1.57337069836881e-05	0.000319739487785417	FALSE	6.14853126641943	5.6916110354676	5.86950191016976	6.31450512360345	6.96543584821554	7.01750216265097	7.05730369558682	6.00603733391506	7.01341390215111	RAB5 interacting factor
557	ENSMUSG00000070858	Gm1673	381633	-0.840295342018461	7.20216941357174	30.8139106997346	1.58756499874316e-05	0.000322044828021525	FALSE	6.7466293382232	6.73350094089315	6.69133774294726	6.94438712930102	7.47572113517047	7.81855097433755	7.55046051762261	6.77896378784116	7.61491087571021	predicted gene 1673
558	ENSMUSG00000074578	Zfas1	68949	-0.976549944875266	7.63169526218567	30.7421379663517	1.6116665175116e-05	0.000326348028339849	FALSE	6.94052798048741	7.08344956832993	7.51956077825957	6.91206833519407	8.02425948090765	8.44671672296833	7.76603676462878	7.11390166556775	8.07900432283492	zinc finger	NFX1-type containing 1	antisense RNA 1
559	ENSMUSG00000029446	Psph	100678	-1.42411604642773	5.17194067281175	30.7066817256521	1.62372054384411e-05	0.000328200687386307	FALSE	4.58488594218383	4.51936601541558	4.37034777411687	4.10173122316779	6.10113398915385	6.02087257406928	5.12076277032273	4.39408273872102	5.74758977784862	phosphoserine phosphatase
560	ENSMUSG00000022752	Tomm70a	28185	-0.910449774729107	6.60386826789856	30.6863837365935	1.63066566923971e-05	0.000329015917798918	FALSE	6.13011444034417	6.09887259202464	6.33407645258488	6.0066202158439	7.0503421179483	6.91716882281337	7.17941944203519	6.1424209251994	7.04897679426562	translocase of outer mitochondrial membrane 70A
561	ENSMUSG00000026958	Dpp7	83768	1.0304844105334	6.51583960469718	30.6734082516703	1.63512238892061e-05	0.000329327056549269	FALSE	6.99412604593916	6.60763198161001	6.75389347246536	7.06954144236444	5.57689711436656	6.04008365276797	5.87914957375693	6.85629823559474	5.83204344696382	dipeptidylpeptidase 7
562	ENSMUSG00000029622	Arpc1b	11867	-0.969105786084019	8.82894551452464	31.1439324058412	1.64191229739381e-05	0.000330106175235812	FALSE	8.27610909430738	8.35287982681057	8.24871070648831	8.44550139509278	8.91783275438458	8.99480319715457	9.81550536263733	8.33080025567476	9.24271377139216	actin related protein 2/3 complex	subunit 1B
563	ENSMUSG00000024793	Tnfrsf25	85030	1.92079226303449	4.38886156154974	30.6418079188034	1.64603215794989e-05	0.000330346667010227	FALSE	5.32897216187164	5.16449379651184	4.10834608142334	4.75528416578097	2.74969797040312	3.33562681697824	2.96151714015759	4.83927405139695	3.01561397584632	tumor necrosis factor receptor superfamily	member 25
564	ENSMUSG00000026335	Pam	18484	0.881593240230002	8.86721169714375	30.6262578729565	1.6514299488596e-05	0.000330842322556111	FALSE	9.28861083522077	9.26013136436065	8.80207773285171	9.31587996683232	8.59919713527162	8.17527058888947	8.06865060070354	9.16667497481636	8.28103944162154	peptidylglycine alpha-amidating monooxygenase
565	ENSMUSG00000020256	Aldh1l2	216188	-1.24819214145618	5.16393866568765	30.5811617122463	1.66719388372928e-05	0.000333409268889507	FALSE	4.20552824209703	4.65116334893065	4.60563523642099	4.53117224279762	5.75022490869313	5.83538783451689	5.64483858464996	4.49837476756157	5.74348377595333	aldehyde dehydrogenase 1 family	member L2
566	ENSMUSG00000038150	Ormdl3	66612	1.01783979033473	6.29666043906769	30.5566103763282	1.67584537192078e-05	0.000334547294299169	FALSE	6.6890800055628	6.33796335823357	6.80796443972065	6.71043427698281	5.606457524018	5.69700024157767	5.58983721290731	6.63636052012496	5.63109832616766	ORM1-like 3 (S. cerevisiae)
567	ENSMUSG00000052353	Cemip	80982	1.49831576286334	6.6062663088468	33.7605790044499	1.68655032305571e-05	0.000334968500300276	FALSE	7.0588450892991	7.24260467658977	6.36245904686933	7.41110819220317	5.96322896222702	5.6664196044669	4.88002352140435	7.01875425124034	5.50322402936609	cell migration inducing protein	hyaluronan binding
568	ENSMUSG00000090386	Mir99ahg	77994	0.931322376187297	6.82652169033657	30.5212047081592	1.68840848851296e-05	0.000334968500300276	FALSE	7.17718797876598	7.0760613748921	7.17097775579247	7.18633875450353	6.36886767752191	5.88934831621612	6.36432660432897	7.15264146598852	6.20751419935567	Mir99a and Mirlet7c-1 host gene (non-protein coding)
569	ENSMUSG00000023764	Sfi1	78887	1.23648327998492	6.49545498765356	30.5184289426667	1.68939777638687e-05	0.000334968500300276	FALSE	7.13008260889648	6.81268733563309	6.8284566387887	6.80520381956559	5.26097943840979	6.24850988535982	5.2581318499897	6.89410760072097	5.58920705791977	Sfi1 homolog	spindle assembly associated (yeast)
570	ENSMUSG00000022090	Pdlim2	213019	-0.803583901006011	8.06559650009199	30.5172625857823	1.68981365759056e-05	0.000334968500300276	FALSE	7.70677292302369	7.80479413763266	7.6203773537957	7.51844053995823	8.3835119311186	8.24419080541205	8.73637674058933	7.66259623860257	8.45469315904	PDZ and LIM domain 2
571	ENSMUSG00000027067	Ssrp1	20833	-0.757850102865994	7.79781038729132	30.4618626103517	1.70969710238198e-05	0.000338316419611453	FALSE	7.37654103637085	7.2933966930724	7.55512657402616	7.46205646430222	8.05048543017359	8.20855117270657	8.27699036275903	7.42178019194291	8.17867565521306	structure specific recognition protein 1
572	ENSMUSG00000039952	Dag1	13138	0.943616474542363	7.07921739832909	30.3876502006448	1.73673525278427e-05	0.000342505952774813	FALSE	7.55281463102327	7.38493734073343	7.3169336760548	7.3763541463101	6.81107337721065	6.29323022377699	6.21654853178653	7.4077599485304	6.44028404425806	dystroglycan 1
573	ENSMUSG00000062867	Impdh2	23918	-0.988236328457141	6.46347704803215	30.3796946850419	1.7396614134939e-05	0.000342505952774813	FALSE	5.82127161169414	6.06444053891652	6.21015407759405	5.69746632044866	6.77030081205796	6.90412194053026	7.13620018762613	5.94833313716334	6.93687431340478	inosine monophosphate dehydrogenase 2
574	ENSMUSG00000021266	Wars	22375	-1.06368714299228	6.04880418491326	30.3788756381488	1.73996297807543e-05	0.000342505952774813	FALSE	5.69331076455208	5.32685188835937	5.50503104439861	5.46070018505347	6.42800971821078	6.85343900262386	6.34547579475902	5.49647347059088	6.54230817186455	tryptophanyl-tRNA synthetase
575	ENSMUSG00000028633	Ctps	51797	-1.53100797789387	5.29529692293061	30.3590881453269	1.74726596326187e-05	0.000343345358589494	FALSE	3.58507172851538	4.11066908570804	5.02634899602252	4.71497846473183	6.12175211909973	5.91037979755759	5.86598220528423	4.35926706874444	5.96603804064718	cytidine 5'-triphosphate synthase
576	ENSMUSG00000005354	Txn2	56551	-0.866709860474883	7.61576010426955	30.3464476307514	1.75194878423067e-05	0.000343667870017749	FALSE	7.27402810181981	7.10780714647884	6.87141221530724	7.41040723050636	7.91036630493803	8.28502281111135	7.91411234215097	7.16591367352806	8.03650048606679	thioredoxin 2
577	ENSMUSG00000030254	Rad18	58186	-1.93202168201613	4.19758065573471	30.3369315342375	1.75548320216529e-05	0.000343764379571327	FALSE	2.43352267874025	2.73407839385593	3.90284782193982	2.96837899084486	4.93570171932276	5.18689648027806	4.8266501992752	3.00970697134522	4.98308279962534	RAD18 E3 ubiquitin protein ligase
578	ENSMUSG00000022860	Chodl	246048	3.39754435727464	6.13129120054543	44.4292746210894	1.76121123702308e-05	0.00034428937313363	FALSE	6.29073498948646	7.2912713702042	6.25842049042693	7.17317587772737	4.47288946297753	2.00085645718949	2.49836779230909	6.75340068196124	2.99070457082537	chondrolectin
579	ENSMUSG00000053117	E330013P04Rik	107376	2.39611640444544	3.8024549317945	30.2921732706326	1.77221220066227e-05	0.000345701085593214	FALSE	4.40253423612765	4.67743973033125	4.16469135697722	4.24070848252774	2.19687583490429	2.62724662702534	0.713600439475096	4.37134345149097	1.84590763380158	RIKEN cDNA E330013P04 gene
580	ENSMUSG00000026701	Prdx6	11758	-0.793626337016272	8.23174966523125	30.2859501016787	1.77455199260168e-05	0.000345701085593214	FALSE	7.94929060510001	7.82476895791526	7.56038662126477	7.97804980482637	8.42971930677472	8.63695372492642	8.80525213719737	7.8281239972766	8.6239750562995	peroxiredoxin 6
581	ENSMUSG00000075334	Rprm	67874	2.63308594298704	3.43565978272845	30.2350516684319	1.79381637257813e-05	0.000348852516243722	FALSE	4.26300429612238	4.10099462240089	4.20106830501163	3.49811818269913	1.08036740287293	2.21884311038968	0.931503549802151	4.0157963515585	1.41023802102159	reprimo	TP53 dependent G2 arrest mediator candidate
582	ENSMUSG00000028019	Pdgfc	54635	1.00155927181743	6.84873896278593	30.1466362518162	1.82782748100525e-05	0.000354856060272824	FALSE	7.18761512833902	7.27200124344208	6.80205566255486	7.43887099815823	6.33100255728016	5.91037979755759	6.31188231556653	7.17513575812355	6.18442155680143	platelet-derived growth factor	C polypeptide
583	ENSMUSG00000058799	Nap1l1	53605	-0.789931271604895	8.28076685338139	30.1223068233417	1.8373098955221e-05	0.00035608515453695	FALSE	7.86641748958033	8.03179528302596	8.053631233221	7.55568728010757	8.60713969422985	8.62666506872273	8.7939988341499	7.87688282148371	8.67593453236749	nucleosome assembly protein 1-like 1
584	ENSMUSG00000028741	Mrto4	69902	-1.11824214304657	5.814264717564	29.9686250151944	1.89846747759775e-05	0.00036730794570851	FALSE	5.46254550607091	5.24576218906285	5.16170987223602	5.03902560030676	6.47417206985747	5.99649329786819	6.51533048785892	5.22726079191913	6.32866528519486	mRNA turnover 4	ribosome maturation factor
585	ENSMUSG00000038685	Rtel1	269400	-2.20850703387021	3.8516979481927	29.9545802884888	1.90416683989264e-05	0.000367780873913622	FALSE	2.90722273542413	3.10704487002863	1.49664763859479	2.17616908572324	4.85590399213233	4.07392803024683	5.06423839338398	2.4217710824427	4.66469013858771	regulator of telomere elongation helicase 1
586	ENSMUSG00000028480	Glipr2	384009	-0.896817864474476	6.53421499423729	29.9369894614671	1.91133167408216e-05	0.000368534754017992	FALSE	6.05725486479715	5.97723040363818	6.01452485885567	6.26573325458089	7.05570969195027	6.90149834548814	6.97384172524094	6.07868584546797	6.97701658755978	GLI pathogenesis-related 2
587	ENSMUSG00000040552	C3ar1	12267	-8.36607586487297	1.44377040060862	32.7033824809735	1.91618952956564e-05	0.000368842001610939	FALSE	-1.72243825257018	-1.72243825257018	-1.72243825257018	-1.72243825257018	2.85196267980328	2.62724662702534	2.62882027109454	-1.72243825257018	2.70267652597439	complement component 3a receptor 1
588	ENSMUSG00000083282	Ctsf	56464	1.34620772373606	5.5283848676827	29.8951158538586	1.92850614939199e-05	0.000370581479285375	FALSE	6.23437481597933	6.04186365661437	5.61021836532223	5.86030851286611	4.47288946297753	5.03239428795931	4.22894497430243	5.93669133769551	4.57807624174642	cathepsin F
589	ENSMUSG00000115783	Bc1	100568459	-1.53824454393056	8.20055518798877	40.9409858993369	1.93360629236068e-05	0.000370930687561686	FALSE	7.85991265973104	7.31238500730655	7.01113956783844	7.0060029268114	8.43590718609998	9.38495159183868	8.63329218419337	7.29736004042186	8.81805032071068	brain cytoplasmic RNA 1
590	ENSMUSG00000019942	Cdk1	12534	-2.71779778750336	3.75601020411376	30.309253107993	1.95089084850974e-05	0.000373612130462907	FALSE	0.85021004237446	2.39720545710145	3.01587202485525	1.24485008788373	5.41926399403783	4.07392803024683	4.22894497430243	1.87703440305372	4.5740456661957	cyclin-dependent kinase 1
591	ENSMUSG00000025427	Rnf165	225743	-1.80092522960955	4.78129054233457	29.8234871337716	1.95827805506258e-05	0.000374392279934891	FALSE	2.96378340260412	3.4031285804844	4.68483460794547	3.4768493580055	5.74580407225707	5.45367143615842	5.37428082413865	3.63214898725987	5.52458544418472	ring finger protein 165
592	ENSMUSG00000021779	Thrb	21834	1.60534064902968	6.2533592393676	32.9076159555398	1.9655723904545e-05	0.000375011603190475	FALSE	7.12389091209317	6.73662831384563	6.1084888647147	6.7901942089655	4.68170638026178	4.69937406941925	5.78434979868594	6.68980057490475	5.05514341612233	thyroid hormone receptor beta
593	ENSMUSG00000047721	Bola2	66162	-1.10398568867873	6.81190654770283	29.7999863106329	1.96815541810737e-05	0.000375011603190475	FALSE	6.4201710407352	5.76389844509758	6.31345576754544	6.36313168490668	6.98994192947237	7.09072804385883	7.79931907413962	6.21516423457123	7.29332968249028	bolA-like 2 (E. coli)
594	ENSMUSG00000008398	Elk3	13713	-0.901042448049118	6.55536391362644	29.7413544525315	1.99303713077673e-05	0.000379113241425022	FALSE	6.20534697110258	6.13960742525236	5.97830337954504	6.07721577525385	7.14234868845658	7.03675787603329	6.80128037732282	6.10011838778846	6.99346231393756	ELK3	member of ETS oncogene family
595	ENSMUSG00000038274	Fau	14109	-0.881435819754422	9.03042654010572	29.7040854319928	2.00903212296416e-05	0.000381513511888605	FALSE	8.64053600509208	8.68216409859967	8.50114876504226	8.5113761133404	9.01103917270113	9.37032107132484	9.88691085738996	8.5838062455186	9.42275703380531	Finkel-Biskis-Reilly murine sarcoma virus (FBR-MuSV) ubiquitously expressed (fox derived)
596	ENSMUSG00000020330	Hmmr	15366	-3.0849627970502	2.94982774649072	29.658644006753	2.02872510445464e-05	0.00038460679455089	FALSE	-0.147318693425235	1.5649229703356	0.285666121194691	1.63878024528766	4.067945574268	3.27205128997445	4.42124701624927	0.835512660848179	3.92041462683057	hyaluronan mediated motility receptor (RHAMM)
597	ENSMUSG00000024912	Fosl1	14283	-3.07229258641042	5.6649846084272	43.1700480878291	2.03398007097811e-05	0.00038495713269651	FALSE	2.35110907091088	2.80729688910042	4.87696037986536	3.36553119536289	6.26765544540951	6.75804590476962	6.92070738010103	3.35022438380989	6.64880291009339	fos-like antigen 1
598	ENSMUSG00000087338	Scpep1os	73921	-1.3175230790107	5.02994399280047	29.6284630569348	2.04192149596936e-05	0.000385813896036084	FALSE	4.48214008434605	4.26592310976297	4.53614348095747	4.00846681368502	5.39123220899388	5.87871647369102	5.59782410122903	4.32316837218788	5.62259092797131	serine carboxypeptidase 1	opposite strand
599	ENSMUSG00000021127	Zfp36l1	12192	1.07115916324218	7.12252017216964	29.5121202193419	2.09367874228794e-05	0.000394932823190508	FALSE	7.46859046111365	7.68848634356597	7.63872775866695	7.08806985141154	6.6989142963506	6.54931412342648	5.86598220528423	7.47096860368953	6.3714035416871	zinc finger protein 36	C3H type-like 1
600	ENSMUSG00000024211	Grm8	14823	-2.01854094272208	4.50703825503339	29.8503270390909	2.11904682575765e-05	0.000399051834737262	FALSE	1.72355445746531	3.14520121553484	3.98859036124472	3.66726257257189	5.24227042114446	5.36504071449218	5.36495101474712	3.13115215170419	5.32408738346125	glutamate receptor	metabotropic 8
601	ENSMUSG00000024548	Setbp1	240427	0.939617584454505	7.54809128123014	29.4385450408231	2.12715108689507e-05	0.000399911483042054	FALSE	7.83549178509662	7.97334242127792	7.38571162674729	8.19626879302076	7.05749445462498	6.90935486053328	6.84555570569268	7.84770365653565	6.93746834028365	SET binding protein 1
602	ENSMUSG00000025290	Rps24	20088	-0.824754568898359	10.6502743551137	29.4053759899666	2.14243243042428e-05	0.000402115349358205	FALSE	10.1459920124319	10.3872560245	10.3868806624637	9.99579891189108	10.7070952657259	11.0252219617393	11.3788647312957	10.2289819028217	11.0370606529203	ribosomal protein S24
603	ENSMUSG00000019179	Mdh2	17448	-0.741944312310262	8.29195231337555	29.3693712865692	2.15915647777397e-05	0.000404335474055929	FALSE	8.0059407773438	7.86390758318797	7.88779161046386	7.9484174252633	8.74032521848818	8.82105720597331	8.41221599162669	7.92651434906473	8.65786613869606	malate dehydrogenase 2	NAD (mitochondrial)
604	ENSMUSG00000019849	Prep	19072	-1.16673867666415	5.59739261088657	29.3645258655786	2.16141805761378e-05	0.000404335474055929	FALSE	4.80209068636611	4.7780059024817	4.93210612481304	5.35392359278828	6.01190496311825	6.09163193604931	6.33117426463607	4.96653157661228	6.14490372126788	prolyl endopeptidase
605	ENSMUSG00000052957	Gas1	14451	1.28286732804754	8.33579144094957	34.7665790014634	2.1807211109434e-05	0.000407272195579331	FALSE	8.38626016177973	8.92047922889652	8.9879234793616	8.6511461752457	7.9570079560058	7.38925473005462	6.85224828695101	8.73645226132088	7.39950365767048	growth arrest specific 1
606	ENSMUSG00000018677	Slc25a39	68066	-0.719989910013618	8.47315733582663	29.3050936858013	2.18936997220415e-05	0.000408212727985721	FALSE	8.29138304646842	8.18617534264322	8.02220758202789	7.95900194526273	8.79323225396731	8.90334996385728	8.82154296868573	8.11469197910056	8.8393750621701	solute carrier family 25	member 39
607	ENSMUSG00000020019	Ntn4	57764	2.80003877848622	3.49692401505449	29.2639457461436	2.20895449346614e-05	0.000411062141126305	FALSE	3.54855537934955	4.84908182073765	4.00925277302083	3.66726257257189	1.9731016604672	1.543166414218	0.144241420941058	4.01853813641998	1.22016983187542	netrin 4
608	ENSMUSG00000020810	Cygb	114886	8.56387562220255	2.20311340746169	30.9109210217765	2.21192832821306e-05	0.000411062141126305	FALSE	3.43310991767291	0.755790547945171	2.84248859375244	3.34219844127644	-1.72243825257018	-1.72243825257018	-1.72243825257018	2.59339687516174	-1.72243825257018	cytoglobin
609	ENSMUSG00000005481	Ddx39a	68278	-1.15952584410452	5.53360390163845	29.2492715604349	2.21598510042177e-05	0.00041113983004377	FALSE	4.63799056302676	5.26321657871391	4.85429801326627	4.8860810952342	5.98214535391663	6.07775498349315	6.18508556295857	4.91039656256028	6.08166196678945	DEAD box helicase 39a
610	ENSMUSG00000020458	Rtn4	68585	-0.757574663102765	8.99300776998444	29.2197846048952	2.23018697060056e-05	0.000412683454937048	FALSE	8.81832968624344	8.76834719865483	8.49841089663755	8.34086529659972	9.46650833142482	9.40268570373231	9.25181789440675	8.60648826953388	9.37367064318796	reticulon 4
611	ENSMUSG00000034892	Rps29	20090	-0.726542856319716	11.7943560257064	29.2168417748971	2.23160979703103e-05	0.000412683454937048	FALSE	11.269099922291	11.2815768814554	11.6960226009092	11.4616767382318	12.0930577333868	12.097608922272	12.2925285364662	11.4270940357219	12.1610650640417	ribosomal protein S29
612	ENSMUSG00000010755	Cars	27267	-0.873517058971392	7.04022496153791	29.1659963112122	2.25635075052632e-05	0.000416576913892107	FALSE	6.33160567998616	6.84926416176941	6.45949697782166	6.70701331134879	7.47304908129168	7.58508158221185	7.3569725493246	6.5868450327315	7.47170107094271	cysteinyl-tRNA synthetase
613	ENSMUSG00000029414	Kntc1	208628	-3.16684521358771	4.24099875824106	36.8873440913002	2.26072769346215e-05	0.000416704114329998	FALSE	-0.409365777644406	3.04784875163538	1.9879696317798	2.30243579164037	5.06198277964592	5.67258780893753	5.00540878230696	1.73222209935279	5.2466597902968	kinetochore associated 1
614	ENSMUSG00000064945	Rny3	19874	-4.49303831818171	4.13435486768253	42.2394264257086	2.26724155557237e-05	0.000417224142286843	FALSE	2.07118840981223	1.25175959207096	0.534018922109289	-1.72243825257018	5.29768497519911	5.18689648027806	5.37428082413865	0.533632167855574	5.28628742653861	RNA	Y3 small cytoplasmic (associated with Ro protein)
615	ENSMUSG00000051220	Ercc6l	236930	-3.84897617557004	2.45870083999507	29.0727183037966	2.30252421212753e-05	0.000423027984924048	FALSE	-0.729814155859888	-0.622784599009884	0.745832248556656	0.625904494378806	2.78459787799658	4.1287951285449	3.59303867204654	0.00478449701642222	3.50214389286267	excision repair cross-complementing rodent repair deficiency complementation group 6 like
616	ENSMUSG00000010663	Fads1	76267	-0.819071715747081	7.01307807652566	29.0460709256053	2.3159043291071e-05	0.00042479550348346	FALSE	6.60933144007269	6.55013430790513	6.74159744124213	6.51822281176334	7.35610459436474	7.32021240420161	7.58099991069753	6.60482150024582	7.41910563642129	fatty acid desaturase 1
617	ENSMUSG00000040852	Plekhh2	213556	1.17289310202181	6.31800806529379	28.9530647281616	2.36327625864557e-05	0.000432782146619712	FALSE	6.91206523967816	6.55545709612885	6.3664685026101	6.91701190263174	5.91285313246559	5.03239428795931	5.5326555711148	6.68775068526221	5.49263433051323	pleckstrin homology domain containing	family H (with MyTH4 domain) member 2
618	ENSMUSG00000000088	Cox5a	12858	-0.740944327595241	8.09870346920297	28.9066751699648	2.38730045856558e-05	0.000436474237562015	FALSE	7.56429179090474	7.78227062790189	7.9438748807208	7.6207636992393	8.39060888850242	8.51008820928403	8.52017144885522	7.72780024969168	8.47362284888056	cytochrome c oxidase subunit 5A
619	ENSMUSG00000003808	Farsa	66590	-0.85663050264677	8.41721043388903	28.864233616417	2.40951464568715e-05	0.000439824006165091	FALSE	7.96236236847914	7.87955345577243	8.12163113909688	7.97804980482637	8.41587269617338	9.22102413221873	8.78178091429421	7.98539919204371	8.80622591422877	phenylalanyl-tRNA synthetase	alpha subunit
620	ENSMUSG00000006445	Epha2	13836	-1.40495193240683	4.93942964654629	28.8171299483616	2.43443456467436e-05	0.00044365606687509	TRUE	4.21720809811532	4.29166711172147	4.18299448163591	4.04505469374514	5.99710189152523	5.58373656085395	4.94407788438943	4.18423109630446	5.50830544558954	Eph receptor A2
621	ENSMUSG00000029591	Ung	22256	-4.04479284159079	2.67209620023723	28.7823890092212	2.45299500764034e-05	0.000446318689071307	FALSE	0.587670228148872	0.543631021762938	0.534018922109289	-1.72243825257018	3.48184997895788	3.51109525518332	4.32829770547277	-0.0142795201372699	3.77374764653799	uracil DNA glycosylase
622	ENSMUSG00000040997	Abhd4	105501	1.23675042967968	5.40302376733597	28.7674301652903	2.4610345243887e-05	0.000447061560949645	FALSE	5.85903861686216	5.681909482457	5.88635448066166	5.79091107576816	4.83940078905969	4.61220768220193	4.18720550110732	5.80455341393725	4.54627132412298	abhydrolase domain containing 4
623	ENSMUSG00000026872	Zeb2	24136	0.794335958203061	8.49340931693333	28.6373180372321	2.53219281321266e-05	0.000459249544084908	FALSE	8.94796786231817	8.72491523083062	8.41569741865429	8.96982690671007	8.01968918501702	7.98640504915894	7.9582092023308	8.76460185462829	7.98810114550226	zinc finger E-box binding homeobox 2
624	ENSMUSG00000036902	Neto2	74513	-1.29556041698788	4.82755002067102	28.587758900164	2.55988710676014e-05	0.000463528275950045	FALSE	4.15783962372272	4.09125484558936	3.92476590789914	4.35586275885956	5.49497362771397	5.44648999599749	5.33659401880561	4.13243078401769	5.42601921417236	neuropilin (NRP) and tolloid (TLL)-like 2
625	ENSMUSG00000021699	Pde4d	238871	0.899699751370442	8.7052550470691	28.5542373744372	2.57880749264945e-05	0.000466207133751138	FALSE	9.05435033603806	8.89165995586685	8.56360035803129	9.44538757042424	8.03426345743047	8.20110302534691	8.13875710674971	8.98874955509011	8.1247078631757	phosphodiesterase 4D	cAMP specific
626	ENSMUSG00000020180	Snrpd3	67332	-0.713430584696712	8.27756403639908	28.4880814434123	2.61659882077744e-05	0.000472283547539365	FALSE	7.99071002189214	8.09225073172304	7.86388264408525	7.74494734172622	8.63728687252709	8.66738664118889	8.61962773301428	7.92294768485666	8.64143374891009	small nuclear ribonucleoprotein D3
627	ENSMUSG00000036611	Eepd1	67484	2.42964743945036	3.39824255552651	28.3924490457917	2.67230554927354e-05	0.000481569065410553	FALSE	4.00451686169334	3.78783579008523	4.23655053726317	3.86848980274425	2.03238237380494	0.868918591252088	1.81208300289743	3.9743482479465	1.57112798931815	endonuclease/exonuclease/phosphatase family domain containing 1
628	ENSMUSG00000025040	Fundc1	72018	1.26660943619491	5.44502406156093	28.3840499585992	2.67725983081616e-05	0.000481693611917066	FALSE	5.95284199590022	5.94244077532684	5.65679886767342	5.8458642189872	5.00393051532147	4.34504071823589	4.3089669931058	5.84948646447192	4.55264607555438	FUN14 domain containing 1
629	ENSMUSG00000032399	Rpl4	67891	-0.801669725395126	10.1980504322044	28.3466370409509	2.69945080809181e-05	0.000484914064874871	FALSE	9.86338667639491	9.85460461213479	9.99366266518325	9.42627114069276	10.3431983445008	10.5443006832426	10.8663675869201	9.78448127360143	10.5846222048878	ribosomal protein L4
630	ENSMUSG00000044646	Zbtb7c	207259	1.8219293319264	4.6941851069115	28.3393252012802	2.7038112323565e-05	0.000484926398641208	FALSE	5.09579244687052	5.55301920840077	4.89927225647897	5.19042439631487	3.52376731192429	2.28475339435619	3.98281650212057	5.18462707701628	3.26377906946702	zinc finger and BTB domain containing 7C
631	ENSMUSG00000040681	Hmgn1	15312	-0.808417272172686	8.63979001231977	28.3161649776138	2.71767388429226e-05	0.000486369619227897	FALSE	8.4345872132028	8.05578158176642	8.07338901738102	8.34673937251821	8.81713307620639	8.90269416135088	9.35850107824825	8.22762429621711	9.02610943860184	high mobility group nucleosomal binding domain 1
632	ENSMUSG00000036398	Ppp1r11	76497	-0.803522247411981	6.97378782726951	28.311513726439	2.72046729225623e-05	0.000486369619227897	FALSE	6.38694663024073	6.57655401309577	6.67202958374579	6.65233126033763	7.39755844625378	7.34552716281052	7.38954391018769	6.57196537185498	7.377543173084	protein phosphatase 1	regulatory inhibitor subunit 11
633	ENSMUSG00000046186	Cd109	235505	1.24222356447379	5.84757117046029	28.2318752923383	2.76878729770013e-05	0.000494226345603692	FALSE	6.22283366978954	6.58871956650544	6.32586351279731	5.76043040830163	5.13817230911909	5.22935858229324	4.59090515551508	6.22446178934848	4.9861453489758	CD109 antigen
634	ENSMUSG00000028613	Lrp8	16975	-1.59943401651964	4.38468267516757	28.2236192199293	2.77385016670977e-05	0.000494349101477188	FALSE	3.12126555415276	3.5666982833594	3.92476590789914	3.34219844127644	5.43032595999072	4.74691653484749	4.9811883868868	3.48873204667193	5.05281029390834	low density lipoprotein receptor-related protein 8	apolipoprotein e receptor
635	ENSMUSG00000086322	E130218I03Rik	77490	2.19809500225537	3.97573207801344	28.2020534630295	2.78712285735174e-05	0.000495932301814445	FALSE	4.87763356479068	4.67091536571654	3.71437209976431	4.61630716028544	3.00777777148491	2.07723735638426	1.69782635079789	4.46980704763924	2.26094715955569	RIKEN cDNA E130218I03 gene
636	ENSMUSG00000030894	Tpp1	12751	0.771163369416205	7.48497591669059	28.167106352977	2.80877915009313e-05	0.00049899993108337	FALSE	7.60375772443415	7.77544442965565	7.90443310152648	7.76482659776077	7.0503421179483	7.00533551014544	6.92706100834983	7.76211546334426	6.99424621214785	tripeptidyl peptidase I
637	ENSMUSG00000020241	Col6a2	12834	0.713306624539957	8.58704684701826	28.143417494316	2.82356368564484e-05	0.000500839028007866	FALSE	8.82931162231679	9.01108066509275	8.68896217796102	8.85370855169531	8.22261531350975	8.06236072207681	8.12362332300761	8.84576575426647	8.13619978619806	collagen	type VI	alpha 2
638	ENSMUSG00000021003	Galc	14420	-1.05313458792645	5.80793008852165	28.0734690987823	2.86771942983047e-05	0.000507874009994584	FALSE	5.41769446356692	5.0979599570346	5.21604711248102	5.31849400707862	6.14543999727736	6.18951168659467	6.57723460317638	5.26254888504029	6.30406209568281	galactosylceramidase
639	ENSMUSG00000063873	Slc24a3	94249	1.26653751654922	5.7369023514831	28.048390583444	2.88373437886696e-05	0.000509911028901687	TRUE	6.1906110482507	5.98776829007846	6.05483700775318	6.33089676200151	5.29768497519911	4.24924357597733	4.91879637930158	6.14102827702096	4.82190831015934	solute carrier family 24 (sodium/potassium/calcium exchanger)	member 3
640	ENSMUSG00000037003	Tns2	209039	1.85829824265762	4.61431239278541	27.9979322402923	2.91625451882163e-05	0.000514855622002588	FALSE	4.67233785408133	5.27617017216727	5.46071043910079	5.03539311867622	4.02480820530425	2.62724662702534	2.74844884282433	5.1111528960064	3.1335012250513	tensin 2
641	ENSMUSG00000074207	Adh1	11522	2.71986426795141	5.33909493315325	37.2751490004423	2.92723624235057e-05	0.000515988179443356	FALSE	6.1697245720576	6.23114708504155	5.01617647803552	6.16958906822994	3.78735215207599	1.543166414218	3.65559297430371	5.89665930084115	2.99537051353257	alcohol dehydrogenase 1 (class I)
642	ENSMUSG00000086503	Xist	213742	0.860503428499243	8.71634759256234	27.9652497297128	2.93753259158026e-05	0.000516996584926251	FALSE	9.09843586234234	9.33863958527219	8.57577269916313	8.9809644169269	8.2462815826247	8.27694833903071	7.94731070309251	8.99845314092614	8.15684687491597	inactive X specific transcripts
643	ENSMUSG00000100801	Gm15459	727711	-0.786661841733096	7.79542753327798	27.953119146237	2.94547350184474e-05	0.00051758794863676	FALSE	7.5734082291805	7.53707749955051	7.25123194474964	7.22671534812561	8.09981795950752	8.03389474410054	8.4144788063976	7.39710825540157	8.18273050333522	heat shock protein 8 pseudogene
644	ENSMUSG00000046434	Hnrnpa1	15382	-1.2788011576772	5.47312625235529	27.933544383342	2.95833717009325e-05	0.000519041175231112	FALSE	4.14566702673904	5.21469946572488	4.93210612481304	4.6874684996344	6.19816630155261	6.11446762874097	5.85935317851195	4.74498527922784	6.05732903626851	heterogeneous nuclear ribonucleoprotein A1
645	ENSMUSG00000090553	Snrpe	20643	-0.91365931381782	6.40385583710057	27.7849945109134	3.05798808947118e-05	0.000535693138340076	FALSE	6.05400203815297	5.94514688843909	5.71455971522617	6.03053795886177	6.72609985356575	6.76672131579997	7.05440458240262	5.93606165017	6.84907525058945	small nuclear ribonucleoprotein E
646	ENSMUSG00000002602	Axl	26362	-0.657880790333131	10.3460602043387	27.7738211153831	3.0656308989391e-05	0.000536200673794318	FALSE	9.99388326434894	9.95636206567426	9.97310284685888	10.1737276941203	10.5846470252152	10.7998738732202	10.6618111342945	10.0242689677506	10.6821106775766	AXL receptor tyrosine kinase
647	ENSMUSG00000037318	Traf3ip3	215243	2.86931164987898	3.21454235493554	27.7056727641471	3.11270127034344e-05	0.000543592143023347	FALSE	3.32930491383103	3.60826756344276	3.92476590789914	4.26572708642851	0.836088866757478	0.230779586025232	1.91795118544382	3.78201636790036	0.994939879408843	TRAF3 interacting protein 3
648	ENSMUSG00000044499	Hs3st5	319415	1.21476641969709	5.62332887301382	27.6243318470549	3.16992349555734e-05	0.00055273095025158	FALSE	6.31811035783926	6.13012571689099	5.48304093007429	6.01770846635153	4.90431026506269	4.81541578195498	4.71358759931228	5.98724636778902	4.81110454877665	heparan sulfate (glucosamine) 3-O-sulfotransferase 5
649	ENSMUSG00000027379	Bub1	12235	-8.25194778249755	1.33482741841347	29.9212858448144	3.24327598321758e-05	0.00056464985106896	FALSE	-1.72243825257018	-1.72243825257018	-1.72243825257018	-1.72243825257018	2.8186734323552	2.21884311038968	2.68987415513243	-1.72243825257018	2.57579689929244	BUB1	mitotic checkpoint serine/threonine kinase
650	ENSMUSG00000036103	Colec12	140792	1.11016432376623	6.21837622804785	27.4425126712384	3.30204479094424e-05	0.000573996986044292	FALSE	6.815480723297	6.75986998708102	6.09888121905349	6.58559337797637	5.78511222443167	5.25424861815665	5.3555604771834	6.56495632685197	5.46497377325724	collectin sub-family member 12
651	ENSMUSG00000002297	Dbf4	27214	-2.17844744899448	3.45027057620797	27.4209875536254	3.31808169463755e-05	0.000574938264070828	FALSE	1.51226352119707	2.63028853934639	2.47759259210739	1.97848327746565	4.35011839468344	3.83085970933841	4.65355005290101	2.14965698252913	4.27817605230762	DBF4 zinc finger
652	ENSMUSG00000027820	Mme	17380	3.25014215674158	5.59783104863906	39.0975486476195	3.31865748982547e-05	0.000574938264070828	FALSE	6.71402562189552	6.79329446941631	5.61696551140845	5.5701928137605	3.96520891416719	2.62724662702534	1.28806606764844	6.1736196041202	2.62684053628032	membrane metallo endopeptidase
653	ENSMUSG00000031320	Rps4x	20102	-0.712423739405297	9.7604161443293	27.4147766124686	3.32272489988716e-05	0.000574938264070828	FALSE	9.40902904182164	9.57778125867448	9.33803082994153	9.30573817471036	9.88181110852001	10.0991251268304	10.3528684780706	9.407644826287	10.111268237807	ribosomal protein S4	X-linked
654	ENSMUSG00000020471	Pold2	18972	-1.11451122699265	5.75923063534667	27.4076822325829	3.32803726512915e-05	0.00057497695808401	FALSE	4.79431419971665	5.35967683377976	5.45318946741808	5.0426489588794	6.51371198387992	6.21086050373061	6.10888834994216	5.16245736494847	6.27782027918423	polymerase (DNA directed)	delta 2	regulatory subunit
655	ENSMUSG00000019877	Serinc1	56442	0.823585648166973	7.2005369508977	27.3919737455563	3.33983314331589e-05	0.000576133964676736	FALSE	7.68170048584936	7.43585120861083	7.33954616017891	7.50668291692935	6.77898079035599	6.47008062107805	6.75560313188582	7.49094519289212	6.66822151443995	serine incorporator 1
656	ENSMUSG00000018909	Arrb1	109689	1.62720362885567	5.16937489211875	27.380890400942	3.34818346100389e-05	0.000576693977528703	FALSE	6.05725486479715	5.78821626100947	5.1148112160573	5.46340609137309	3.60411620285795	3.5383720131188	4.71358759931228	5.60592210830926	3.95202527176301	arrestin	beta 1
657	ENSMUSG00000036223	Ska1	66468	-5.14029310054215	3.64275307466021	38.3798017183448	3.36049427947269e-05	0.000577933407363195	FALSE	-1.1423888283379	-1.72243825257018	1.90218907416808	-0.481129001776168	4.92009137093994	4.36040624260374	5.09841806360934	-0.360941752129041	4.79297189238434	spindle and kinetochore associated complex subunit 1
658	ENSMUSG00000040263	Klhdc4	234825	-1.10996541343208	5.7191505439989	27.2987131151299	3.4108153013263e-05	0.000584955144237917	FALSE	5.01110316630669	5.28900849282285	5.04648134735033	5.2066650858196	5.78941441240116	6.4378516943404	6.43735922443284	5.13831452307487	6.22154177705813	kelch domain containing 4
659	ENSMUSG00000026456	Cyb5r1	72017	-0.779950479693046	8.01448739149267	27.2975934295396	3.41167749405069e-05	0.000584955144237917	FALSE	7.56999631209262	7.62324066312294	7.56737031733327	7.74494734172622	8.03335686612701	8.63931764629766	8.48722773232688	7.62638865856876	8.38663408158385	cytochrome b5 reductase 1
660	ENSMUSG00000043456	Zfp536	243937	1.07573614697375	6.75625989033046	27.2746379061866	3.42940671614154e-05	0.000587104037661868	FALSE	7.17119559562255	6.65137249984581	7.05899676018489	7.48354286973628	6.25837445043999	5.60968587905376	6.19564964286764	7.09127693134738	6.0212366574538	zinc finger protein 536
661	ENSMUSG00000041974	Spidr	224008	-1.22906130416115	5.96948833580221	27.2481005318842	3.45002825222208e-05	0.000589740835429005	FALSE	5.15164073008505	5.27617017216727	5.25116728028498	5.55758540712213	5.72798400094847	6.88565578540167	6.77334286069874	5.30914089741486	6.46232754901629	scaffolding protein involved in DNA repair
662	ENSMUSG00000022946	Dop1b	70028	1.49330793215078	4.50227903008174	27.1832099807162	3.50102788202572e-05	0.000596877042534792	FALSE	5.16978650881075	4.7223023493946	5.00593172344814	4.89010911195051	3.62352318440401	3.45494406585273	3.34989832690925	4.947032423401	3.47612185905533	DOP1 leucine zipper like protein B
663	ENSMUSG00000037692	Ahdc1	230793	0.956449525634274	6.37820892005057	27.1815532520221	3.50234073104316e-05	0.000596877042534792	FALSE	6.60489251564316	6.56076031822168	6.85723532535384	6.79879024114538	5.47908125999281	5.86800569847998	5.89867799939959	6.70541960009102	5.74858831929079	AT hook	DNA binding motif	containing 1
664	ENSMUSG00000007080	Pole	18973	-3.15685700977394	3.88823686703738	31.9412914763884	3.52026737589521e-05	0.000599028630726505	FALSE	0.965496987094998	-0.386701659232234	2.21838938301956	2.82425429696489	5.21053925604543	4.87011438181492	4.62256759938978	1.4053597519618	4.90107374575004	polymerase (DNA directed)	epsilon
665	ENSMUSG00000031903	Pla2g15	192654	0.95751837327115	6.36571644452764	27.0859300029663	3.57903806080394e-05	0.000608113549609379	FALSE	6.55744012839388	6.71617814860314	6.97745584023213	6.50252220821299	5.69625921201442	5.87337102585438	5.65252750634865	6.68839908136053	5.74071924807248	phospholipase A2	group XV
666	ENSMUSG00000032018	Sc5d	235293	-1.32784929976549	4.61814482923144	27.0467586588218	3.61098645852886e-05	0.000612620660584349	TRUE	4.01793480512463	4.00050499100592	3.8579866535347	3.78442488808584	5.20410840627591	5.33424440768631	5.1427666701756	3.91521283443777	5.22703982804594	sterol-C5-desaturase
667	ENSMUSG00000034773	Hrob	217216	-3.55870887093837	3.43843904521664	30.8520970385304	3.62120819727887e-05	0.00061343375443859	FALSE	-0.147318693425235	-0.183873281758679	-0.0145159602633675	2.46247957153854	3.87092273887176	4.65021134768701	4.93149250965435	0.529192909022814	4.48420886540437	homologous recombination factor with OB-fold
668	ENSMUSG00000035896	Rnase1	19752	8.43188394527379	2.0504466169319	28.4532613125818	3.63744684690165e-05	0.000614976286253477	FALSE	3.4530038200294	1.10460287528233	3.17063590520648	2.41853533623094	-1.72243825257018	-1.72243825257018	-1.72243825257018	2.53669448418729	-1.72243825257018	ribonuclease	RNase A family	1 (pancreatic)
669	ENSMUSG00000043866	Taf10	24075	-0.819580068193477	7.12055890709945	27.0100628641323	3.64119953538876e-05	0.000614976286253477	FALSE	6.88851851449156	6.64971446695748	6.47814521825234	6.79879024114538	7.3676596191548	7.48699244229816	7.72104076015841	6.70379211021169	7.52523094053713	TATA-box binding protein associated factor 10
670	ENSMUSG00000010376	Nedd8	18002	-0.793761091943286	8.42535630342504	26.9618979954641	3.68127682754142e-05	0.000620817117528216	FALSE	8.29138304646842	7.85602055422695	7.80009541378308	8.12114764839766	8.52760774064108	8.90203806060231	9.0046573617675	8.01716166571903	8.81143438767029	neural precursor cell expressed	developmentally down-regulated gene 8
671	ENSMUSG00000030157	Clec2d	93694	1.38058125427414	5.05112569552016	26.9417986256671	3.69814398961091e-05	0.000622238943745444	FALSE	5.68071148367818	5.22364298504772	5.86950191016976	5.02444047311644	4.1235261673264	4.14663005814187	4.07724673328292	5.44957421300302	4.1158009862504	C-type lectin domain family 2	member d
672	ENSMUSG00000066877	Nck2	17974	1.81146537886564	4.50717720743525	26.9387355426222	3.70072192403698e-05	0.000622238943745444	FALSE	5.13941549531477	4.80804753890073	4.7960339371423	5.26055466208453	3.58444459689829	2.07723735638426	3.59303867204654	5.00101290836058	3.0849068751097	non-catalytic region of tyrosine kinase adaptor protein 2
673	ENSMUSG00000039270	Megf9	230316	1.36089490190599	5.24501070484702	26.8781999495287	3.75207579803869e-05	0.000629936172987209	FALSE	5.52025703840591	5.9930085086719	5.18005062171894	5.85207234717556	4.38465077526087	3.9371561337256	4.59090515551508	5.63634712899308	4.30423735483385	multiple EGF-like-domains 9
674	ENSMUSG00000032232	Cgnl1	68178	1.95675266128875	4.15062895486962	26.8349590253093	3.7892362879624e-05	0.000635231169401887	FALSE	4.40253423612765	4.65116334893065	4.16469135697722	5.23860807213144	3.27651135529348	2.34778362977699	2.42843369892474	4.61424925354174	2.68424289466507	cingulin-like 1
675	ENSMUSG00000014846	Tppp3	67971	1.42204087837815	4.73718762541185	26.8150583068391	3.80647400637841e-05	0.000637175552563995	FALSE	4.92825440765582	5.11728477654267	5.30229474715883	5.31849400707862	3.43867820432438	3.7860467477676	4.05421228388362	5.16658198460898	3.7596457453252	tubulin polymerization-promoting protein family member 3
676	ENSMUSG00000029287	Tgfbr3	21814	1.33737723426539	5.47881519982001	26.7563895804243	3.85779420552601e-05	0.000644127678590104	FALSE	5.95284199590022	6.32555521833305	5.64364290635629	5.5701928137605	4.98154420156184	4.43487094175449	4.16587400654186	5.87305823358751	4.5274297166194	transforming growth factor	beta receptor III
677	ENSMUSG00000024593	Megf10	70417	1.52339929306346	4.99175808961247	26.7545593221719	3.85940736707231e-05	0.000644127678590104	FALSE	5.18770688753748	5.76696068296429	5.09561638161001	5.64360766040244	4.45133057333502	3.80862721896153	3.31156056679465	5.42347290312855	3.85717278636373	multiple EGF-like-domains 10
678	ENSMUSG00000029649	Pomp	66537	-0.963968803115653	7.46199891635372	26.7000418042132	3.90779892973497e-05	0.00065124218447014	FALSE	7.07978862172952	6.60421175009759	7.20719850868046	6.9278284884333	7.52428186413472	7.76615528034786	8.37435784583221	6.95475684223522	7.8882649967716	proteasome maturation protein
679	ENSMUSG00000004371	Il11	16156	-2.71877017143731	6.42797805051487	37.7618046734559	3.93057022455889e-05	0.000654072355924755	FALSE	4.21720809811532	3.02756436540015	5.68275626135019	4.7375093914375	7.29991778544386	7.81297744844062	6.87871240132236	4.41625952907579	7.33053587840228	interleukin 11
680	ENSMUSG00000029066	Mrpl20	66448	-1.08696842218093	5.76103211338767	26.6541672904365	3.94903415986981e-05	0.000655772352490398	FALSE	5.25157377243122	5.24136539538044	4.75991151467509	5.44435729426507	6.23016776325907	6.09163193604931	6.50262441380383	5.17430199418796	6.27480803770407	mitochondrial ribosomal protein L20
681	ENSMUSG00000004880	Lbr	98386	-1.27550604125507	5.03911968021387	26.6504528527583	3.95239376976689e-05	0.000655772352490398	FALSE	4.46264662318097	3.91474831129697	4.18299448163591	4.75528416578097	5.606457524018	5.61610093035418	5.67535141598354	4.3289183954737	5.63263662345191	lamin B receptor
682	ENSMUSG00000020493	Prr11	270906	-3.03888086610206	3.2855198986564	27.0140809212615	3.97141194262839e-05	0.000657542274253613	FALSE	0.266483702897335	-0.183873281758679	1.09417510341106	2.60652866858115	3.98034114485275	4.1642471978456	4.7282145666727	0.945828548282717	4.29093430312368	proline rich 11
683	ENSMUSG00000040111	Gramd1b	235283	0.903614307149815	6.58031934779385	26.6258779722516	3.9747001797966e-05	0.000657542274253613	FALSE	6.65942092964535	6.9128526669605	7.07868169775054	6.91404779539978	5.80224453176386	6.11899171091654	6.05768997280445	6.89125077243904	5.99297540516162	GRAM domain containing 1B
684	ENSMUSG00000055723	Rras2	66922	-0.902053501552598	6.5386917282894	26.6094706818509	3.9896697415642e-05	0.000658198004752283	FALSE	6.21993389940336	6.16304259613333	6.21460927205427	5.6905542588526	7.00296709608812	7.05103285431937	6.89176461505524	6.07203500661089	6.98192152182091	related RAS viral (r-ras) oncogene 2
685	ENSMUSG00000047534	Mis18bp1	217653	-2.93062770074139	4.16927300818777	32.1506092026298	3.99031448141706e-05	0.000658198004752283	FALSE	0.587670228148872	1.38528575345465	2.93178340103657	3.04263455957895	4.88031013904745	4.53305842429496	5.8120770064601	1.98684348555476	5.0751485232675	MIS18 binding protein 1
686	ENSMUSG00000031565	Fgfr1	14182	0.811843695628229	6.8377144471274	26.5438580310884	4.05015362193932e-05	0.000667045376791191	FALSE	7.11611373430526	7.23709451813212	6.9905043553048	7.16239189852601	6.27073588975601	6.35972697410022	6.33117426463607	7.12652612656705	6.32054570949743	fibroblast growth factor receptor 1
687	ENSMUSG00000003992	Ssbp2	66970	0.996034912827548	6.22222863998693	26.5378321297838	4.05575868533099e-05	0.000667045376791191	FALSE	6.54359060630502	6.62629967681104	6.30929602495387	6.74420504858888	5.54671832790695	5.81322555279916	5.31737489157801	6.5558478391647	5.55910625742804	single-stranded DNA binding protein 2
688	ENSMUSG00000027566	Psma7	26444	-0.789106963799358	7.82702837307563	26.5109439330207	4.08087288468345e-05	0.000670200330291255	FALSE	7.39336912195002	7.13294758638676	7.67474284623456	7.49548981421423	8.21303902181702	8.00363304171572	8.42573994731711	7.42413734219639	8.21413733694995	proteasome subunit alpha 7
689	ENSMUSG00000035305	Ror1	26563	1.36828545453199	5.26001649481383	26.4352078084262	4.15253311342857e-05	0.000680979269210876	FALSE	5.99755144795981	5.46901694621751	5.06633662021374	6.01032577652395	4.46215028839573	4.39065488329559	4.122240828926	5.63580769772875	4.32501533353911	receptor tyrosine kinase-like orphan receptor 1
690	ENSMUSG00000020160	Meis1	17268	1.07962502485083	6.6426042512835	26.3797228239067	4.20590731198895e-05	0.000688732561132799	FALSE	7.40490540521104	7.03473581710037	6.70406776679469	6.78803717421826	6.27687711628637	5.48204497002946	5.92431138917942	6.98293654083109	5.89441115849842	Meis homeobox 1
691	ENSMUSG00000027699	Ect2	13605	-2.72332330167524	2.91344919920821	26.370943660433	4.21442119020657e-05	0.000689128003301651	FALSE	1.07224908015076	1.99919092646799	1.37455443205983	0.373118793192218	4.05370928616626	4.03615531692316	3.49380752917293	1.2047783079677	3.86122404408745	ect2 oncogene
692	ENSMUSG00000036371	Serbp1	66870	-0.62850733182126	9.65824010431117	26.3549451516986	4.22998488490082e-05	0.000689989323605935	FALSE	9.45105815957957	9.35958328031082	9.26473727311185	9.33890218867787	9.97918210367727	9.92985803122736	10.0394787804852	9.35357022542003	9.98283963846329	serpine1 mRNA binding protein 1
693	ENSMUSG00000056201	Cfl1	12631	-0.836199029352937	8.65355751716592	26.3529789932621	4.23190194936643e-05	0.000689989323605935	FALSE	8.2837662836449	8.0910294669241	8.48094935254046	8.04777070723322	8.84839710269166	8.79514267413296	9.46930892862557	8.22587895258567	9.03761623515006	cofilin 1	non-muscle
694	ENSMUSG00000058600	Rpl30	19946	-0.643851841664129	9.5554011526408	26.3463923058679	4.2383311130403e-05	0.000690041833519342	FALSE	9.24148986271407	9.23353652054257	9.26473727311185	9.23643842291619	9.7350823223644	10.042797949842	9.86887249347857	9.24405051982117	9.882250921895	ribosomal protein L30
695	ENSMUSG00000021306	Gpr137b	83924	1.17063879623602	5.54377598703037	26.2045677718279	4.37939390167377e-05	0.000711982326546934	FALSE	6.30722246506176	5.65240713717191	5.73331061386686	5.93239165999672	4.65366297727586	4.78157266376508	4.86686416344816	5.90633296902431	4.76736660149637	G protein-coupled receptor 137B
696	ENSMUSG00000017764	Zswim1	71971	-1.35159510595849	5.51302158340825	26.1479959009075	4.43709102839716e-05	0.000720176220349635	FALSE	4.71415303347279	5.1966443613099	3.90284782193982	4.99107461863942	5.69625921201442	6.21509261722668	6.41040337898717	4.70117995884048	6.10725173607609	zinc finger SWIM-type containing 1
697	ENSMUSG00000059796	Eif4a1	13681	-0.814776374884322	6.93435981681292	26.1426929316621	4.44254204428441e-05	0.000720176220349635	FALSE	6.41510913069263	6.49024964064497	6.5644472034333	6.63922837998969	7.15906918166164	7.24356175272702	7.59303692714237	6.52725858869015	7.33188928717701	eukaryotic translation initiation factor 4A1
698	ENSMUSG00000028487	Bnc2	242509	1.20772547386837	6.4427372116033	26.3792697922692	4.45540834731192e-05	0.00072122720510426	FALSE	6.80777627055697	6.87503685669087	6.07947182397232	7.32669343335585	5.81917577468681	5.33424440768631	5.71994374148653	6.772244596144	5.62445464128655	basonuclin 2
699	ENSMUSG00000042066	Tmcc2	68875	1.07794538217984	5.90845586061378	26.1223540475473	4.46351691362159e-05	0.000721506117410735	FALSE	6.27125838912926	6.21554118194658	6.21905075074893	6.37611388140977	4.91222239585163	5.59026777853909	5.00540878230696	6.27049105080863	5.16929965223256	transmembrane and coiled-coil domains 2
700	ENSMUSG00000032228	Tcf12	21406	0.689819764876756	8.17595415726083	26.1156070342996	4.47049886121159e-05	0.000721602380468996	FALSE	8.40233656825665	8.42541169228386	8.38242533892243	8.51366239121809	7.81968036408099	7.81018259011957	7.58502341871698	8.43095899767026	7.73829545763918	transcription factor 12
701	ENSMUSG00000001380	Hars	15115	-0.850793318173103	6.5721421417394	26.0166549763421	4.57428376349131e-05	0.000736492804608444	FALSE	6.13320028418758	5.99039077859211	6.40985239118779	6.03236146547841	7.03230458959545	6.9881279573376	6.96460614796187	6.14145122986147	6.99501289829831	histidyl-tRNA synthetase
702	ENSMUSG00000007050	Lsm2	27756	-1.1858465919182	5.5234734148954	26.015241747455	4.57578501491395e-05	0.000736492804608444	FALSE	4.67233785408133	5.28900849282285	4.80787651601119	4.75528416578097	5.67781253932112	6.40858654899175	6.0749587683615	4.88112675717409	6.05378595222479	LSM2 homolog	U6 small nuclear RNA and mRNA degradation associated
703	ENSMUSG00000028179	Cth	107869	-1.87737631726336	3.94632040238039	25.9725257691129	4.62141740590548e-05	0.000742779449065804	FALSE	2.72287921466491	2.73407839385593	2.28768512104484	3.4768493580055	4.91222239585163	5.03239428795931	4.05421228388362	2.8053730218928	4.66627632256485	cystathionase (cystathionine gamma-lyase)
704	ENSMUSG00000003746	Man1a	17155	1.27499957960092	5.83030098841446	25.9113061248257	4.68768891165068e-05	0.000752360753021889	FALSE	6.45017510685933	5.96394887269113	5.81186099490712	6.59549468088884	5.43032595999072	4.72334113213279	4.60682323661227	6.20536991383661	4.92016344291193	mannosidase 1	alpha
705	ENSMUSG00000041168	Lonp1	74142	-0.877117363518371	7.60633774888988	25.9003972781969	4.69960695642852e-05	0.000753203673768593	TRUE	6.99751655303324	7.19223881550021	7.27488943973241	7.18305927714144	7.48105044165597	8.17309686072658	8.33905743654351	7.16192602135183	7.99773491297535	lon peptidase 1	mitochondrial
706	ENSMUSG00000067367	Lyar	17089	-0.950385391677261	6.02662168836883	25.8547329527279	4.74985756026319e-05	0.000760179044949204	FALSE	5.27969511380959	5.66887175371405	5.52669100298292	5.67195853685794	6.5369260100115	6.3482127587037	6.58529137098593	5.53680410184113	6.49014337990037	Ly1 antibody reactive clone
707	ENSMUSG00000033047	Eif3l	223691	-0.753569123951627	7.67997879302664	25.8235336754673	4.78452890402804e-05	0.000764644866854495	FALSE	7.55281463102327	7.42231942126074	7.1455377725575	7.06152726724675	8.04419854153953	8.05293433253044	8.08862625715177	7.29554977302207	8.06191971040725	eukaryotic translation initiation factor 3	subunit L
708	ENSMUSG00000031683	Lsm6	78651	-1.13315633273736	5.24895342961299	25.8047268312217	4.80556266353359e-05	0.000766921645978335	FALSE	4.50137366064959	4.65116334893065	4.53614348095747	4.91404385996576	5.62101365672094	5.790717501728	5.94324190144079	4.65068108762587	5.78499101996324	LSM6 homolog	U6 small nuclear RNA and mRNA degradation associated
709	ENSMUSG00000002014	Ssr4	20832	-0.71400662270642	8.44034736476188	25.7717065570906	4.84273851829003e-05	0.000771764492498718	FALSE	8.35818264822794	8.03115864765919	8.03863327293679	7.89730261417947	8.83180730647767	8.91054418469168	8.65928507879881	8.08131929575085	8.80054552332272	signal sequence receptor	delta
710	ENSMUSG00000023965	Fbxl17	50758	1.07789112879071	6.04586390022534	25.6725821825145	4.95624448624787e-05	0.000788267336817676	FALSE	6.1935702986332	6.34822257207335	6.23229373030099	6.78263043531631	5.59667119840308	5.04195539660189	5.31737489157801	6.38917925908096	5.31866716219433	F-box and leucine-rich repeat protein 17
711	ENSMUSG00000004637	Wwox	80707	0.810509226930471	7.1904842250411	25.6691341270685	4.96024494625513e-05	0.000788267336817676	FALSE	7.41888117054513	7.32178625998001	7.35375355261722	7.78389453914453	6.64295634823783	6.70185593163994	6.67861834033002	7.46957888057173	6.67447687340259	WW domain-containing oxidoreductase
712	ENSMUSG00000064368	ND6	17722	-1.87894467518572	4.24020390776554	25.5763099412785	5.06928184000769e-05	0.000804463700986613	FALSE	3.17015807350053	2.1569135249107	3.98859036124472	2.92191901822857	4.93570171932276	5.38019580436928	4.63814199462114	3.05939524447113	4.98467983943772	NADH dehydrogenase subunit 6
713	ENSMUSG00000021133	Susd6	217684	0.965361601938104	6.55328798500495	25.5547275423334	5.09500860613715e-05	0.000807412373642969	FALSE	6.85526758616925	6.89476874421496	6.47814521825234	7.2243243587409	5.88498103215471	6.09622808252492	5.78434979868594	6.86312647684436	5.92185297112186	sushi domain containing 6
714	ENSMUSG00000001440	Kpnb1	16211	-0.799524864784656	7.0775568233014	25.5339165306018	5.11995146561724e-05	0.000810228734033742	FALSE	6.58699896599282	6.78122951977878	6.75389347246536	6.59795942523905	7.71388433571197	7.21426288089803	7.4657129546852	6.680020345869	7.4646200570984	karyopherin (importin) beta 1
715	ENSMUSG00000018821	Avpi1	69534	-0.758673075608113	7.15300148747378	25.5199798093423	5.13673003028604e-05	0.000811747029541286	FALSE	6.75866824277689	6.90592411192896	6.7841827266674	6.66178643306795	7.39473748623928	7.70427766182777	7.49594414786834	6.7776403786103	7.53165309864513	arginine vasopressin-induced 1
716	ENSMUSG00000035478	Mbd3	17192	-0.910109449050687	6.64795019272161	25.4936778837367	5.16855966071328e-05	0.000815636251486025	FALSE	6.16370104358496	5.70124778491066	6.3664685026101	6.42551808130395	7.12543213418105	7.06751041571865	7.09729119979826	6.16423385310242	7.09674458323266	methyl-CpG binding domain protein 3
717	ENSMUSG00000028937	Acot7	70025	-0.782293044963784	7.5367336771013	25.4560583854247	5.21446181985604e-05	0.000821732274791539	FALSE	7.2837805912069	7.09080011874212	6.92404857292778	7.26754168731043	7.71388433571197	7.84200114142286	8.19775297836934	7.14154274254681	7.91787948516806	acyl-CoA thioesterase 7
718	ENSMUSG00000026204	Ptprn	19275	-3.06581884606144	3.37704254552517	26.7204214589951	5.26298412617333e-05	0.000828223644033878	FALSE	-1.1423888283379	1.86844074438337	2.28768512104484	1.29432101423994	3.94991627964652	3.95750690987367	5.05266282151989	1.07701451283256	4.3200286703467	protein tyrosine phosphatase	receptor type	N
719	ENSMUSG00000026821	Ralgds	19730	0.871581488616513	6.72565582817642	25.4105453688264	5.27059376384816e-05	0.000828267579105985	FALSE	6.95977538397834	6.87219585518187	7.23377951346566	7.05526309514255	6.40576434979429	6.01602956518788	6.03433859112904	7.03025346194211	6.15204416870374	ral guanine nucleotide dissociation stimulator
720	ENSMUSG00000043716	Rpl7	19989	-0.652187684265229	10.5087765499216	25.3584757887137	5.33562580158859e-05	0.000837322721279854	FALSE	10.2436293212392	10.2949392850541	10.0228522788728	10.1951504480727	10.6419751363085	10.9711993275815	10.9014766856971	10.1891428333097	10.8382170498624	ribosomal protein L7
721	ENSMUSG00000017550	Atad5	237877	-3.08688021448879	2.75882770465238	25.3413067647542	5.35726141219253e-05	0.000839551965275498	FALSE	0.965496987094998	0.851212653913729	1.7136213938369	-0.323564881394884	3.85459141736022	4.24924357597733	2.96151714015759	0.801691538362686	3.68845071116505	ATPase family	AAA domain containing 5
722	ENSMUSG00000042046	Dstyk	213452	1.12139833280247	5.52246190138105	25.3245894460099	5.3784202534107e-05	0.000841060379469148	FALSE	5.87017858353158	5.90679144450066	5.80596818773729	5.99731445894366	5.09015579739218	4.69937406941925	4.47427154753826	5.8950631686783	4.7546004714499	dual serine/threonine and tyrosine protein kinase
723	ENSMUSG00000063273	Naa15	74838	-0.699434389769575	8.11269190467388	25.3219462458007	5.38177408935476e-05	0.000841060379469148	FALSE	7.59818540358753	7.79357633725213	7.84676394225987	7.83389219437107	8.28412057656485	8.44130793733085	8.66214448092592	7.76810446936765	8.46252433160721	N(alpha)-acetyltransferase 15	NatA auxiliary subunit
724	ENSMUSG00000024359	Hspa9	15526	-0.720259120110167	8.94776686933131	25.1121823374242	5.65538953504239e-05	0.000882600087796187	FALSE	8.33491845049982	8.52282607978576	8.7151385745397	8.76738396119038	9.23337632606926	9.54816222034284	9.12905300911739	8.58506676650391	9.30353051850983	heat shock protein 9
725	ENSMUSG00000035268	Pkig	18769	0.773949192867901	7.17717951530268	25.0668230910069	5.71653999304577e-05	0.000890912901812748	FALSE	7.30308999288226	7.56813064024626	7.35979986445738	7.58020249017935	6.80471171752626	6.57258966412927	6.6710675825789	7.45280574694131	6.68278965474481	protein kinase inhibitor	gamma
726	ENSMUSG00000041301	Cftr	12638	-6.74446960214955	1.2983632906943	25.0519811004179	5.73670613700325e-05	0.000892824278815422	FALSE	-1.1423888283379	-1.72243825257018	-1.72243825257018	-1.72243825257018	2.8845010920422	1.543166414218	2.85891286745987	-1.57742589651211	2.42886012457336	cystic fibrosis transmembrane conductance regulator
727	ENSMUSG00000015354	Pcolce2	76477	-2.11767200659258	3.59528142169178	24.9824046044324	5.83228681445468e-05	0.000906451289085604	FALSE	2.99125335532201	2.63028853934639	2.21838938301956	1.1936223517755	4.33842144425108	4.63765436456863	4.32829770547277	2.25838840736587	4.43479117143082	procollagen C-endopeptidase enhancer 2
728	ENSMUSG00000049775	Tmsb4x	19241	-0.801261055327875	8.84091115161998	24.9411029178384	5.88984991408089e-05	0.000913540064870725	FALSE	8.43208364269638	8.57267698525617	8.65903677691936	8.0364577554298	9.44417116353166	9.34688847990783	8.87592338420592	8.42506379007543	9.2223276758818	thymosin	beta 4	X chromosome
729	ENSMUSG00000030852	Tacc2	57752	0.934190540528398	6.52017845037746	24.9380940761833	5.89406768112893e-05	0.000913540064870725	FALSE	6.7922428227683	6.96444967977953	6.5074899214723	7.0606340490412	6.02290843362712	6.04959410473811	5.63710846475879	6.83120411826533	5.903203667708	transforming	acidic coiled-coil containing protein 2
730	ENSMUSG00000007739	Cct4	12464	-0.709319207253005	7.34506230284264	24.9050231861734	5.9406450128151e-05	0.00091949791780545	FALSE	6.97189137072228	6.99611143168376	6.99827718892693	7.03084324652997	7.78778079478034	7.76903665884759	7.55251671292696	6.99928080946573	7.70311138885163	chaperonin containing Tcp1	subunit 4 (delta)
731	ENSMUSG00000027878	Notch2	18129	0.998115661114768	6.35189283688995	24.8354124581852	6.04000963574321e-05	0.000933598753409884	FALSE	6.65083369715638	6.81120479663297	6.37445413958588	6.89312675418012	6.03745038424562	5.60324217529567	5.37428082413865	6.68240484688884	5.67165779455998	notch 2
732	ENSMUSG00000033031	Cip2a	224171	-3.15522565997184	2.63820140956216	24.7927174547225	6.10185455623419e-05	0.000941869598782651	FALSE	0.266483702897335	-0.386701659232234	1.7136213938369	0.840931579766505	3.83807310639263	3.36639394077853	3.80105119586948	0.608583754317127	3.66850608101355	cell proliferation regulating inhibitor of protein phosphatase 2A
733	ENSMUSG00000028988	Ctnnbip1	67087	-0.885080335773394	6.76580554529617	24.7458885771353	6.1704869757563e-05	0.000950597995183772	FALSE	6.02771197455881	6.37656621933757	6.51834210718809	6.3234690966611	7.01587571826328	6.99798596176839	7.53598450466389	6.31152234943639	7.18328206156518	catenin beta interacting protein 1
734	ENSMUSG00000048807	Slc35e4	103710	-1.05514683614116	5.8143401791572	24.742675318927	6.17522726316389e-05	0.000950597995183772	FALSE	4.94239716123392	5.66559382816848	5.27695748926035	5.10289323081158	6.21745223278738	6.53922277887462	6.18508556295857	5.24696042736858	6.31392019154019	solute carrier family 35	member E4
735	ENSMUSG00000033308	Dpyd	99586	1.86794946754719	3.81475209502142	24.7368368348487	6.18385057770075e-05	0.000950630308536609	FALSE	4.68920963926862	4.00050499100592	3.98859036124472	4.47864088106434	2.39055635989303	2.57551782454125	2.56506801392666	4.2892364681459	2.51038073278698	dihydropyrimidine dehydrogenase
736	ENSMUSG00000026490	Cdc42bpa	226751	0.905162097040011	6.94755959575009	24.6435114308323	6.32349762626378e-05	0.00097018663320322	FALSE	7.19353983693804	7.41355291009643	7.00857624968589	7.40830229964037	6.40576434979429	5.95154473670475	6.65584646562661	7.25599282409018	6.33771851737522	CDC42 binding protein kinase alpha
737	ENSMUSG00000022377	Asap1	13196	0.741981241241704	8.58899791262665	24.6403835978757	6.3282374428779e-05	0.00097018663320322	FALSE	8.95626797142731	9.00687749945101	8.49016597802407	8.93296347055821	7.97127955787111	8.08681588620091	8.28690469545683	8.84656872986515	8.11500004650962	ArfGAP with SH3 domain	ankyrin repeat and PH domain1
738	ENSMUSG00000045136	Tubb2b	73710	-0.920780357640329	7.32413339274245	24.5881977792693	6.40789553066041e-05	0.000981067907871707	FALSE	6.77456541838837	6.30884326016214	7.19597690154961	7.01433064619103	7.46634721426171	7.96646065972783	7.85369416607307	6.82342905657279	7.76216734668754	tubulin	beta 2B class IIB
739	ENSMUSG00000045294	Insig1	231070	-2.48616498636092	3.39701539714911	24.5758943113309	6.42683566956058e-05	0.000982636214213329	FALSE	0.587670228148872	2.04026734017773	2.93178340103657	1.29432101423994	4.78872731978494	4.03615531692316	3.95821055703299	1.71351049590078	4.26103106458036	insulin induced gene 1
740	ENSMUSG00000041841	Rpl37	67281	-0.636110088113408	11.6952491128728	24.4920407576727	6.5575674864443e-05	0.00100126966255857	FALSE	11.3631896858046	11.3804226260626	11.4122755961872	11.3951658968749	11.7971177687666	12.0209683360373	12.2226624776626	11.3877634512323	12.0135828608221	ribosomal protein L37
741	ENSMUSG00000031262	Cenpi	102920	-2.74266844739269	3.0659674235484	24.4840887910592	6.57011555128361e-05	0.00100183178966199	FALSE	1.78762609066427	2.1190697742357	-0.394023020641455	1.08536407158258	3.27651135529348	4.329509778933	4.34737282597784	1.14950922896027	3.98446465340144	centromere protein I
742	ENSMUSG00000038025	Phf2	18676	1.0989465382389	5.78448566479843	24.4729478665434	6.58774003771125e-05	0.00100316542703638	FALSE	5.92818118279727	6.44889939758651	5.97830337954504	6.19748664198366	5.39123220899388	4.80422272249282	4.90598752663581	6.13821765047812	5.0338141527075	PHD finger protein 2
743	ENSMUSG00000016194	Hsd11b1	15483	1.85659376466008	6.29469704697787	31.3571417571669	6.63251146839885e-05	0.00100862378306108	FALSE	6.68066801845521	7.37894534620183	6.77516253448121	6.24701017421861	5.55179216929584	4.94336730870858	3.98281650212057	6.77044651833922	4.825991993375	hydroxysteroid 11-beta dehydrogenase 1
744	ENSMUSG00000023951	Vegfa	22339	1.14949314851075	5.96895815350046	24.4233154477005	6.66688885072038e-05	0.0010124889398426	FALSE	6.02439177374453	6.66620966685844	6.32173944319127	6.32644475329712	5.60157265922075	5.20403158239464	4.63814199462114	6.33469640927284	5.14791541207884	vascular endothelial growth factor A
745	ENSMUSG00000003438	Timm50	66525	-0.949019924221083	6.00178339541428	24.3516792101513	6.78297166170059e-05	0.00102873552759134	FALSE	5.47232584361567	5.2545157801339	5.49773818540045	5.80591326866655	6.36021736514933	6.43059087383238	6.6052386167003	5.50762326945414	6.465348951894	translocase of inner mitochondrial membrane 50
746	ENSMUSG00000030189	Ybx3	56449	-0.646630724569662	8.0758146121053	24.3325550631708	6.81433487467199e-05	0.00103210683309543	FALSE	7.64541833426837	7.80925694819862	7.83957076128991	7.7527107458037	8.34822307432775	8.4000824624326	8.47752080931389	7.76173919739015	8.40860878202475	Y box protein 3
747	ENSMUSG00000055044	Pdlim1	54132	-0.931595143179982	5.96247639744644	24.3164101739087	6.84093596437577e-05	0.00103474880135852	FALSE	5.35563808064525	5.4114740612256	5.70192233939194	5.49018963152023	6.54966309530635	6.22771497484767	6.46382064090821	5.48980602819576	6.41373290368741	PDZ and LIM domain 1 (elfin)
748	ENSMUSG00000027673	Ndufb5	66046	-0.663512808261293	8.10984654421487	24.3054855378835	6.85900049634591e-05	0.00103609420599214	FALSE	7.79903927383592	7.84519555253916	7.83957076128991	7.66316093007232	8.27264225503657	8.55418501781179	8.51174159590149	7.78674162943432	8.44618962291661	NADH:ubiquinone oxidoreductase subunit B5
749	ENSMUSG00000028678	Kif2c	73804	-4.30469320460876	2.45976055704194	24.2924205343697	6.88067296275804e-05	0.00103779058521721	FALSE	-1.72243825257018	-1.72243825257018	0.534018922109289	0.625904494378806	3.30082424618147	3.95750690987367	3.56071409745165	-0.571238272163066	3.6063484178356	kinesin family member 2C
750	ENSMUSG00000007888	Crlf1	12931	0.736375736203818	7.80646391025686	24.2876529427224	6.8886002204877e-05	0.00103779058521721	FALSE	7.99919139589116	8.21505144371648	8.02854730650147	8.05316957454768	7.42960912304197	7.03675787603329	7.51504922022014	8.0739899301642	7.32713873976513	cytokine receptor-like factor 1
751	ENSMUSG00000026576	Atp1b1	11931	1.53385901988916	5.58612038116677	25.1676049660608	7.02788106484526e-05	0.00105736389016893	FALSE	6.15461833164706	6.46972266061735	5.61021836532223	5.83545760160134	5.20410840627591	3.71610406609579	4.22894497430243	6.017504239797	4.38305248222471	ATPase	Na+/K+ transporting	beta 1 polypeptide
752	ENSMUSG00000024754	Cemip2	83921	0.780016217788863	7.38100908842112	24.1156081203264	7.18147663781255e-05	0.0010784806926772	FALSE	7.65939887410059	7.84084270644512	7.6254052021761	7.51453196949286	7.12372951769712	6.85615138389871	6.62881686677362	7.66004468805367	6.86956592278982	cell migration inducing hyaluronidase 2
753	ENSMUSG00000028364	Tnc	21923	-1.15069051324321	6.0815899804842	24.1122508438752	7.18732597208539e-05	0.0010784806926772	FALSE	5.32897216187164	4.97093585086403	5.53383932196467	5.92259290618481	6.84453643017229	6.85343900262386	6.03433859112904	5.43908506022129	6.57743800797506	tenascin C
754	ENSMUSG00000041028	Ghitm	66092	-0.736300243108684	7.82526228234499	24.1066406106779	7.19711226264237e-05	0.00107851686280631	FALSE	7.46492109965848	7.49614399902593	7.42661020676055	7.46947856592936	8.39907940940595	8.32473090205109	7.80277822287208	7.46428846784358	8.17552951144304	growth hormone inducible transmembrane protein
755	ENSMUSG00000073702	Rpl31	114641	-0.700704265600488	10.9763143449754	24.0856852294502	7.2337955016349e-05	0.00108257821686057	FALSE	10.6240333028865	10.832520212923	10.6038587816778	10.4489190962633	11.0248433614269	11.3312340329877	11.5922874396355	10.6273328484376	11.31612161135	ribosomal protein L31
756	ENSMUSG00000057278	Snrpg	68011	-0.748584758873849	7.02853264106682	24.05486125668	7.28812721915361e-05	0.00108926652710604	FALSE	6.78244879551863	6.46407333064288	6.65901240621175	6.72064877009085	7.32532484122082	7.36088753461808	7.53182168100131	6.65654582561603	7.40601135228007	small nuclear ribonucleoprotein polypeptide G
757	ENSMUSG00000042599	Kdm7a	338523	1.13843801801763	5.98350762728464	23.9462975657246	7.48307936264584e-05	0.00111671888899883	FALSE	6.75666872224325	6.37456003671179	6.10369303964886	6.11556600970647	4.87222054571037	5.66022491472367	5.04099362043938	6.33762195207759	5.19114636029114	lysine (K)-specific demethylase 7A
758	ENSMUSG00000029472	Anapc5	59008	-0.623615174738323	8.71553513544528	23.9416380000405	7.49157374866017e-05	0.00111671888899883	FALSE	8.39849453710562	8.4641328614822	8.48832735732623	8.30435512926711	8.98454854172476	9.14209755935503	8.98271346684303	8.41382747129529	9.03645318930761	anaphase-promoting complex subunit 5
759	ENSMUSG00000023104	Rfc2	19718	-1.12823557671183	6.13977693716552	23.88881216271	7.58861818284172e-05	0.00112838418985552	FALSE	6.00093392391415	5.53875703255659	4.68483460794547	5.66727191178719	6.6989142963506	6.81492028350569	6.50262441380383	5.47294936905085	6.67215299788671	replication factor C (activator 1) 2
760	ENSMUSG00000025790	Slco3a1	108116	0.953393776286746	6.38782080062773	23.8881711112007	7.58980426843256e-05	0.00112838418985552	FALSE	6.64002727583955	6.82302266902081	6.62928708720821	6.77611548780267	6.01924992706679	5.27060656838663	5.9115516243761	6.71711312996781	5.73380270660984	solute carrier organic anion transporter family	member 3a1
761	ENSMUSG00000026414	Tnnt2	21956	4.81891157493626	2.51621275797716	23.8727729943715	7.61835532686831e-05	0.00113114056292096	FALSE	3.81767714719811	2.73407839385593	3.49752014197772	2.41853533623094	-1.72243825257018	-1.72243825257018	0.456827692184425	3.11695275481568	-0.996016270985311	troponin T2	cardiac
762	ENSMUSG00000022637	Cblb	208650	1.30820339573593	4.96399647984488	23.8557176005548	7.65011683279477e-05	0.00113436574926179	FALSE	5.42274732655992	5.72977772721559	5.10524572163625	5.1739987987936	4.42944462520773	3.87432252461731	3.85536225621574	5.35794239355134	4.05304313534693	Casitas B-lineage lymphoma b
763	ENSMUSG00000003420	Fcgrt	14132	0.841948594377358	7.07956806493428	23.8453170905632	7.66955649482724e-05	0.00113575778289715	FALSE	7.35951434337588	7.35064886251956	7.25987962217394	7.53910927224271	6.55977241288238	6.83155439114643	6.14748995088091	7.37728802507802	6.51293891830324	Fc receptor	IgG	alpha chain transporter
764	ENSMUSG00000024772	Ehd1	13660	-0.834283838842944	6.79238712813945	23.8101322551659	7.73572335630364e-05	0.00114405678276014	FALSE	6.52960684243754	6.13724283387274	6.15559017066175	6.61631199777652	7.05570969195027	7.37419500025506	7.18473193687903	6.35968796118714	7.20487887636145	EH-domain containing 1
765	ENSMUSG00000067158	Col4a4	12829	1.62015097245618	4.80627922543135	23.7642377999617	7.82297270513529e-05	0.00115544795549443	TRUE	5.43780059322644	5.34745483328125	4.06952164014684	5.75822837587996	3.58444459689829	3.76310722918919	3.71554730604178	5.15325136063362	3.68769971070975	collagen	type IV	alpha 4
766	ENSMUSG00000041353	Tmem29	382245	-1.85331936530376	3.69476725729357	23.7506062330425	7.8490949251749e-05	0.00115779273576438	FALSE	3.17015807350053	2.83089994381577	2.41702578220247	2.00843732444966	4.64419271766608	4.1287951285449	4.59090515551508	2.60663028099211	4.45463100057535	transmembrane protein 29
767	ENSMUSG00000035299	Mid1	17318	1.11033527891318	5.58005398774648	23.7421966347726	7.8652579649512e-05	0.00115866427308975	FALSE	5.62918434409414	5.85016622456803	5.88075880203954	6.33975977485987	4.70921504759728	4.89142605648129	4.94407788438943	5.92496728639039	4.84823966282267	midline 1
768	ENSMUSG00000039347	Atp6v0e2	76252	0.694391900657968	7.85258486229934	23.723133663275	7.90203182735669e-05	0.00116217154883402	FALSE	8.27191525229535	8.05076486936178	8.10492927401544	7.9973163163033	7.37340261033247	7.58016828243009	7.27715623358141	8.10623142799397	7.41024237544799	ATPase	H+ transporting	lysosomal V0 subunit E2
769	ENSMUSG00000005442	Cic	71722	0.667595184033012	8.74476140093685	23.7192032390692	7.90963732235918e-05	0.00116217154883402	FALSE	9.16929462647252	8.782790900359	9.04407342659744	8.95235591527142	8.32766356673986	8.42860801575517	8.21473169017004	8.9871287171751	8.32366775755502	capicua transcriptional repressor
770	ENSMUSG00000038059	Smim3	106878	-1.0416393971633	6.43015971290716	23.6962735654249	7.95416728729774e-05	0.00116719657375555	FALSE	5.65517794387621	5.28474173405129	6.02470898813336	6.38041544911	6.74172469894055	7.04153191334773	7.00119893328576	5.83626102879271	6.92815184852468	small integral membrane protein 3
771	ENSMUSG00000042688	Mapk6	50772	-0.984068636775815	6.66875072270945	23.671844597079	8.0019115839107e-05	0.00117251628693075	FALSE	5.49649048634922	6.22670545464185	6.62928708720821	6.11039607547033	7.19842500150806	7.12936021895202	7.11130803598866	6.1157197759174	7.14636441881625	mitogen-activated protein kinase 6
772	ENSMUSG00000004035	Gstm7	68312	-1.4777216483365	4.51531024366681	23.6671237743838	8.0111742057752e-05	0.00117251628693075	FALSE	4.01793480512463	4.00050499100592	3.5264772920835	3.18057840979858	4.62506363657057	5.45367143615842	5.33659401880561	3.68137387450316	5.13844303051154	glutathione S-transferase	mu 7
773	ENSMUSG00000026915	Strbp	20744	-1.13650440648166	7.53843197602102	26.768875550796	8.02236255303497e-05	0.00117263485752577	FALSE	7.30171928798776	7.01683970743771	7.063943232317	6.16793111297386	7.98822118752202	8.41763267313012	7.73920791092098	6.88760833517908	8.04835392385771	spermatid perinuclear RNA binding protein
774	ENSMUSG00000027208	Fgf7	14178	-2.76575849433774	2.6891038196039	23.6526172805376	8.03971073010301e-05	0.00117365234547072	FALSE	0.724903995677804	0.653607239268646	1.49664763859479	1.29432101423994	4.21591969373877	3.06256023014678	3.45915350861577	1.04236997194529	3.5792111441671	fibroblast growth factor 7
775	ENSMUSG00000028671	Gale	74246	-1.61789125991851	4.18280038340588	23.566872874613	8.21067659562808e-05	0.00119569609566079	TRUE	2.75528568337152	3.38729630732827	3.92476590789914	2.90609382083065	4.92791765854938	4.67500211319195	5.04099362043938	3.24336042985739	4.88130446406023	galactose-4-epimerase	UDP
776	ENSMUSG00000034088	Hdlbp	110611	-0.689516737964132	8.09405717858698	23.5662769545869	8.21187866388863e-05	0.00119569609566079	FALSE	7.78046170576211	7.95734655958086	7.79266513223023	7.46137983053465	8.41308735478627	8.38043319201933	8.54310273518704	7.74796330702696	8.44554109399754	high density lipoprotein (HDL) binding protein
777	ENSMUSG00000022297	Fzd6	14368	1.03563189866725	6.2313152853715	23.5473845589186	8.25008794164326e-05	0.00119971356052287	FALSE	6.4844089590436	6.82007726412671	6.68813760814005	6.30397627139742	5.97838186585815	5.23770306468032	5.30766845571049	6.57415002567695	5.50791779541632	frizzled class receptor 6
778	ENSMUSG00000056076	Eif3b	27979	-0.738248809743547	7.5985547150378	23.5282477545886	8.2889903810878e-05	0.00120321002570892	FALSE	7.03099045723207	7.26768381244392	7.34970855423421	7.27757027176114	7.70707830219173	7.94623668147111	8.22379197721519	7.23148827391783	7.95903565362601	eukaryotic translation initiation factor 3	subunit B
779	ENSMUSG00000037104	Socs5	56468	-0.975229880164153	6.19924674495542	23.5250896051184	8.29542977278741e-05	0.00120321002570892	FALSE	5.67648715274059	5.58460275755541	5.26841187699703	6.13096557374181	6.59951584787335	6.59873844164087	6.82528964183932	5.66511684025871	6.67451464378451	suppressor of cytokine signaling 5
780	ENSMUSG00000075602	Ly6a	110454	-1.63957630030649	4.82806700130969	23.8283123930588	8.30905708059322e-05	0.00120364148658491	FALSE	2.99125335532201	3.32217036872047	4.23655053726317	4.56179678017781	5.84420580321929	5.6664196044669	4.95655441917677	3.77794276037086	5.48905994228765	lymphocyte antigen 6 complex	locus A
781	ENSMUSG00000030888	Rrp8	101867	-1.16868169320546	5.04437663954647	23.5022437132736	8.34217570819566e-05	0.00120689171993474	FALSE	4.36102112233422	4.70962617697759	4.25396968072019	4.3789773153326	5.28555326494467	5.87871647369102	5.57372955129154	4.42589857384115	5.57933309664241	ribosomal RNA processing 8
782	ENSMUSG00000005148	Klf5	12224	-2.00238123282306	3.27030176598275	23.4409153768014	8.46909692202424e-05	0.00122368703480757	FALSE	2.26370084911543	2.08020653055043	2.41702578220247	1.85203126488072	4.35011839468344	3.97757460482036	3.88176983005572	2.15324110668726	4.06982094318651	Kruppel-like factor 5
783	ENSMUSG00000053746	Ptrh1	329384	-1.03702064519273	5.71121623783731	23.4212379208872	8.51026767442495e-05	0.00122788062098176	FALSE	4.80209068636611	5.11247778508843	5.33540007672559	5.39984891929099	5.924635427052	6.23189800500888	6.44180330264288	5.16245436686778	6.19944557823459	peptidyl-tRNA hydrolase 1 homolog
784	ENSMUSG00000036545	Adamts2	216725	1.86050714645182	4.07092698753211	23.4166707080814	8.51985491503409e-05	0.00122788062098176	FALSE	4.08321408657867	4.56230129825481	4.49278279380015	5.0281006016642	3.37139714556139	2.21884311038968	2.35493610434257	4.54159969507446	2.64839212009788	a disintegrin-like and metallopeptidase (reprolysin type) with thrombospondin type 1 motif	2
785	ENSMUSG00000025503	Taldo1	21351	-0.71910349415874	8.42360898507272	23.4089356853664	8.53611887406916e-05	0.00122865741602685	FALSE	7.78929143301975	7.99374467928313	8.15330587468719	8.29944178337113	8.52889480401518	8.91964888411138	8.89143960286776	8.0589459425903	8.77999443033144	transaldolase 1
786	ENSMUSG00000030738	Eif3c	56347	-0.650431837009398	8.65339810100343	23.3959159264256	8.56357166476343e-05	0.0012310406646331	FALSE	8.19721526999859	8.45229238112122	8.44632652954028	8.24111059647462	8.87748324021157	8.91445323660572	9.15837662573633	8.33423619428368	8.98343770085121	eukaryotic translation initiation factor 3	subunit C
787	ENSMUSG00000054364	Rhob	11852	0.992077243541402	6.23558886950232	23.3842930582765	8.58816085486635e-05	0.00123300672807033	FALSE	6.14853126641943	6.44316777285933	6.87985195796189	6.7386311980519	5.69625921201442	5.68484566123579	5.3555604771834	6.55254554882314	5.57888845014454	ras homolog family member B
788	ENSMUSG00000038615	Nfe2l1	18023	0.815389342329184	7.87081249369978	23.3769712137756	8.60369059982719e-05	0.00123366878283563	FALSE	7.88667236821754	8.2743571014333	8.36048010658992	8.09782677645723	7.70594083510022	7.21426288089803	7.03982098017876	8.1548340881745	7.320008232059	nuclear factor	erythroid derived 2	-like 1
789	ENSMUSG00000000628	Hk2	15277	-0.867529226758254	6.33999377857235	23.3435226517606	8.6750282805116e-05	0.00124232122359316	FALSE	5.68492348152736	5.71716735413639	6.16021681609272	6.01770846635153	6.84246757552816	6.8232613108614	6.63659142204168	5.895004029527	6.76744010281041	hexokinase 2
790	ENSMUSG00000055172	C1ra	50909	1.14639821120618	5.33594578613838	23.3180901592042	8.72970373872125e-05	0.00124856863979508	FALSE	5.40242881663347	5.85016622456803	5.66983594285747	5.88675588655409	4.68170638026178	4.75856132349804	4.22894497430243	5.70229671765327	4.55640422602075	complement component 1	r subcomponent A
791	ENSMUSG00000015766	Eps8	13860	-1.20660530321905	5.38919890760604	23.1894293818262	9.01215676788314e-05	0.00128733703312657	FALSE	4.94239716123392	4.97093585086403	4.92124431936572	4.02321349901669	6.10113398915385	5.60968587905376	6.09766691887417	4.71444770762009	5.93616226236059	epidermal growth factor receptor pathway substrate 8
792	ENSMUSG00000037369	Kdm6a	22289	1.30695248600284	5.39206646321506	23.1381750047024	9.12745591978152e-05	0.00130098235113977	FALSE	6.3099521513758	5.6883844278281	5.43038840407427	5.64837166539254	4.05370928616626	4.96363126896424	4.38478271679388	5.76927416216768	4.4673744239748	lysine (K)-specific demethylase 6A
793	ENSMUSG00000046159	Chrm3	12671	1.55448247143689	4.19966336523706	23.1367384570705	9.13071072177927e-05	0.00130098235113977	FALSE	4.80982548044296	4.65777744740465	4.75991151467509	4.39607339872376	3.46042557176475	2.94517964027134	2.91112696185519	4.65589696031161	3.10557739129709	cholinergic receptor	muscarinic 3	cardiac
794	ENSMUSG00000025083	Afap1l2	226250	2.49790887555163	3.33257749328826	23.1153839770684	9.17924420011351e-05	0.00130292822454131	FALSE	2.78698018653158	3.79984584799227	4.02962342945524	4.52081787844069	1.91128031943996	1.64705775475492	0.713600439475096	3.78431683560495	1.42397950455666	actin filament associated protein 1-like 2
795	ENSMUSG00000022848	Slc49a4	224132	1.39865421440165	4.86995917436961	23.108487642556	9.19497825288188e-05	0.00130292822454131	FALSE	4.84788938130286	5.2545157801339	5.03645028897299	5.85413580084468	4.19011975988624	3.8527547815802	3.65559297430371	5.2482478128136	3.89948917192339	solute carrier family 49 member 4
796	ENSMUSG00000027405	Nop56	67134	-1.13846819482459	6.32949261991466	23.4077860828812	9.19773470017134e-05	0.00130292822454131	FALSE	5.29630851333333	5.77306572786152	6.03482173025376	5.74716751432813	6.49802581746099	6.40117655559156	7.46352914845501	5.71284087144419	6.78757717383585	NOP56 ribonucleoprotein
797	ENSMUSG00000026991	Pkp4	227937	-0.969412226204904	6.14561700613465	23.1055476293281	9.20169491134201e-05	0.00130292822454131	FALSE	5.78248930002004	5.67214224841497	5.2424670638352	5.83127384473385	6.26456840961763	6.63393625465473	6.90147686182663	5.63209311425102	6.599993842033	plakophilin 4
798	ENSMUSG00000017221	Psmd3	22123	-0.738578157120692	7.5392951492383	23.1034093651464	9.20658329979069e-05	0.00130292822454131	FALSE	6.96844003061286	7.10780714647884	7.42852913515073	7.16737913809596	7.70707830219173	7.89308043849234	8.11530112672117	7.1680388625846	7.90515328913508	proteasome (prosome	macropain) 26S subunit	non-ATPase	3
799	ENSMUSG00000033970	Rfc3	69263	-1.27341267719324	4.51924215844936	23.1003616999229	9.2135556368573e-05	0.00130292822454131	FALSE	3.93548883541038	3.58068821767502	3.90284782193982	3.97092683798209	5.11778917244858	5.16080608394783	5.05266282151989	3.84748792825183	5.11041935930543	replication factor C (activator 1) 3
800	ENSMUSG00000030029	Lrig1	16206	1.15722056973996	6.15405562297786	23.0911577290732	9.23464732051991e-05	0.00130427850093193	FALSE	6.13935224084502	6.84926416176941	6.67202958374579	6.40455166667784	5.90097382060791	4.84848316212169	5.18579255518674	6.51629941325951	5.31174984597212	leucine-rich repeats and immunoglobulin-like domains 1
801	ENSMUSG00000060938	Rpl26	19941	-0.938012512361014	6.33085154885181	23.0634601292536	9.29843882486177e-05	0.00131164869266059	FALSE	5.8364972580001	5.80022316515532	6.2278928968352	5.48487255461604	6.51890303295272	6.9955277684862	6.81847052637536	5.83737146865166	6.77763377593809	ribosomal protein L26
802	ENSMUSG00000057137	Tmem140	68487	1.97170457251104	3.93198768397109	23.055517422339	9.31682105496107e-05	0.00131175748127922	FALSE	4.65526642251027	3.2884706917491	4.72286137535685	4.75086096076014	2.24778762277418	2.67718468172021	2.68987415513243	4.35436486259409	2.53828215320894	transmembrane protein 140
803	ENSMUSG00000041506	Rrp9	27966	-1.43939980456278	4.44657034090148	23.0530977097517	9.322429042103e-05	0.00131175748127922	FALSE	4.15783962372272	3.63532956182089	3.43780161073632	3.34219844127644	4.65366297727586	5.20403158239464	5.3555604771834	3.64329230938909	5.07108501228463	ribosomal RNA processing 9	U3 small nucleolar RNA binding protein
804	ENSMUSG00000022548	Apod	11815	1.73107588453001	7.14312768822529	31.4035508816363	9.42372699208551e-05	0.00132436183188525	FALSE	7.52018417001199	7.21820098028063	7.93984434090835	7.8270800098272	5.75022490869313	5.0130798532168	6.6052386167003	7.62632737525704	5.78951445953674	apolipoprotein D
805	ENSMUSG00000038527	C1rl	232371	1.43748506651574	5.06862104837669	22.9743192455744	9.50704573062998e-05	0.00133441130075016	FALSE	5.73858898119309	5.83565570537292	5.19816113214049	5.15403799601242	4.35011839468344	4.40554464980861	3.19002724828187	5.48161095367973	3.98189676425797	complement component 1	r subcomponent-like
806	ENSMUSG00000067148	Polr1c	20016	-0.784995319813555	6.69999801880356	22.9434616992386	9.58044990376389e-05	0.00134304594866784	TRUE	6.45017510685933	6.08421650637318	6.30094038440278	6.39040284208624	6.92103222837613	7.18003325814612	7.17408731245064	6.30643370993038	7.09171759965763	polymerase (RNA) I polypeptide C
807	ENSMUSG00000020108	Ddit4	74747	1.43001843677936	7.25348520375945	28.7257144579663	9.60430147928583e-05	0.00134472121950992	FALSE	7.1576210306329	7.23598995650448	8.01966387108389	8.1390290150514	6.56730818310396	6.40858654899175	5.70523224814249	7.63807596831816	6.22704232674606	DNA-damage-inducible transcript 4
808	ENSMUSG00000020263	Appl2	216190	0.87146860066186	6.40423061541235	22.9183169663439	9.64072408567599e-05	0.0013481502653967	FALSE	6.97876937948201	6.67438707687208	6.47814521825234	6.67234995365548	5.72798400094847	5.80763137530935	5.9925415051203	6.70091290706548	5.84271896045937	adaptor protein	phosphotyrosine interaction	PH domain and leucine zipper containing 2
809	ENSMUSG00000031948	Kars	85305	-0.841962678324307	6.500939079962	22.8498975030856	9.80684749198778e-05	0.00136968565898603	FALSE	5.93173006996011	6.00343218799052	6.42914915773305	5.91470570117657	7.03411852459664	6.85885867524928	6.85890996500387	6.06975427921506	6.9172957216166	lysyl-tRNA synthetase
810	ENSMUSG00000026245	Farsb	23874	-0.80714467089104	7.35134807340623	22.822449566824	9.87437168477604e-05	0.00137741389711462	FALSE	7.12389091209317	6.57655401309577	6.82554694241341	7.19369043510129	7.71275222417922	7.98764246601699	7.53390459428425	6.92992057567591	7.74476642816015	phenylalanyl-tRNA synthetase	beta subunit
811	ENSMUSG00000032643	Fhl3	14201	-1.0555031507014	6.42576455394042	22.7839737226819	9.96988533316492e-05	0.00138902261873527	FALSE	6.1935702986332	5.86738836825508	5.35167215802618	5.97283477482304	6.29514548583162	7.16479857385131	7.18738086635811	5.84636639993438	6.88244164201368	four and a half LIM domains 3
812	ENSMUSG00000025917	Cops5	26754	-0.746944537032579	7.19633273233953	22.7329580258052	0.000100980941947647	0.00140515229441683	FALSE	6.95280600262723	6.81416835271368	6.96956970426685	6.55039368724495	7.50217295826135	7.45156069607872	7.75357869400692	6.82173443671318	7.56910411611566	COP9 signalosome subunit 5
813	ENSMUSG00000021493	Pdlim7	67399	-0.738797100283899	7.7409420153146	22.7193344347726	0.00010132637150131	0.00140822468830664	FALSE	7.28100088630393	7.24699770077131	7.31900406476821	7.62922292009344	7.85909957734897	8.04938349680503	8.39283740647557	7.36905639298422	8.10044016020985	PDZ and LIM domain 7
814	ENSMUSG00000028069	Gpatch4	66614	-1.03111697196971	5.72990785956048	22.7119919805163	0.000101513078553942	0.00140908633240908	FALSE	4.89227880867685	5.2804623189353	5.28545278064835	5.31250355274071	6.14207973412098	5.86262034315306	6.59330339532248	5.1926743652503	6.19933449086551	G patch domain containing 4
815	ENSMUSG00000022570	Gfus	22122	-0.957695679101907	5.84663833652221	22.6878201177809	0.000102130401681773	0.00141591583877589	FALSE	5.44774954662342	5.18295318498725	5.13375401581375	5.6219727911019	6.29514548583162	6.50851818346876	6.12002317277459	5.34660738463158	6.30789561402499	GDP-L-fucose synthase
816	ENSMUSG00000036112	Metap2	56307	-0.653194719428385	8.24917220987273	22.6782940813891	0.000102374816373897	0.00141756501251061	FALSE	8.12232282524466	7.94387984667326	7.89197001401854	7.75049688996012	8.466454627703	8.56831377902745	8.71266766810403	7.92716739397414	8.58247869161149	methionine aminopeptidase 2
817	ENSMUSG00000037725	Ckap2	80986	-2.57961752427889	3.12465240444531	22.6591965595283	0.000102866746418101	0.00142263325309439	FALSE	2.17065334427312	2.04026734017773	1.37455443205983	0.176064070694278	4.32662888264207	3.09965662857819	4.45681235070626	1.44038479680124	3.96103262064217	cytoskeleton associated protein 2
818	ENSMUSG00000053510	Nrd1	230598	-0.72833132864372	7.39048441357742	22.6492364996111	0.000103124334219242	0.00142445214222887	FALSE	7.0877635572989	7.0116854920746	6.80501307617269	7.19857082505042	7.55745341848571	7.96017106750731	7.7410121067489	7.02575823764915	7.75287886424731	nardilysin	N-arginine dibasic convertase	NRD convertase 1
819	ENSMUSG00000040824	Snrpd2	107686	-0.801971366089925	6.74019130014956	22.6350395074491	0.000103492721562967	0.00142779519040289	FALSE	6.50361251142976	6.22892797914896	6.2012022006888	6.41437392375946	6.84039574984246	7.31430691231595	7.23680790650408	6.33702915375675	7.1305035228875	small nuclear ribonucleoprotein D2
820	ENSMUSG00000021367	Edn1	13614	-6.09967997911698	1.82743966290014	22.6278530979677	0.00010367974645817	0.00142863104296446	FALSE	-1.72243825257018	-0.622784599009884	-1.72243825257018	-1.72243825257018	4.16385002768716	-0.0651277146887044	2.35493610434257	-1.44752483918011	2.15121947244701	endothelin 1
821	ENSMUSG00000037465	Klf10	21847	1.02587112355382	6.54174037009204	22.599525629127	0.000104420582017985	0.00143708667018417	FALSE	6.80390855996338	6.86792383543656	6.45949697782166	7.30573742477883	5.47908125999281	6.24437481306528	5.79828001282305	6.85926669950011	5.84057869529371	Kruppel-like factor 10
822	ENSMUSG00000033386	Frrs1	20321	-0.776028374117346	6.62415286017763	22.5865932729445	0.000104760724809603	0.00144001390465171	FALSE	6.27125838912926	6.12536139140663	6.19219443067628	6.36602672994663	6.86098132328075	6.9881279573376	7.18473193687903	6.2387102352897	7.01128040583246	ferric-chelate reductase 1
823	ENSMUSG00000037149	Ddx1	104721	-0.767233727521861	6.92573021029517	22.5635500215513	0.000105369817028218	0.00144662644301559	FALSE	6.64652083714186	6.46029478325135	6.69771679569187	6.37179944970618	7.47838824921494	7.06516796930524	7.36401429774688	6.54408296644781	7.30252350542235	DEAD box helicase 1
824	ENSMUSG00000038264	Sema7a	20361	-2.53234915396821	3.02207035824341	22.4552274150325	0.000108285584420701	0.00148485293491445	FALSE	0.435996768268706	1.62015334208307	2.47759259210739	1.02802787399503	4.22864867933389	4.03615531692316	3.49380752917293	1.39044264411355	3.91953717514333	sema domain	immunoglobulin domain (Ig)	and GPI membrane anchor	(semaphorin) 7A
825	ENSMUSG00000017760	Ctsa	19025	0.613866639322597	8.77488079537559	22.4310395796247	0.000108948675449514	0.00149213464715644	FALSE	9.07013525470562	9.0062297703176	9.00023310937488	8.94632373075829	8.26029720927624	8.49189064028345	8.41786638779602	9.0057304662891	8.39001807911857	cathepsin A
826	ENSMUSG00000068328	Aup1	11993	-0.661933631620024	7.57508954627319	22.4045121546535	0.00010968102941905	0.00150022615657856	FALSE	7.34627876646428	7.23156323373319	7.2770210080527	7.1590574683517	7.76174336289907	8.0085177733361	7.96594374470009	7.25348011915047	7.91206829364509	ancient ubiquitous protein 1
827	ENSMUSG00000006205	Htra1	56213	0.71528855354744	10.1968291728272	22.3923902808202	0.000110017479167585	0.00150022615657856	FALSE	10.5078820936823	10.7442842837971	10.0684840550788	10.4443893479793	9.9230207179256	9.68565077826102	9.61070879239671	10.4412599451344	9.73979342952777	HtrA serine peptidase 1
828	ENSMUSG00000037035	Inhbb	16324	0.889185960919697	6.4788550091075	22.3884852216044	0.000110126107337485	0.00150022615657856	FALSE	7.08298388796663	6.6711216728514	6.68493035912428	6.686315396678	5.7053948467721	5.77933040784971	6.19564964286764	6.78133782915508	5.89345829916315	inhibin beta-B
829	ENSMUSG00000057130	Txnl4a	27366	-1.06063804590646	5.81221401151076	22.3878602299862	0.000110143503829726	0.00150022615657856	FALSE	5.73858898119309	5.21020682885504	5.085922337964	4.89813156280499	6.19167993714133	6.10537668005712	6.62100018801644	5.23321242770428	6.30601893507163	thioredoxin-like 4A
830	ENSMUSG00000024360	Etf1	225363	-0.676459655733471	7.48056472645036	22.3857108197953	0.000110203355160652	0.00150022615657856	FALSE	7.18166598840193	7.19905672559123	7.23816245402482	6.97978271402147	7.69336914703483	7.84746387107897	7.93317627324712	7.14966697050986	7.82466976378698	eukaryotic translation termination factor 1
831	ENSMUSG00000025894	Aasdhppt	67618	-1.57914535452309	4.14042515526721	22.3726947815328	0.000110566555774378	0.00150284204751109	FALSE	3.17015807350053	3.30541892615159	3.43780161073632	3.21951453694937	5.19764876243209	5.04195539660189	3.95821055703299	3.28322328683445	4.73260490535566	aminoadipate-semialdehyde dehydrogenase-phosphopantetheinyl transferase
832	ENSMUSG00000018565	Elp5	54351	-0.960262523000764	5.506999598069	22.36929905868	0.000110661526111092	0.00150284204751109	FALSE	4.95640261809279	5.00245711542673	5.12431370593332	5.0097063883549	5.89299958698748	5.9362451988657	6.09766691887417	5.02321995695193	5.97563723490911	elongator acetyltransferase complex subunit 5
833	ENSMUSG00000046179	E2f8	108961	-3.99933224728037	2.32154126656473	22.357357999068	0.000110996200500627	0.00150557751435364	FALSE	0.435996768268706	0.543631021762938	-0.394023020641455	-1.72243825257018	3.75251961902166	2.94517964027134	3.56071409745165	-0.284208370794997	3.41947111891488	E2F transcription factor 8
834	ENSMUSG00000032727	Mier3	218613	1.36479069176223	4.56924574479578	22.3354339584265	0.000111613563940494	0.00151213628173098	FALSE	5.06380525616071	4.92780670660934	4.73531744285112	5.19368719311102	3.30082424618147	3.64259698543907	3.95821055703299	4.98015414968305	3.63387726288451	MIER family member 3
835	ENSMUSG00000023961	Enpp4	224794	1.07550277828601	5.41086660048052	22.3223888099399	0.000111982691488092	0.00151532027679515	FALSE	5.88855614790015	5.58112742569826	5.85815649315643	5.74716751432813	4.84767598829155	4.36040624260374	4.85358366830965	5.76875189527074	4.68722196640165	ectonucleotide pyrophosphatase/phosphodiesterase 4
836	ENSMUSG00000057322	Rpl38	67671	-0.627691889941181	10.8216867711187	22.3158951227981	0.000112166936864969	0.00151599787037953	FALSE	10.4251666087608	10.5735655058361	10.5869907654567	10.4837380185099	10.9376501776487	11.0625445073554	11.3992877591783	10.5173652246409	11.1331608147274	ribosomal protein L38
837	ENSMUSG00000027215	Cd82	12521	0.959411935450473	5.89828344987947	22.3017191302296	0.000112570308585302	0.00151963191960015	FALSE	6.15157800937349	6.49210132809456	6.21460927205427	6.02688401651835	5.4737446609164	5.16080608394783	5.16444000331529	6.22129315651017	5.26633024939317	CD82 antigen
838	ENSMUSG00000042804	Gpr153	100129	1.17296172789943	5.21062070578051	22.2932377723436	0.000112812402508092	0.00152108273978393	FALSE	5.73453099986033	5.46525134132243	5.56905909515422	5.60491846150981	4.7450958876605	3.91651417550193	4.50856858367283	5.5934399744617	4.39005954894509	G protein-coupled receptor 153
839	ENSMUSG00000051379	Flrt3	71436	1.05973107734334	6.10186245166329	22.2730639148427	0.000113390547847907	0.00152705578085042	FALSE	6.53428317345316	6.30463484620189	6.38239581750168	6.61144076077006	5.84006417248446	5.40263405698228	4.75703098810964	6.4581886494817	5.33324307252546	fibronectin leucine rich transmembrane protein 3
840	ENSMUSG00000059824	Dbp	13170	1.05508165413133	5.58837766571382	22.263048569971	0.000113678775616423	0.00152911486391662	FALSE	6.0110340281232	5.83565570537292	6.25842049042693	5.60981173342277	4.80581700378874	4.83754470003447	5.04099362043938	5.92873048933646	4.89478510808753	D site albumin promoter binding protein
841	ENSMUSG00000025362	Rps26	27370	-0.662827343844841	11.0523580017607	22.250262594566	0.000114047906743817	0.00153225600273293	FALSE	10.6130234835109	10.5516478705904	11.0161168576835	10.6961278555939	11.2558463749158	11.2861863424435	11.6105360791759	10.7192290168447	11.3841895988451	ribosomal protein S26
842	ENSMUSG00000021707	Dhfr	13361	-1.63829662896578	4.1931763748718	22.1928040048373	0.000115723044528514	0.00155266159815022	FALSE	3.09618356317879	3.55257135798445	3.66313773408386	2.75526659272493	4.09600351323137	5.14314661518039	5.24801710101926	3.26678981199301	4.82905574314367	dihydrofolate reductase
843	ENSMUSG00000041453	Rpl21	19933	-0.93737287132058	6.33681042021574	22.1887736130034	0.000115841554760654	0.00155266159815022	FALSE	5.80974599087367	6.05444996155981	5.94114902235116	5.61468846462964	6.6641957369997	6.40488630970229	7.20839900993002	5.85500835985357	6.75916035221067	ribosomal protein L21
844	ENSMUSG00000030591	Psmd8	57296	-0.694718892031826	7.09591963628166	22.175284966275	0.000116239146219648	0.00155614468381019	FALSE	6.84589356745591	6.6144482150564	6.75082927556239	6.81158901222179	7.37912283078046	7.50784118572548	7.4657129546852	6.75569001757412	7.45089232373038	proteasome (prosome	macropain) 26S subunit	non-ATPase	8
845	ENSMUSG00000028412	Slc44a1	100434	0.99341913538695	5.5589129229745	22.1354293431798	0.000117422702636416	0.00157012913264954	FALSE	5.92462354419078	6.05444996155981	5.77009675362757	5.83127384473385	4.89635450260528	5.03239428795931	4.79920433207502	5.895111026028	4.90931770754654	solute carrier family 44	member 1
846	ENSMUSG00000056429	Tgoln1	22134	0.692361077322019	7.5277959771125	22.1225809557948	0.000117807062202074	0.0015734066144459	FALSE	7.6753636969978	7.810741489164	7.71145773656636	7.92455994184457	7.06638529843289	7.24976341173667	6.94595571049249	7.78053071614318	7.08736814022068	trans-golgi network protein
847	ENSMUSG00000040658	Dnph1	381101	-3.51312707030193	3.677072130449	27.4995432386258	0.000118702557830301	0.00158349492435015	FALSE	2.43352267874025	0.424574393900704	1.9879696317798	-1.09422278876152	4.58602732269304	4.91242748974451	4.74269472367204	0.937960978914809	4.74704984536986	2'-deoxynucleoside 5'-phosphate N-hydrolase 1
848	ENSMUSG00000003518	Dusp3	72349	-1.13881479131866	5.47395437093131	22.0655353857502	0.00011953032664505	0.00159265702920097	FALSE	4.75479029922349	4.26592310976297	5.33540007672559	4.99855622573869	5.85245356556958	5.95660873850427	6.21135212298096	4.83866742786268	6.00680480901827	dual specificity phosphatase 3 (vaccinia virus phosphatase VH1-related)
849	ENSMUSG00000069744	Psmb3	26446	-0.769663939264644	7.62419190488267	22.0421950631667	0.000120243359164766	0.00160027057149905	FALSE	6.95977538397834	6.9843195530148	7.32107148655698	7.60981416308477	7.95509436416016	7.9075352025929	8.16587283345308	7.21874514665872	8.00950080006871	proteasome (prosome	macropain) subunit	beta type 3
850	ENSMUSG00000036781	Rps27l	67941	-0.634609872752896	8.00976437799446	22.0097412241063	0.000121242569672238	0.00161167034673719	FALSE	7.62364173058768	7.74548522002732	7.73024873370095	7.71403727087265	8.3298804376589	8.50145132134732	8.16183782207076	7.70335323879715	8.33105652702566	ribosomal protein S27-like
851	ENSMUSG00000032783	Troap	78733	-2.90509595537851	2.8282165428718	21.9968896736412	0.000121640766324713	0.0016150634767367	FALSE	0.85021004237446	-0.622784599009884	0.745832248556656	2.09473945390298	3.96520891416719	3.39651859792814	4.07724673328292	0.766999286456054	3.81299141512608	trophinin associated protein
852	ENSMUSG00000025428	Atp5a1	11946	-0.602766415949556	8.89751054148076	21.9878647637736	0.000121921254454198	0.00161650474248474	FALSE	8.59482011815146	8.62803796056714	8.62513465316093	8.58466287360597	9.10464238376399	9.11404387916287	9.3950543756057	8.60816390137138	9.20458021284419	ATP synthase	H+ transporting	mitochondrial F1 complex	alpha subunit 1
853	ENSMUSG00000028334	Nans	94181	-0.897399494730291	6.44209458085265	21.9841969725777	0.000122035449627355	0.00161650474248474	FALSE	5.917481839252	6.37856961607979	5.79410986910609	5.78443349883872	6.56480063074692	7.0533983452578	6.9981847357995	5.96864870581915	6.87212790393474	N-acetylneuraminic acid synthase (sialic acid synthase)
854	ENSMUSG00000025260	Hsd17b10	15108	-0.898276607193693	6.25172654055277	21.9756419883453	0.000122302261795594	0.00161814198598175	FALSE	6.09572725050923	5.33512840704336	5.84672114761762	5.83336723975763	6.78114264954576	6.68669801173886	6.61314092682194	5.77773601123196	6.69366052936885	hydroxysteroid (17-beta) dehydrogenase 10
855	ENSMUSG00000025932	Eya1	14048	1.84364463930215	3.75383739208963	21.9323614773992	0.000123661935199809	0.00163421778458789	TRUE	4.37151192378856	4.61082904353259	4.04971045519007	3.89278289690049	2.56128619556362	1.92020453340283	2.8047378457763	4.23120857985293	2.42874285824758	EYA transcriptional coactivator and phosphatase 1
856	ENSMUSG00000026031	Cflar	12633	-0.914369584218387	5.8055915689015	21.8934716920393	0.000124897824598583	0.00164862210296658	FALSE	5.27969511380959	5.15984180727159	5.44562908229715	5.48220664949633	6.11147988655262	6.20661593888998	6.43735922443284	5.34184316321867	6.25181834995848	CASP8 and FADD-like apoptosis regulator
857	ENSMUSG00000047747	Rnf150	330812	1.10481752420608	5.56264160012943	21.8771825893555	0.000125419501216845	0.00165357636435138	FALSE	5.93527024862906	5.79723079437513	5.72708735374564	6.21364846728858	5.04048599202299	4.329509778933	5.02922926313971	5.9183092160096	4.7997416780319	ring finger protein 150
858	ENSMUSG00000031167	Rbm3	19652	-1.14644842728404	5.39545374746027	21.8724599074482	0.000125571196961975	0.0016536468000855	FALSE	5.10839134982557	4.61763022420389	4.08906445766417	5.1235692160671	5.95941573727189	5.99649329786819	5.86598220528423	4.73466381194018	5.94063041347477	RNA binding motif (RNP1	RRM) protein 3
859	ENSMUSG00000069920	B3gnt9	97440	2.07038712303347	3.30369632875335	21.8473915996876	0.000126379784959602	0.00166235761380505	FALSE	3.63816963543994	3.83528754340303	4.12737340125765	3.71345778785571	1.70813057430413	1.74396761019078	2.10889323134163	3.82857209198908	1.85366380527885	UDP-GlcNAc:betaGal beta-1	3-N-acetylglucosaminyltransferase 9
860	ENSMUSG00000032238	Rora	19883	1.20974353374048	6.26434165271103	22.5102754934084	0.000127212512297796	0.00166950566985641	FALSE	7.06370526791302	7.05492032277929	5.81186099490712	6.35586855343485	5.59667119840308	5.46081730557323	5.29789627245521	6.57158878475857	5.45179492547717	RAR-related orphan receptor alpha
861	ENSMUSG00000034707	Gns	75612	0.645740455747123	8.80312787577067	21.8215675695084	0.000127218725705494	0.00166950566985641	FALSE	9.07936398753886	9.0423780107892	8.96430795227811	9.08960406885706	8.12301374064017	8.46637723339797	8.57480859623676	9.04391350486581	8.38806652342497	glucosamine (N-acetyl)-6-sulfatase
862	ENSMUSG00000030790	Adm	11535	-1.68221084638506	6.87881476409936	29.3963319747427	0.000127635776548977	0.00167303554434674	FALSE	5.82509311402423	5.60185493838313	6.68493035912428	5.19694262741901	7.05570969195027	8.02186612706441	7.55662033261251	5.82720525973766	7.5447320505424	adrenomedullin
863	ENSMUSG00000024620	Pdgfrb	18596	0.860261994076324	6.52707680657468	21.8025825299852	0.00012783938566665	0.00167376270990438	FALSE	6.6356819404285	6.75525150963388	6.89935478307943	7.01617474051603	6.27073588975601	5.86262034315306	5.7272436117541	6.82661574341446	5.95353328155439	platelet derived growth factor receptor	beta polypeptide
864	ENSMUSG00000035273	Hpse	15442	1.12634933979655	6.01754260297095	21.7275394133359	0.000130325415891586	0.00170325303716571	FALSE	6.43024188899608	6.4258349932532	6.52553181031147	6.18933732336929	5.84833557835411	5.04195539660189	4.62256759938978	6.39273650398251	5.17095285811526	heparanase
865	ENSMUSG00000042406	Atf4	11911	-0.633125886063683	9.5008106771149	21.7255124014965	0.000130393298269612	0.00170325303716571	FALSE	9.18238795025983	9.03000415775142	9.29818089491837	9.2566639134408	9.61448114651242	10.0640692121984	9.76939968297299	9.19180922909261	9.81598334722795	activating transcription factor 4
866	ENSMUSG00000022329	Stk3	56274	0.819749563286544	6.91523239560511	21.7074322537808	0.000131000501191025	0.0017089684198787	FALSE	7.23721618077035	7.36991043174405	6.73540990154996	7.39843847626345	6.44174087973159	6.36735237949984	6.36900107035398	7.18524374758195	6.3926981098618	serine/threonine kinase 3
867	ENSMUSG00000022698	Naa50	72117	-0.775980353637495	6.70969037641745	21.7034890553578	0.000131133341006711	0.0017089684198787	FALSE	6.38952969594097	6.49210132809456	6.34224290247719	6.05406563906553	6.99925760399499	7.01264780727009	7.27715623358141	6.31948489139456	7.0963538816155	N(alpha)-acetyltransferase 50	NatE catalytic subunit
868	ENSMUSG00000029416	Slc15a4	100561	0.886895305062508	6.12008168873495	21.6963491711015	0.000131374248048103	0.00171013551693031	FALSE	6.58474658673267	6.32763066681349	6.36245904686933	6.44070208265523	5.30371278745104	5.74461972034089	5.57372955129154	6.42888459576768	5.54068735302782	solute carrier family 15	member 4
869	ENSMUSG00000036570	Fxyd1	56188	3.20096009355305	3.84592544385142	24.6226856377087	0.000136206007265353	0.00177099157202672	FALSE	4.20552824209703	4.54813103929102	4.75991151467509	4.45164005172569	-1.72243825257018	2.07723735638426	2.01657882542073	4.49130271194721	0.790459309744938	FXYD domain-containing ion transport regulator 1
870	ENSMUSG00000028614	Ndc1	72787	-0.969494414913709	5.66945268714714	21.5448496331679	0.00013660217829976	0.00177207935523235	FALSE	5.11464978074713	5.05350877881575	5.28545278064835	5.25431820060066	5.7546322397767	6.3131082532072	6.30213872996758	5.17698238520297	6.12329307431716	NDC1 transmembrane nucleoporin
871	ENSMUSG00000028822	Tmem50a	71817	0.62564376730202	8.13148735498225	21.5448167302461	0.000136603338207573	0.00177207935523235	FALSE	8.40297591321064	8.36404537056646	8.36248897907761	8.33718181665122	7.88445800239619	7.60456914229829	7.72104076015841	8.36667301987648	7.73668930161763	transmembrane protein 50A
872	ENSMUSG00000012405	Rpl15	66480	-0.821125863182017	6.60157573446111	21.5154474536742	0.000137642998541729	0.0017832778165418	FALSE	5.97020229548905	6.56604411750392	6.04486407905213	6.11212144621132	6.90129169189375	7.01750216265097	7.11687685998534	6.17330798456411	7.01189023817669	ribosomal protein L15
873	ENSMUSG00000079435	Rpl36a	19982	-0.652061695435731	10.339826663408	21.5115325106719	0.000137782240361181	0.0017832778165418	FALSE	10.1238629392035	10.0215954755658	10.0663288592217	9.87219603640354	10.3768230533715	10.6266297770147	10.9640267879484	10.0209958275986	10.6558265394449	ribosomal protein L36A
874	ENSMUSG00000003541	Ier3	15937	-0.759534255265003	6.95939119429359	21.5000443540112	0.000138191729642311	0.00178547410346164	FALSE	6.4074828081635	6.53224849679166	6.79909217401184	6.58310739799966	7.20326984081206	7.60295519535588	7.18473193687903	6.58048271924166	7.33031899101566	immediate early response 3
875	ENSMUSG00000020869	Lrrc59	98238	-0.837576357661641	6.55868990424059	21.4979094492864	0.000138267974203817	0.00178547410346164	FALSE	5.77460614482286	6.17231110244452	6.32173944319127	6.24229118976596	6.7549840426618	6.91716882281337	7.22396407820571	6.12773697005615	6.96537231456029	leucine rich repeat containing 59
876	ENSMUSG00000032324	Tspan3	56434	0.790641019817182	7.92453244243253	21.3912688245397	0.000142135832143728	0.00183332507693149	FALSE	8.20530164979496	8.34367966651878	8.12754953987678	8.16211487579675	7.86828004197317	7.15161099248134	7.10571763292736	8.20966143299682	7.37520288912729	tetraspanin 3
877	ENSMUSG00000019806	Aig1	66253	-0.829589402982752	7.35681185784144	21.3623642694951	0.000143204538673013	0.00184500351478492	FALSE	6.96844003061286	6.38655549826279	6.96164022364654	7.3095019638536	7.61675872379299	7.73849128698428	7.94418166423623	6.90653442909395	7.7664772250045	androgen-induced 1
878	ENSMUSG00000040407	Akap9	100986	1.02531337572041	5.78550176611415	21.3524546716324	0.000143572959285377	0.00184764335645271	FALSE	5.94232465071038	6.27051814922516	6.01962590982486	6.27037630305211	5.00393051532147	4.74691653484749	5.50743789475683	6.12571125320313	5.08609498164193	A kinase (PRKA) anchor protein (yotiao) 9
879	ENSMUSG00000027968	Larp7	28036	-0.796994005276661	6.88616351355397	21.3319102720221	0.0001443400792971	0.00185540222523087	FALSE	6.62695180750957	6.55368501452534	6.39422696187157	6.37611388140977	7.19193980272675	6.95561613451174	7.63439276867643	6.48774441632906	7.2606495686383	La ribonucleoprotein domain family	member 7
880	ENSMUSG00000029516	Cit	12704	-1.69346963253265	4.53099572307232	21.5032768598729	0.000146421028124612	0.001877893040898	FALSE	2.8179933363688	4.20400470156797	3.96762771530859	2.89009310676527	5.08316395276405	4.61220768220193	5.8325282101573	3.46992971500266	5.17596661504109	citron
881	ENSMUSG00000027469	Tpx2	72119	-2.42465868608648	5.18378825365008	28.5191894928672	0.000146422140811677	0.001877893040898	FALSE	1.78762609066427	3.14520121553484	3.96762771530859	4.54656576953735	6.12516000731674	5.79637752097545	6.31672954184879	3.36175519776126	6.07942235671366	TPX2	microtubule-associated
882	ENSMUSG00000023032	Slc4a8	59033	1.42187771554906	5.01032344294596	21.2669559657184	0.000146795183317028	0.00188054283027108	FALSE	4.94941688494354	5.15517476909193	5.09561638161001	6.20073352376097	4.26617534566176	3.89557258154307	3.93317765166054	5.35023538985161	4.03164185962179	solute carrier family 4 (anion exchanger)	member 8
883	ENSMUSG00000034161	Scx	20289	1.16537471642586	5.23493579889876	21.2318276020325	0.000148142004955538	0.00189564724121475	FALSE	5.3450307847586	5.33924892879969	5.90852265247477	5.79950285038076	4.73620899112161	4.46361296238152	4.09991918083758	5.59807630410345	4.43324704478024	scleraxis
884	ENSMUSG00000023452	Pisd	320951	0.994218014109	5.94258598037348	21.2102502995706	0.000148975996400311	0.00190416265082253	FALSE	6.13627954166929	6.08911843006058	6.63926373309338	6.21364846728858	5.07613805793107	5.62248758288034	5.12076277032273	6.26957754302796	5.27312947037805	phosphatidylserine decarboxylase
885	ENSMUSG00000032462	Pik3cb	74769	-1.36455419196114	4.45205398147857	21.1985683907141	0.000149429665992753	0.00190780315938092	FALSE	3.9634976072044	3.59454379228361	3.24220681211536	3.97092683798209	4.82270661676152	5.48204497002946	4.8266501992752	3.69279376239637	5.04380059535539	phosphatidylinositol-4	5-bisphosphate 3-kinase catalytic subunit beta
886	ENSMUSG00000051378	Kif18b	70218	-5.7083441676812	1.6309142219843	21.1866237317881	0.000149895107281748	0.00191158557243394	FALSE	-1.72243825257018	-1.72243825257018	-0.0145159602633675	-1.72243825257018	2.78459787799658	2.98537704313002	2.8047378457763	-1.29545767949348	2.85823758896763	kinesin family member 18B
887	ENSMUSG00000034243	Golgb1	224139	0.939311832832513	6.16730544604825	21.1722916849665	0.000150455677001763	0.00191657124514422	FALSE	6.57115796161299	6.47722085281676	6.59210420511794	6.32495769216575	5.52107795428657	5.1342351526813	5.92431138917942	6.49136017792836	5.52654149871576	golgi autoantigen	golgin subfamily b	macrogolgin 1
888	ENSMUSG00000024750	Zfand5	22682	0.865831912649375	6.36104258097744	21.1607119832705	0.000150910274174166	0.00191946793299079	FALSE	6.59373508142536	7.0065127965654	6.57141131825776	6.43657681478254	5.95175891700525	5.71504224014832	5.73450673139719	6.65205900275777	5.80043596285025	zinc finger	AN1-type domain 5
889	ENSMUSG00000071415	Rpl23	65019	-0.575853931610764	9.96936417493553	21.1578507400019	0.000151022833209029	0.00191946793299079	FALSE	9.6364584727658	9.73381942530685	9.76712334450632	9.63493558385982	10.1035975677524	10.3116543695254	10.3806211465634	9.6930842066097	10.2652910279471	ribosomal protein L23
890	ENSMUSG00000033510	Otud7a	170711	-3.09525406838262	2.71003247843797	21.1531248053289	0.000151208949484725	0.0019196740676718	FALSE	0.587670228148872	1.99919092646799	0.285666121194691	-0.859706872920311	3.6986413121116	3.64259698543907	3.90770270680755	0.50320510072281	3.74964700145274	OTU domain containing 7A
891	ENSMUSG00000027276	Jag1	16449	1.89718246569716	3.48811905509385	21.0953249375765	0.000153505692540482	0.00194455824088368	TRUE	3.70605723444088	3.85844069348225	4.41748685300631	3.94017529566308	2.29696383936035	2.00085645718949	2.19565423936104	3.98054001914813	2.16449151197029	jagged 1
892	ENSMUSG00000042284	Itga1	109700	0.889193676618877	6.52134713529948	21.095136892351	0.000153513226911075	0.00194455824088368	FALSE	6.54590811247555	6.91008523659934	6.79314687196024	7.04716898595072	6.0661018017398	6.17654909161923	5.51589285868219	6.82407730174646	5.91951458401374	integrin alpha 1
893	ENSMUSG00000020608	Smc6	67241	-0.776884312671994	7.00086374428117	21.0811718608201	0.000154073896570582	0.00194947475627212	FALSE	6.63350435486117	6.89056314248518	6.63262030742082	6.2454388938401	7.24928310147859	7.33195135883069	7.57898394093891	6.60053167465182	7.38673946708273	structural maintenance of chromosomes 6
894	ENSMUSG00000022636	Alcam	11658	-0.615809431101756	7.68049345227015	21.0647932598308	0.000154734330846845	0.00195564116805202	FALSE	7.33023410634002	7.37192308593168	7.37977316308906	7.45459598132349	8.03154197261879	7.93729875427913	8.02932709511028	7.38413158417106	7.99938927400273	activated leukocyte cell adhesion molecule
895	ENSMUSG00000018189	Uchl5	56207	-1.30287631900122	5.34811614369931	20.9915859916929	0.000157724476203717	0.00199120542639754	FALSE	5.15164073008505	5.06847853231225	4.06952164014684	3.89278289690049	5.65912694447215	6.10992931506094	6.04606152697161	4.54560594986116	5.93837259550157	ubiquitin carboxyl-terminal esterase L5
896	ENSMUSG00000017417	Plxdc1	72324	0.998769675199089	5.51746932650273	20.9796941089889	0.0001582161577556	0.00199518344473273	FALSE	6.11458543103517	5.62228886739766	5.80596818773729	5.85413580084468	4.9511449660098	4.87011438181492	4.77122619165485	5.8492445717537	4.86416184649319	plexin domain containing 1
897	ENSMUSG00000006315	Tmem147	69804	-0.684177194242514	7.0824212149166	20.9683168866352	0.000158688134651211	0.0019989043850881	FALSE	6.87198884325031	6.68899061643315	6.68493035912428	6.74864867586265	7.41018494827194	7.56863842214375	7.30912816592978	6.7486396236676	7.42931717878182	transmembrane protein 147
898	ENSMUSG00000078249	Hmga1b	111241	-2.27111926917053	3.03743092860698	20.9606373746774	0.000159007587545672	0.00200069791946386	FALSE	1.78762609066427	1.5649229703356	2.28768512104484	1.34215164267417	3.03701858492465	3.99736698601526	4.45681235070626	1.74559645617972	3.83039930721539	high mobility group AT-hook 1B
899	ENSMUSG00000027952	Pmvk	68603	-0.79339765753623	6.56128031182407	20.9006709069569	0.000161526480961292	0.00203013093257134	FALSE	6.19947065140859	6.40829143989565	5.89192853955111	6.12585062817503	6.80895593936051	7.14275182137324	6.91432564665566	6.1563853147576	6.9553444691298	phosphomevalonate kinase
900	ENSMUSG00000058135	Gstm1	14862	0.690464566070116	9.2591207869684	20.8955890121092	0.000161741949989961	0.00203058032548507	TRUE	9.35982332282087	9.86589515184797	9.34007118400406	9.4278305928657	8.61625017807168	8.8553532997538	8.98271346684303	9.49840506288465	8.81810564822284	glutathione S-transferase	mu 1
901	ENSMUSG00000035885	Cox8a	12868	-0.610473282755192	8.88285526363848	20.8557074290695	0.000163443893166202	0.00204966986557705	FALSE	8.48376734368111	8.46743085585258	8.69535171996463	8.69497678874819	9.02478865728592	9.19072203360532	9.36436538232332	8.58538167706162	9.19329202440485	cytochrome c oxidase subunit 8A
902	ENSMUSG00000034438	Gbp8	76074	1.1731706547137	5.04180936539742	20.7954479895664	0.000166052852807205	0.00208007891781442	FALSE	5.41262384132123	5.0979599570346	5.71455971522617	5.43059535819739	4.56610579483891	4.18165180259984	3.95821055703299	5.41393471794485	4.23532271815725	guanylate-binding protein 8
903	ENSMUSG00000031561	Tenm3	23965	0.746376968434902	8.54876398439321	20.7863535848338	0.000166450552492502	0.0020827517083198	TRUE	8.86733481379012	8.71424647862066	8.37945239132829	9.20424462982123	8.07624313186867	7.98764246601699	8.16318408018192	8.79131957839008	8.07568989268919	teneurin transmembrane protein 3
904	ENSMUSG00000041729	Coro2b	235431	1.14635086210085	5.11510700550643	20.767285668196	0.000167287792456263	0.00208997334968065	FALSE	5.72228811784973	5.20117936501589	5.53383932196467	5.46880272591923	3.96520891416719	4.54655520400323	4.50856858367283	5.48152738268738	4.34011090061442	coronin	actin binding protein	2B
905	ENSMUSG00000027282	Mtch2	56428	-0.772287563546133	6.74639728018547	20.7647917985527	0.000167397635318257	0.00208997334968065	FALSE	6.22861578358573	6.28340664057484	6.42914915773305	6.50908490390448	7.22248812011593	7.3338985982887	6.79781763102663	6.36256412144952	7.11806811647708	mitochondrial carrier 2
906	ENSMUSG00000021759	Plpp1	19012	0.661992203021558	7.79988253872401	20.7247796314942	0.000169170841015312	0.00210978072034439	FALSE	8.1004162168687	7.78755765294803	8.0094439388116	8.25014916908024	7.40318387220422	7.37797469607533	7.37567470045233	8.03689174442714	7.38561108957729	phospholipid phosphatase 1
907	ENSMUSG00000037266	Rsrp1	27981	1.06782831063551	5.78665279615456	20.7130825691106	0.000169693101352651	0.00211396069700507	FALSE	6.05725486479715	5.97723040363818	6.56793346295052	5.9087618708334	5.34521668303541	5.19548947070421	4.59090515551508	6.12779515055481	5.04387043641823	arginine/serine rich protein 1
908	ENSMUSG00000027864	Ptgfrn	19221	1.07420624113153	6.72522800356389	21.4311369806161	0.000170278188307069	0.00211891327057442	FALSE	6.87198884325031	7.32178625998001	7.35577180676214	6.71838512442447	6.56730818310396	5.65400351127971	5.59782410122903	7.06698300860423	5.9397119318709	prostaglandin F2 receptor negative regulator
909	ENSMUSG00000018648	Dusp14	56405	-2.30762443301589	3.00849626801524	20.6859555172233	0.000170911114858822	0.00212444960042885	FALSE	0.85021004237446	2.1190697742357	1.90218907416808	1.59995961087542	4.42944462520773	3.8527547815802	3.05730622513664	1.61785712541342	3.77983521064152	dual specificity phosphatase 14
910	ENSMUSG00000034168	Irf2bpl	238330	0.712931701158933	7.65739810502965	20.6679689349923	0.000171724005818903	0.00213220828763493	FALSE	7.82979700606707	8.0112823022618	7.85677452079483	7.97615629607539	7.53200481317732	6.9955277684862	7.02804701763644	7.91850253129977	7.18519319976665	interferon regulatory factor 2 binding protein-like
911	ENSMUSG00000074886	Grk6	26385	-0.964484999498989	6.61854011693503	20.6357524689419	0.000173190631553473	0.00214805811846618	FALSE	6.58249068549036	5.78821626100947	5.55507419198241	6.34123166445508	6.83832094456963	7.11810480415685	7.28706943037228	6.06675320073433	7.08116505969959	G protein-coupled receptor kinase 6
912	ENSMUSG00000078521	Aunip	69885	-4.21077076788536	2.5996160123383	21.8025479123044	0.000173942990970419	0.00215502396378812	FALSE	0.266483702897335	1.10460287528233	-1.72243825257018	-1.72243825257018	3.27651135529348	2.98537704313002	4.57480947978241	-0.518447481740173	3.61223262606864	aurora kinase A and ninein interacting protein
913	ENSMUSG00000016262	Sertad4	214791	1.27844771402339	5.43021200671528	20.548303750571	0.000177241407265154	0.00219348374664729	FALSE	5.79032961417014	6.19067137047214	5.59662866437804	5.72253093407755	5.2233155922234	4.09244988321286	4.0308040849398	5.82504014577447	4.44885652012536	SERTA domain containing 4
914	ENSMUSG00000005886	Ncoa2	17978	1.14709812397912	5.28933289209527	20.5109913653907	0.000179001327568154	0.00221284026279275	FALSE	5.89947135804881	5.31015503108301	5.29389834032283	6.00847418589968	4.31473913390926	4.67500211319195	4.59090515551508	5.62799972883858	4.52688213420543	nuclear receptor coactivator 2
915	ENSMUSG00000021037	Ahsa1	217737	-0.777775928863719	6.54255788674916	20.4940328368155	0.000179807544351082	0.00222037753401407	FALSE	6.28519702500177	5.92609662729095	6.40206083076195	5.98229925804388	6.8973109629802	6.96820753695651	6.93653929173944	6.14891343527464	6.93401926389205	AHA1	activator of heat shock protein ATPase 1
916	ENSMUSG00000025001	Hells	15201	-1.62760459924002	3.78455152707329	20.4865957831802	0.000180162361663742	0.00222233026685439	FALSE	3.19399669484525	3.10704487002863	2.41702578220247	2.75526659272493	4.35011839468344	4.90196498772967	4.122240828926	2.86833348495032	4.45810807044637	helicase	lymphoid specific
917	ENSMUSG00000045362	Tnfrsf26	244237	-1.21279103865727	4.79054354039497	20.4528536429664	0.000181781857915602	0.00223986173673761	FALSE	4.45280022234131	3.8812281307223	4.41748685300631	3.80163431425685	5.5262426142202	5.49602518532487	4.9811883868868	4.13828738008169	5.33448539547729	tumor necrosis factor receptor superfamily	member 26
918	ENSMUSG00000021178	Psmc1	19179	-0.706171272345919	9.49678200624364	20.4169937405252	0.00018352052798081	0.00225665025729521	FALSE	9.4688769434117	9.10270369815244	9.17099484619564	8.78236064363381	9.58663221691197	9.8436497422063	10.0973145313347	9.1312340328484	9.84253216348432	protease (prosome	macropain) 26S subunit	ATPase 1
919	ENSMUSG00000035674	Ndufa3	66091	-0.726743343961063	7.7282804832112	20.416515943694	0.000183543816838154	0.00225665025729521	FALSE	7.63020929496357	7.12580919588812	7.3231359499123	7.36482212689833	7.91726284801004	7.89835348831891	8.41899381626407	7.36099414191558	8.07820338419767	NADH:ubiquinone oxidoreductase subunit A3
920	ENSMUSG00000026618	Iars2	381314	-0.838637110663191	6.30712657968246	20.4001159528599	0.000184345157455486	0.00226403905879298	TRUE	5.61600978185992	6.23998953175702	5.69556189588817	5.9186546935867	6.63580649307788	6.78106540230924	6.76272522056517	5.86755397577295	6.7265323719841	isoleucine-tRNA synthetase 2	mitochondrial
921	ENSMUSG00000068551	Zfp467	68910	2.19107953919127	3.3754867623659	20.3593700943534	0.000186352760447747	0.00228621046720858	FALSE	3.78665712599203	3.2884706917491	4.20106830501163	4.247003925495	2.47844534578161	1.543166414218	0.931503549802151	3.88080001206194	1.65103843660059	zinc finger protein 467
922	ENSMUSG00000053519	Kcnip1	70357	-1.24965328452258	4.47501496088118	20.3299393099502	0.000187817775724018	0.00230168443373718	FALSE	3.54855537934955	3.9582637509415	3.61001667706141	4.08776945968897	5.18464205296854	4.82652266889885	5.1427666701756	3.80115131676036	5.05131046401433	Kv channel-interacting protein 1
923	ENSMUSG00000003617	Cp	12870	0.771618994542394	8.65526786608958	20.2781588407137	0.00019042609669993	0.00233112076556068	FALSE	8.42643467356813	9.0929754916145	9.10113048580043	9.02536093017455	8.42627009319744	7.84336876423157	8.16721533328263	8.9114753952894	8.14561806357055	ceruloplasmin
924	ENSMUSG00000019647	Sema6a	20358	2.21609780734516	3.80330835366807	20.2568483484851	0.000191511087439278	0.00234186555949827	FALSE	4.94239716123392	3.5666982833594	4.23655053726317	4.40735926481896	3.09378013191062	0.868918591252088	1.69782635079789	4.28825131166886	1.8868416913202	sema domain	transmembrane domain (TM)	and cytoplasmic domain	(semaphorin) 6A
925	ENSMUSG00000037992	Rara	19401	1.15398081518494	5.35240569295146	20.2255440812867	0.000193117217656342	0.00235895291059352	FALSE	5.68912321809234	6.06444053891652	5.53383932196467	5.58020001013258	4.82270661676152	3.95750690987367	4.8266501992752	5.71690077227653	4.53562124197013	retinoic acid receptor	alpha
926	ENSMUSG00000037235	Mxd4	17122	0.844234489883347	6.63409774032123	20.2041404473321	0.000194223881830525	0.0023699088993554	FALSE	7.05722138448052	6.61784429306837	6.84291774005248	7.16571863976332	6.35732236322633	6.06374325427961	5.79828001282305	6.92092551434117	6.07311521010966	Max dimerization protein 4
927	ENSMUSG00000023495	Pcbp4	59092	-0.681360592131964	8.25197822570326	20.1866095039399	0.000195135495728732	0.00237846382550048	FALSE	7.88849969741912	7.5985294403721	8.1322668413992	8.01217683214256	8.32321957920472	8.71597723865476	8.7300317608862	7.90786820283325	8.58974285958189	poly(rC) binding protein 4
928	ENSMUSG00000039231	Suv39h1	20937	-1.59561254486132	5.03786966154857	21.4568344113115	0.000195889678344699	0.00238508348665599	FALSE	4.0574557303822	4.79009772789503	4.35428614594846	2.80731417072247	5.28555326494467	5.82434924959393	6.01060301826609	4.00228844373704	5.70683517760156	suppressor of variegation 3-9 1
929	ENSMUSG00000063524	Eno1	13806	-1.19539337000042	5.9339221951008	20.7573403157064	0.000196600663721132	0.0023911635084877	FALSE	5.57120485452553	5.34335771532766	4.69762188942272	5.44161538907948	6.02290843362712	6.05432592323237	7.13345550759021	5.26344996208885	6.4035632881499	enolase 1	alpha non-neuron
930	ENSMUSG00000029571	Tmem106b	71900	0.898065873393505	6.28695681038865	20.1544492566812	0.000196820069995394	0.00239125803320211	FALSE	6.49164027927524	6.7721141292712	6.57834197763971	6.56053868109984	6.10459087182196	5.55062945888521	5.34610841569997	6.6006587668215	5.66710958213571	transmembrane protein 106B
931	ENSMUSG00000023341	Mx2	17858	2.20397441463298	4.40062432466392	21.8658735583861	0.000197179827164601	0.00239305571120605	FALSE	3.75495544617379	4.10099462240089	6.02470898813336	4.95691879099168	2.94745576318605	2.72545183555049	2.74844884282433	4.70939446192493	2.80711881385362	MX dynamin-like GTPase 2
932	ENSMUSG00000026223	Itm2c	64294	0.778987639690591	7.81507173330771	20.097753907589	0.000199828809784779	0.00242260270574916	FALSE	7.87565951987093	8.10863741373678	8.34227325706647	8.03190761821276	7.59357436603497	7.43351306971027	6.81504884359111	8.08961945222174	7.28071209311212	integral membrane protein 2C
933	ENSMUSG00000055737	Ghr	14600	0.717056755869904	6.99464551437508	20.0861520690904	0.000200450702986299	0.00242753750594018	FALSE	7.18613014165333	7.11983343702075	7.19822821657494	7.49548981421423	6.50589021967741	6.46298059989328	6.65584646562661	7.24992040236581	6.5415724283991	growth hormone receptor
934	ENSMUSG00000028033	Kcnq5	226922	1.03257499551922	5.82284761934876	20.0432800251809	0.000202767265767543	0.00245151485931333	TRUE	6.02771197455881	6.20654713951769	5.81186099490712	6.54017684854899	5.24227042114446	4.71140736991239	5.41100816620403	6.14657423938315	5.12156198575363	potassium voltage-gated channel	subfamily Q	member 5
935	ENSMUSG00000029036	Atad3a	108888	-0.882547589261082	5.85418987535707	20.0414916428213	0.00020286453610567	0.00245151485931333	TRUE	5.25724206352226	5.48398184198188	5.60343951609119	5.29438148414564	6.51630984319387	6.07309951124153	6.24733996067162	5.40976122643524	6.27891643836901	ATPase family	AAA domain containing 3A
936	ENSMUSG00000021895	Arhgef3	71704	1.24019131663337	5.3035763569534	19.9583854992811	0.00020744166802278	0.00250190361703401	FALSE	5.62918434409414	6.27267424289546	5.25116728028498	5.44709399822324	4.86408533586328	4.11073695677545	4.32829770547277	5.65002996637446	4.43437333270383	Rho guanine nucleotide exchange factor (GEF) 3
937	ENSMUSG00000036854	Hspb6	243912	-0.807775003906106	6.61602909869962	19.9577501433559	0.00020747709435887	0.00250190361703401	FALSE	5.91389768541489	6.07436240764964	6.23229373030099	6.55800911285668	6.82371315358304	7.02234023894092	7.20055304582367	6.19464073405555	7.01553547944921	heat shock protein	alpha-crystallin-related	B6
938	ENSMUSG00000068874	Selenbp1	20341	3.86162910945516	2.60081449157982	19.9306453478658	0.000208994611598255	0.00251751611561694	FALSE	3.4919870938272	3.49463831995739	3.01587202485525	2.90609382083065	-1.72243825257018	-0.941629959716336	1.12077245308047	3.22714781486762	-0.514431919735349	selenium binding protein 1
939	ENSMUSG00000021281	Tnfaip2	21928	-1.43382281786485	4.74873702598769	19.9191192826496	0.000209643609642709	0.0025226444572449	FALSE	2.848353812247	4.12982553507048	4.67193297247845	3.749377658666	5.51589473909923	5.33424440768631	5.31737489157801	3.84987249461548	5.38917134612118	tumor necrosis factor	alpha-induced protein 2
940	ENSMUSG00000074415	Mir100hg	73144	1.06436367829879	6.15032926795584	19.9039600040968	0.000210500552805747	0.00252873746127296	FALSE	6.82696080199139	6.70982702240766	5.63036587067175	6.59178965099969	5.49497362771397	5.27871651240469	5.57372955129154	6.43973583651762	5.44913989713673	Mir100 Mirlet7a-2 Mir125b-1 cluster host gene
941	ENSMUSG00000067219	Nipal1	70701	-1.92788315365438	3.25369112786139	19.902248032401	0.000210597570675092	0.00252873746127296	FALSE	2.01876028791386	2.5184490262481	1.7136213938369	2.32641518320762	4.16385002768716	4.39065488329559	3.42364655711204	2.14431147280162	3.9927171560316	NIPA-like domain containing 1
942	ENSMUSG00000020358	Hnrnpab	15384	-0.64442760198389	7.74302787931063	19.8912703910717	0.000211220843820088	0.00253352899609678	FALSE	7.30992405053699	7.56020916313064	7.31070462290424	7.52687295664295	8.28030460744899	7.90622710135989	8.01448645929619	7.42692769830371	8.06700605603502	heterogeneous nuclear ribonucleoprotein A/B
943	ENSMUSG00000040249	Lrp1	16971	0.718444548878056	8.61641218732061	19.8697769288632	0.000212447039972467	0.00254553457544953	FALSE	8.75763792348571	8.93790608119124	8.84868320496736	8.9729161065006	8.56007442669595	7.78904676673736	8.02784988249457	8.87928582903622	8.12565702530929	low density lipoprotein receptor-related protein 1
944	ENSMUSG00000022257	Laptm4b	114128	0.596362515922491	9.34004132927333	19.8525239041281	0.000213436973404291	0.002554686824677	FALSE	9.70830958620157	9.48459373859293	9.46452599469755	9.59276972589195	8.80815035094097	9.14487315596626	8.93701143775344	9.562549761346	8.96334498155356	lysosomal-associated protein transmembrane 4B
945	ENSMUSG00000021377	Dek	110052	-0.811082252211375	7.46944060339318	19.8461354515092	0.000213804809506944	0.00255638152658091	FALSE	6.94580279004139	7.04612432921635	7.08842435211971	7.17317587772737	7.41018494827194	7.67998910315497	8.36970073206704	7.06338183727621	7.81995826116465	DEK proto-oncogene (DNA binding)
946	ENSMUSG00000008036	Ap2s1	232910	-0.709986214473143	8.47954174509456	19.8303431396668	0.000214717092830012	0.00256457550939356	FALSE	8.54876404982661	8.01900888970112	8.00559272186854	7.85722750493221	8.69747264448469	9.04440201215622	8.7597024723854	8.10764829158212	8.83385904300877	adaptor-related protein complex 2	sigma 1 subunit
947	ENSMUSG00000020899	Pfas	237823	-1.40186923131655	4.12270667237971	19.7697180609851	0.000218259144362134	0.00260412890406309	FALSE	3.35067204081299	3.18237435147197	3.46796985090563	3.50863615631741	5.15827146986342	4.63765436456863	4.34737282597784	3.377413099877	4.7144328868033	phosphoribosylformylglycinamidine synthase (FGAR amidotransferase)
948	ENSMUSG00000039886	Tmem120a	215210	-1.25077970410581	4.94277217081996	19.7016269666113	0.000222314048346015	0.00264971142643632	FALSE	4.59387357138395	3.47978412418836	4.35428614594846	4.48930128999181	5.24853375677829	5.91559010917039	5.31737489157801	4.22931128287815	5.49383291917556	transmembrane protein 120A
949	ENSMUSG00000044201	Cdc25c	12532	-3.46504928625246	2.17417733006021	19.6974370486877	0.000222566249475839	0.00264992207884879	FALSE	-0.147318693425235	-0.00607733351696021	0.745832248556656	0.176064070694278	2.29696383936035	2.62724662702534	4.22894497430243	0.192125073077185	3.05105181356271	cell division cycle 25C
950	ENSMUSG00000016503	Gtf3a	66596	-0.967897275167771	5.60835489133882	19.6592606942273	0.000224878695017528	0.00267463618421373	FALSE	5.31816624097581	5.15049258429172	5.25116728028498	4.69669689673504	5.80224453176386	6.15026917456496	6.25745944157893	5.10413075057189	6.06999104930259	general transcription factor III A
951	ENSMUSG00000057789	Bak1	12018	-1.08309085650335	6.57472842055332	20.7394467431328	0.000225259281322465	0.00267634555169562	FALSE	6.57796827288053	6.11818527213714	5.84672114761762	5.18059149608299	6.86913400576478	7.17134743323589	7.216202535179	5.93086654717957	7.08556132472656	BCL2-antagonist/killer 1
952	ENSMUSG00000060275	Nrg2	100042150	1.10648328608524	5.10863415273186	19.6008991576021	0.000228464945373325	0.00271158132119033	FALSE	5.75870942045449	5.59152840630456	5.21604711248102	5.26985909590456	4.40722154227518	4.58630409259251	4.09991918083758	5.45903600878616	4.36448160523509	neuregulin 2
953	ENSMUSG00000025255	Zfhx4	80892	0.706200895751538	7.32744784868741	19.5950883845187	0.000228825432657652	0.00271301003525583	FALSE	7.67006169475025	7.81814136607189	7.25123194474964	7.55060661437288	6.85688764011768	6.95561613451174	6.83545825907298	7.57251040498616	6.88265401123413	zinc finger homeodomain 4
954	ENSMUSG00000034906	Ncaph	215387	-2.69056688928017	2.57343425734624	19.5861973088091	0.000229378224004817	0.00271633256156436	FALSE	0.587670228148872	1.67334707066247	-0.0145159602633675	1.1936223517755	3.71682523529215	3.71610406609579	3.10291673768855	0.860030922580868	3.51194867969216	non-SMC condensin I complex	subunit H
955	ENSMUSG00000092021	Gbp11	634650	2.78185036995225	2.74280821130694	19.5822397817917	0.000229624749487726	0.00271633256156436	FALSE	2.65579718039295	3.18237435147197	3.46796985090563	3.78442488808584	1.28921189744811	-0.0651277146887044	0.713600439475096	3.2726415677141	0.645894874078166	guanylate binding protein 11
956	ENSMUSG00000032177	Pde4a	18577	-0.885425971654568	5.74389127346777	19.5754276148462	0.000230049779908247	0.00271633256156436	FALSE	5.01779717872753	5.40362530132843	5.46819240615154	5.28523436525808	6.15213713460516	6.05432592323237	6.33117426463607	5.29371231286639	6.17921244082453	phosphodiesterase 4A	cAMP specific
957	ENSMUSG00000018286	Psmb6	19175	-0.631923952690926	7.75856844956415	19.5751473369512	0.000230067285725913	0.00271633256156436	FALSE	7.5260654288715	7.51083155231406	7.39947371440917	7.37347977180327	7.84159767568893	8.10289202349914	8.28071622632295	7.4524626168495	8.075068641837	proteasome (prosome	macropain) subunit	beta type 6
958	ENSMUSG00000047496	Rnf152	320311	1.89214716087303	3.69429720103307	19.5668246468322	0.000230587777770613	0.00271791668721277	FALSE	4.41272851850541	4.81398152126772	3.37550396326505	3.76700769556262	2.19687583490429	2.34778362977699	2.56506801392666	4.0923054246502	2.36990915953598	ring finger protein 152
959	ENSMUSG00000004264	Phb2	12034	-0.83821261956857	6.54800836357599	19.5653114955171	0.000230682547396853	0.00271791668721277	FALSE	5.68912321809234	6.10372505324785	6.42146139576064	6.22325936477784	7.08575440287942	7.11357793554607	6.6520159611606	6.10939225796967	6.95044943319536	prohibitin 2
960	ENSMUSG00000034024	Cct2	12461	-0.750915849398451	7.49736503287427	19.5424741566123	0.000232118068187361	0.00273198130463437	FALSE	7.10043246334625	7.2535622568978	7.41116619597397	6.65233126033763	8.07976010043199	7.81576690289445	7.7081862504005	7.10437304413891	7.86790441790898	chaperonin containing Tcp1	subunit 2 (beta)
961	ENSMUSG00000001270	Ckb	12709	0.715776833807254	7.81889513932404	19.5365163259006	0.000232494179111404	0.00273356059290297	FALSE	8.42202568763306	8.03370350524547	7.6811955341859	8.09739133333754	7.44059235080147	7.39486184521574	7.26215753772136	8.05857901510049	7.36587057791286	creatine kinase	brain
962	ENSMUSG00000006728	Cdk4	12567	-0.865854134337132	6.47068475967893	19.5149415401363	0.000233861777569122	0.00274482689953574	FALSE	6.07661929686572	5.62903636358477	6.25842049042693	6.1207174834861	6.55472660888435	6.81770598763324	7.24953839877326	6.02119840859088	6.87399033176362	cyclin-dependent kinase 4
963	ENSMUSG00000022894	Adamts5	23794	1.63291601274845	4.23603569757273	19.5137392026321	0.000233938251549068	0.00274482689953574	FALSE	3.70605723444088	4.56230129825481	5.13375401581375	5.05346475164732	3.27651135529348	2.77215629274133	3.23168632987052	4.61389432503919	3.09345132596844	a disintegrin-like and metallopeptidase (reprolysin type) with thrombospondin type 1 motif	5 (aggrecanase-2)
964	ENSMUSG00000025732	Mcrip2	68241	-1.79811791015632	3.94955413124398	19.4823557070097	0.0002359441214189	0.00276549027791717	FALSE	2.51148174776884	2.26482994748812	3.90284782193982	2.64517528305652	4.21591969373877	4.54655520400323	5.20683368306111	2.83108370006333	4.65643619360103	MAPK regulated corepressor interacting protein 2
965	ENSMUSG00000024883	Rin1	225870	-1.86349827318358	5.06484600493866	23.1560714734571	0.000237158187539484	0.00277683975234055	FALSE	3.32930491383103	3.90366122885124	2.69724220190064	4.95307329744535	5.90494446954775	5.94136309366681	5.68287984463027	3.72082041050706	5.84306246928161	Ras and Rab interactor 1
966	ENSMUSG00000034488	Edil3	13612	1.18268614662633	5.72967162976847	19.4471836185824	0.000238214600222851	0.00278632170591925	FALSE	6.18764571538697	5.9315652759288	5.77613760720358	6.47194324759566	5.04768723677167	4.09244988321286	5.41100816620403	6.09182296152875	4.85038176206285	EGF-like repeats and discoidin I-like domains 3
967	ENSMUSG00000039286	Fndc3b	72007	0.686100845495778	8.18907461329229	19.4385255479244	0.0002387771794749	0.00279001380650144	FALSE	8.32752868199858	8.63977876022264	8.0782864723061	8.64995893438767	7.70366320692992	7.9036073353154	7.65750308639137	8.42388821222875	7.7549245428789	fibronectin type III domain containing 3B
968	ENSMUSG00000038412	Higd1a	56295	-0.959220405349708	6.6675351407095	19.6210406746969	0.000239465128175813	0.00279516165625879	FALSE	5.99755144795981	6.58004036608055	5.89192853955111	6.14114138051508	7.04854847960942	6.5692874892996	7.61287809792275	6.15266543352664	7.07690468894392	HIG1 domain family	member 1A
969	ENSMUSG00000035365	Parpbp	75317	-5.07851554966981	1.56159539582666	19.4072417323692	0.000240822108689637	0.00280468720019413	FALSE	-1.72243825257018	-0.622784599009884	-0.394023020641455	-1.72243825257018	3.03701858492465	2.14977692624042	2.96151714015759	-1.11542103119792	2.71610421710755	PARP1 binding protein
970	ENSMUSG00000041272	Tox	252838	1.7471500366146	4.32225725591984	19.4072321786166	0.000240822736118405	0.00280468720019413	FALSE	4.61168258192298	5.00764434664556	3.96762771530859	5.31849400707862	3.64267256664673	2.00085645718949	3.19002724828187	4.72636216273894	2.9445187573727	thymocyte selection-associated high mobility group box
971	ENSMUSG00000027706	Sec62	69276	0.624412823479947	8.59973706576858	19.4041405739448	0.000241025867013762	0.00280468720019413	FALSE	8.77453487280801	8.92699621424787	8.95967081135461	8.65795391466255	8.24471585243611	7.97771328536499	8.38131544947911	8.82978895326826	8.20124819576007	SEC62 homolog (S. cerevisiae)
972	ENSMUSG00000057666	Gapdh	14433	-1.17175597031993	7.72974022093119	23.7015295344427	0.000241824742404675	0.00280890492781462	FALSE	7.016023237202	7.1365035800152	7.02642456457309	7.24805778523483	7.66672347057075	7.87714465534875	8.95655374104782	7.10675229175628	8.16680728898911	glyceraldehyde-3-phosphate dehydrogenase
973	ENSMUSG00000030551	Nr2f2	11819	-0.983378788206722	6.8067057908271	20.0424315336478	0.000241885520379116	0.00280890492781462	FALSE	6.2600096998856	6.16304259613333	6.66553567638504	6.06835578390003	7.13898120901864	6.67137914002005	7.81653246964912	6.289235939076	7.20896427289594	nuclear receptor subfamily 2	group F	member 2
974	ENSMUSG00000031012	Cask	12361	0.778759877572303	6.94806612930351	19.3671048798856	0.000243473937748589	0.00282444766182885	FALSE	7.27122952440708	7.42426032182282	7.00085885505522	7.19450498078281	6.78975783603614	6.28117059757414	6.21135212298096	7.22271342051698	6.42742685219708	calcium/calmodulin-dependent serine protein kinase (MAGUK family)
975	ENSMUSG00000031960	Aars	234734	-0.733919003020691	8.23046833614385	19.3545061571966	0.000244312928120491	0.00283127361521377	FALSE	7.43021603616395	7.70214890438554	8.07216205154907	8.16003135991895	8.41865267039735	8.52038468270373	8.83933715743257	7.84113958800438	8.59279150351122	alanyl-tRNA synthetase
976	ENSMUSG00000036678	Aaas	223921	-1.18651415939367	5.26300145047323	19.3340086910887	0.000245684711333642	0.0028442145124207	FALSE	5.04426688766906	4.05162456930117	5.03645028897299	4.20234778334163	5.57191095269639	6.12350165056464	5.70523224814249	4.58367238232121	5.80021495046784	achalasia	adrenocortical insufficiency	alacrimia
977	ENSMUSG00000036427	Gpi1	14751	-0.586868335733318	9.57487180269522	19.3303113337736	0.000245933054131783	0.0028442145124207	FALSE	9.12076104172083	9.56640179515984	9.26581097723778	9.18080112207472	9.83523417494452	9.92437603880498	9.88119580514169	9.28344373404829	9.88026867296373	glucose-6-phosphate isomerase 1
978	ENSMUSG00000032366	Tpm1	22003	-0.614267244693443	7.92294741305124	19.3111442434774	0.000247224887099475	0.00285623108316663	TRUE	7.64757802447269	7.76246170673895	7.41504272577842	7.66198353951048	8.22341047594025	8.09946218546033	8.38939047107974	7.62176649912514	8.23742104416011	tropomyosin 1	alpha
979	ENSMUSG00000074738	Fndc10	230991	1.08691137748502	5.72279850503965	19.3059305731955	0.000247577567895772	0.00285738400373271	FALSE	5.8738728721258	5.87023884325118	5.65679886767342	6.69899936989942	5.04768723677167	5.07957851582826	4.89306393210799	6.02497748823746	5.00677656156931	fibronectin type III domain containing 10
980	ENSMUSG00000027523	Gnas	14683	0.650019216605916	8.61390241771752	19.2993939280277	0.000248020522315925	0.00285765372795686	TRUE	8.60763415175193	9.09602260875648	8.97550791431495	8.69583996037457	8.37280060330512	8.11766114623115	8.11530112672117	8.84375115879948	8.20192095875248	GNAS (guanine nucleotide binding protein	alpha stimulating) complex locus
981	ENSMUSG00000022564	Grina	66168	0.619001296609864	9.03512805710704	19.2961518537468	0.000248240543488086	0.00285765372795686	FALSE	9.32279935442155	9.2944916607627	9.14438809061655	9.3040409229141	8.34018103098898	8.84787780093223	8.71634067468108	9.26643000717872	8.6347998355341	glutamate receptor	ionotropic	N-methyl D-aspartate-associated protein 1 (glutamate binding)
982	ENSMUSG00000098318	Lockd	381822	-2.05982022577192	3.61753301892597	19.2943977422795	0.00024835967438301	0.00285765372795686	FALSE	3.12126555415276	1.62015334208307	1.24116533550657	2.90609382083065	3.8213634743624	4.14663005814187	5.10963367636195	2.22216951314326	4.35920906962207	lncRNA downstream of Cdkn1b
983	ENSMUSG00000050530	Fam171a1	269233	-0.903931620157661	6.75129395076709	19.2786490644608	0.000249432064948547	0.00286707314532414	FALSE	6.67220669538862	6.52322174581995	5.59662866437804	6.15794316905101	7.19842500150806	6.98317357942858	7.38954391018769	6.2375000686594	7.19038083037478	family with sequence similarity 171	member A1
984	ENSMUSG00000003779	Kif20a	19348	-2.84119618134911	2.95330309193359	19.2677366770167	0.00025017811391601	0.00287272612717175	FALSE	1.17164337603721	0.543631021762938	2.53571881940958	-0.481129001776168	3.94991627964652	4.43487094175449	3.147129364121	0.94246605385839	3.843972195174	kinesin family member 20A
985	ENSMUSG00000021024	Psma6	26443	-0.69854791194814	7.63109702049213	19.2126145537545	0.000253984285229518	0.00291113269200252	FALSE	7.46492109965848	7.43969423541348	6.88824261526784	7.29514415448011	8.01694004177028	7.76326813558473	8.16049030651862	7.27200052620498	7.98023282795788	proteasome subunit alpha 6
986	ENSMUSG00000084416	Rpl10a-ps1	100043141	-1.37645634929408	4.45369884059556	19.2077683530383	0.000254321942016771	0.00291113269200252	FALSE	4.07039239499721	3.52389561520265	2.79567928909095	4.10173122316779	4.86408533586328	5.12526830217197	5.24801710101926	3.62292463061465	5.07912357968483	ribosomal protein L10A	pseudogene 1
987	ENSMUSG00000064345	ND2	17717	0.811582589866631	14.0809515881115	19.8479373247699	0.000254342072435551	0.00291113269200252	FALSE	14.5790183903602	14.4888935639108	14.1919920736605	14.1987769995825	13.4081116691169	13.0936137633914	14.0281638320642	14.3646702568785	13.5099630881908	NADH dehydrogenase subunit 2
988	ENSMUSG00000030717	Nupr1	56312	0.685635733112186	10.1098108911866	19.2044501475975	0.000254553420630011	0.00291113269200252	FALSE	10.5245761712658	10.2995725932329	10.3129751769351	10.3087820608157	9.22347403339272	9.70119683319913	10.0091061716854	10.3614765005624	9.6445923460924	nuclear protein transcription regulator 1
989	ENSMUSG00000024208	Uqcc2	67267	-0.742783738990719	7.06261847116142	19.1969828304267	0.000255075188333629	0.0029141502052393	FALSE	6.74864281174826	6.83328448738194	6.49655548476218	6.6886298836596	7.1168988866729	7.35130648422987	7.77838817673451	6.69177816688799	7.41553118254576	ubiquinol-cytochrome c reductase complex assembly factor 2
990	ENSMUSG00000027954	Efna1	13636	1.41255085426027	4.34101192189242	19.1859315585959	0.000255849535198656	0.00292004434162587	TRUE	4.240287905973	4.74732537337379	4.83127396924265	5.13379714079937	3.58444459689829	3.51109525518332	2.96151714015759	4.7381710973472	3.3523523307464	ephrin A1
991	ENSMUSG00000027671	Actl6a	56456	-0.74240814036648	6.42230245429607	19.1752062753577	0.000256603508508964	0.00292569429126416	FALSE	5.95633080810171	6.15605192962091	5.85245015046559	6.23280666018077	6.77247570745665	6.80091050318653	6.82868715069358	6.04940988709224	6.80069112044559	actin-like 6A
992	ENSMUSG00000021072	Tmx1	72736	-0.619071664615307	7.63382217406893	19.1115465706832	0.000261129210600652	0.00297429329695239	FALSE	7.37132342432097	7.10901429686971	7.45701092271448	7.38708233249387	7.87436805646839	7.94878023728055	8.03669055467187	7.33110774409976	7.95327961614027	thioredoxin-related transmembrane protein 1
993	ENSMUSG00000024613	Tcof1	21453	-0.771780818921685	6.39754002101159	19.1042149205615	0.000261656034566642	0.00297729258264701	FALSE	5.7181839601429	5.96661497853442	6.2278928968352	6.11556600970647	6.7549840426618	6.6775262215654	6.92070738010103	6.00706446130475	6.78440588144275	treacle ribosome biogenesis factor 1
994	ENSMUSG00000015533	Itga2	16398	4.50929283965923	2.18143050317324	19.0853826377322	0.000263014604668373	0.00298974046091343	FALSE	3.35067204081299	3.21861367808917	1.09417510341106	2.66411717656479	-1.09627852039505	-0.0651277146887044	-1.72243825257018	2.5818944997195	-0.961281495884644	integrin alpha 2
995	ENSMUSG00000001025	S100a6	20200	-0.591395273897362	13.1719322116453	19.0412674294199	0.000266227512646766	0.00302322076924201	FALSE	13.0081580402625	12.821105395451	12.9053796466086	12.8103621161662	13.7117445027615	13.4617607287848	13.2247942042908	12.8862512996221	13.4660998119457	S100 calcium binding protein A6 (calcyclin)
996	ENSMUSG00000036890	Gtdc1	227835	1.4340774915511	4.68468851411104	19.0323753718174	0.000266880324058589	0.00302759114612248	FALSE	5.43280026935561	5.5207287255796	4.25396968072019	4.94535142265867	3.39417458336175	3.51109525518332	4.14422236784272	5.03821252457852	3.68316406879593	glycosyltransferase-like domain containing 1
997	ENSMUSG00000017715	Pgs1	74451	-0.660913381961857	6.9013437012093	19.0204245582158	0.000267760463875373	0.00303452906853344	FALSE	6.50361251142976	6.54835567213451	6.53268586098926	6.7307914512266	7.27098189968815	7.1735237968953	7.27964092601982	6.57886137394503	7.24138220753442	phosphatidylglycerophosphate synthase 1
998	ENSMUSG00000027460	Angpt4	11602	-4.40686148890595	1.95215690182289	19.0081822584906	0.000268665375781322	0.00304173354804925	FALSE	0.0743680842739234	-1.72243825257018	0.285666121194691	-1.37440308561794	3.22662074275537	2.62724662702534	3.42364655711204	-0.684201783179877	3.09250464229758	angiopoietin 4
999	ENSMUSG00000032014	Oaf	102644	-0.740365030128865	6.62057976346352	18.9907537244382	0.000269959434633508	0.0030533249769009	FALSE	6.13011444034417	6.46029478325135	6.42146139576064	5.97283477482304	6.99553854937413	6.97071268368219	7.02212380607903	6.2461763485448	6.99612501304512	out at first homolog
1000	ENSMUSG00000060950	Trmt61a	328162	-0.97935187761589	5.14868817362148	18.9859597697671	0.000270316581862817	0.00305361940473233	FALSE	4.8995460546495	4.47511366152853	4.59200209035255	4.62600059968124	5.69625921201442	5.54391588289721	5.63710846475879	4.64816560155295	5.6257611865568	tRNA methyltransferase 61A
1001	ENSMUSG00000031827	Cotl1	72042	-0.654073839237466	8.34127088987932	18.9831522983316	0.000270525977886278	0.00305361940473233	FALSE	8.10356617185817	7.73457705493738	7.83234153581024	8.34600641965217	8.74088066945246	8.70548700419304	8.58488942391762	8.00412279556449	8.67708569918771	coactosin-like 1 (Dictyostelium)
1002	ENSMUSG00000027331	Knstrn	51944	-3.83717028621331	4.33695169559866	24.8136458713262	0.000271033664431895	0.00305629678085427	FALSE	-1.72243825257018	2.70882251553263	2.64538474648213	-0.323564881394884	5.41370104071026	5.0980284286254	5.74173346859926	0.827051032012422	5.41782097931164	kinetochore-localized astrin/SPAG5 binding
1003	ENSMUSG00000024165	Jpt2	52009	-1.36581345923791	4.28803781141904	18.9229257180808	0.000275061151941147	0.00309862009549653	FALSE	3.58507172851538	4.0313935753867	3.43780161073632	3.05703781542607	4.51506417242654	5.07957851582826	5.08711457630509	3.52782618251612	4.89391908818663	Jupiter microtubule associated homolog 2
1004	ENSMUSG00000051339	2900026A02Rik	243219	0.943542783761157	5.74757841427149	18.8949016094766	0.000277199818984907	0.00311960234532915	FALSE	6.19652349143615	6.05194146964256	5.95718962453309	6.08777643760206	5.50547210627441	4.79294214291538	5.00540878230696	6.07335775580347	5.10127434383225	RIKEN cDNA 2900026A02 gene
1005	ENSMUSG00000018761	Mpdu1	24070	-0.928053591161425	6.31351578332376	18.888147563663	0.000277717981366411	0.00312232385219809	FALSE	5.66800120121281	5.82099775636368	6.21905075074893	5.60491846150981	6.40576434979429	6.52565690349889	7.23680790650408	5.82824204245881	6.72274305326576	mannose-P-dolichol utilization defect 1
1006	ENSMUSG00000031432	Prps1	19139	-0.756738363607652	7.21567450266531	18.8767069936146	0.000278598116063062	0.00312910548051346	FALSE	6.96844003061286	6.42001081381542	6.75695117499089	7.13295095918322	7.74965066035991	7.68914529869959	7.32123883276958	6.8195882446506	7.58667826394303	phosphoribosyl pyrophosphate synthetase 1
1007	ENSMUSG00000053801	Grwd1	101612	-1.16570706260134	4.89563735123706	18.8428584708263	0.000281220099464544	0.00315492025059752	FALSE	4.49178892429215	3.79984584799227	3.90284782193982	4.7375093914375	5.51589473909923	5.57717564121052	5.22757234065736	4.23299799641544	5.44021424032237	glutamate-rich WD repeat containing 1
1008	ENSMUSG00000020022	Ndufa12	66414	-0.562811988577789	8.31130276573176	18.8381958579013	0.000281583394001378	0.00315492025059752	FALSE	8.06530504906988	7.94387984667326	8.11091644657372	8.04912231933917	8.56070378141898	8.53991651962802	8.71082765214082	8.04230591541401	8.60381598439594	NADH:ubiquinone oxidoreductase subunit A12
1009	ENSMUSG00000057766	Ankrd29	225187	1.58784685530345	3.95605263558361	18.8362625342298	0.000281734182923524	0.00315492025059752	FALSE	4.47242627757336	4.0211706865172	4.40194433785999	4.70128905275528	3.06567849445653	3.13582302105759	2.19565423936104	4.39920758867646	2.79905191829172	ankyrin repeat domain 29
1010	ENSMUSG00000026377	Nifk	67949	-0.700086261847049	6.75252738677522	18.8185505457121	0.000283119757081711	0.00316729716362995	FALSE	6.33160567998616	6.4335641706543	6.56793346295052	6.30849804886196	7.19356383749231	7.22059149479025	6.89176461505524	6.41040034061323	7.10197331577927	nucleolar protein interacting with the FHA domain of MKI67
1011	ENSMUSG00000024350	Dnajc18	76594	0.810948526834134	6.2286724338522	18.8098709862848	0.000283801471794287	0.00316835911560919	FALSE	6.72224588738001	6.597346865262	6.45949697782166	6.25951918710709	5.56690749835072	5.81879812213205	5.74173346859926	6.50965222939269	5.70914636302734	DnaJ heat shock protein family (Hsp40) member C18
1012	ENSMUSG00000038845	Phb	18673	-0.718139426394409	6.65823844527723	18.8083510156587	0.000283921039479276	0.00316835911560919	FALSE	6.56659982804838	6.11578527822658	6.24976403607203	6.26418224518796	7.01035758850974	6.94800820407238	7.11130803598866	6.29908284688373	7.0232246095236	prohibitin
1013	ENSMUSG00000059921	Unc5c	22253	2.52652301458403	3.25967850790657	18.8066372910907	0.000284055915046651	0.00316835911560919	FALSE	3.70605723444088	3.49463831995739	3.34331642051479	4.47328099075117	0.696455576673615	0.230779586025232	2.49836779230909	3.75432324141606	1.14186765166931	unc-5 netrin receptor C
1014	ENSMUSG00000021978	Extl3	54616	0.734706001425814	6.59339587572603	18.8016995388386	0.000284444925308914	0.00316956924168188	FALSE	6.84965048710232	6.71300608042032	7.0415493168195	6.82637880505228	5.98214535391663	6.25263313951872	6.14203827016472	6.8576461723486	6.12560558786669	exostosin-like glycosyltransferase 3
1015	ENSMUSG00000059278	Naa38	78304	-0.672315158614495	7.00870243698685	18.7531271202988	0.000288302928898279	0.00320939388534153	FALSE	6.65727890861728	6.58871956650544	6.69133774294726	6.78695744623499	7.1168988866729	7.39858785160016	7.52136176578912	6.68107341607624	7.34561616802073	N(alpha)-acetyltransferase 38	NatC auxiliary subunit
1016	ENSMUSG00000002102	Psmc3	19182	-0.70991153283454	8.22803829337579	18.721847710144	0.000290817776885154	0.00323108417376426	TRUE	8.06368860253131	7.92755208616307	7.53210878448722	7.94358048840423	8.40539982158356	8.323751404212	8.95965608973609	7.86673249039646	8.56293577184388	proteasome (prosome	macropain) 26S subunit	ATPase 3
1017	ENSMUSG00000029623	Pdap1	231887	-0.645900569297298	8.56766268019858	18.721779190258	0.000290823312215086	0.00323108417376426	FALSE	8.28584757384993	8.08797177429007	8.38440390591759	8.24858130561048	8.6997600591292	8.6918864993148	9.24102128864731	8.25170113991702	8.87755594903044	PDGFA associated protein 1
1018	ENSMUSG00000055322	Tns1	21961	0.840324348021002	6.54773341770468	18.6960148091116	0.00029291289141588	0.0032511029077682	FALSE	6.77258782481488	6.51413815987263	6.73540990154996	7.25666313756101	5.79798049056765	6.05432592323237	6.16372246683615	6.81969975594962	6.00534296021206	tensin 1
1019	ENSMUSG00000022708	Zbtb20	56490	0.55205269832626	9.32860366093614	18.6766968685845	0.000294490454969122	0.00326540495652219	FALSE	9.55825992509364	9.40991532159679	9.52227223654642	9.65741264136664	9.04201864420857	8.90923881011307	9.009156102498	9.53696503115087	8.98680451893988	zinc finger and BTB domain containing 20
1020	ENSMUSG00000039195	1110008P14Rik	73737	-0.819952804520682	6.41265748116754	18.627087585288	0.000298584607300354	0.00330755635086931	FALSE	5.72228811784973	5.83565570537292	6.17857643605583	6.22485497469959	6.4688172467169	6.91456886835123	7.0339460099187	5.99034380849452	6.80577737499561	RIKEN cDNA 1110008P14 gene
1021	ENSMUSG00000022103	Gfra2	14586	-1.49258070488551	4.22123890090942	18.6169243970313	0.000299431043479299	0.00331368399634926	FALSE	2.87808852004293	3.76351150579998	2.88782674370201	3.81016265250404	5.39123220899388	4.37560983849636	4.69881081413256	3.33489735551224	4.8218842872076	glial cell line derived neurotrophic factor family receptor alpha 2
1022	ENSMUSG00000049225	Pdp1	381511	1.13545038197587	4.96927799155116	18.5746585851041	0.00030297949906513	0.00334967256353904	FALSE	5.12708577929348	5.70444578306789	4.99561369899239	5.43059535819739	4.33842144425108	4.36040624260374	3.90770270680755	5.31443515488779	4.20217679788746	pyruvate dehyrogenase phosphatase catalytic subunit 1
1023	ENSMUSG00000057561	Eif1a	13664	-0.731689548271674	6.57194538606993	18.5698523922756	0.000303385921038756	0.00335088711810059	FALSE	6.33696865932132	6.05945389824014	6.37445413958588	6.06479649574283	6.78114264954576	6.90935486053328	7.12242427086824	6.20891829822254	6.93764059364909	eukaryotic translation initiation factor 1A
1024	ENSMUSG00000036606	Plxnb2	140570	0.551905915008344	8.83125951019707	18.5264849995996	0.000307080348712481	0.00338677134635853	FALSE	9.09527467368223	9.13179778060124	9.00474189053001	8.9283192039428	8.49834103646826	8.44941353049627	8.52331998785266	9.04003338718907	8.49035818493906	plexin B2
1025	ENSMUSG00000018882	Mrpl45	67036	-0.894913395213642	5.65936355599827	18.5246899958356	0.000307234324278033	0.00338677134635853	FALSE	4.8995460546495	5.15049258429172	5.28545278064835	5.45527309913034	5.91285313246559	6.19808916059174	6.18508556295857	5.19769112967998	6.0986759520053	mitochondrial ribosomal protein L45
1026	ENSMUSG00000026174	Cnot9	58184	-0.971941997069277	5.34447555692161	18.5201698030554	0.000307622442408493	0.00338774461673837	FALSE	4.88497477020441	5.12207580450423	4.69762188942272	4.66413589570209	5.56690749835072	6.09163193604931	5.75607924099658	4.84220208995836	5.80487289179887	CCR4-NOT transcription complex	subunit 9
1027	ENSMUSG00000028600	Podn	242608	1.24603414149999	4.98115073738946	18.5121215423015	0.000308314824894786	0.00339206349219688	FALSE	5.2458831229773	5.25887273865671	5.65023588314307	5.35683715602404	4.76270711989887	3.66751781278507	3.68588155935407	5.37795722520028	4.03870216401267	podocan
1028	ENSMUSG00000060438	Rps10-ps1	668457	-1.41747274960324	4.29264933140708	18.4839227557793	0.000310754266646269	0.00341264145223441	FALSE	3.41293785009143	3.63532956182089	3.49752014197772	3.59012841776231	5.60157265922075	4.55992688730318	4.24937042899619	3.53397899291309	4.80362332517337	ribosomal protein S10	pseudogene 1
1029	ENSMUSG00000004929	Thop1	50492	-0.932219471006212	6.21072248973428	18.4835198100124	0.000310789278197115	0.00341264145223441	FALSE	6.00430848801822	5.50980260325229	6.09888121905349	5.19042439631487	6.47417206985747	6.93523848006736	6.54867622805217	5.70085417665971	6.652695592659	thimet oligopeptidase 1
1030	ENSMUSG00000031451	Gas6	14456	1.49802926797092	4.67563735366662	18.4634631996489	0.000312537461831446	0.00342850561284807	FALSE	4.43290349284604	5.76696068296429	5.36776275245804	4.53117224279762	4.08204275251089	3.36639394077853	3.34989832690925	5.0246997927665	3.59944500673289	growth arrest specific 6
1031	ENSMUSG00000039601	Rcan2	53901	1.12571154066396	5.36732574051285	18.45336045548	0.000313422128578945	0.00343487549060475	FALSE	6.01438507720557	5.95592086523144	5.16170987223602	5.68128635901068	5.03324862170217	4.34504071823589	4.36619902541772	5.70332554342093	4.58149612178526	regulator of calcineurin 2
1032	ENSMUSG00000039221	Rpl22l1	68028	-0.802137733658991	7.39317175860462	18.4479064156689	0.000313900864882524	0.00343678863595701	FALSE	6.75266134814375	7.2415043272305	7.15252055768566	6.77611548780267	8.06652702589149	7.95890985193349	7.22138153400421	6.98070043021565	7.74893947060973	ribosomal protein L22 like 1
1033	ENSMUSG00000024981	Acsl5	433256	-1.06924367617694	4.95916283864854	18.4377176280361	0.000314797352959822	0.00344064461337452	FALSE	4.44288615769661	4.53382021721757	4.08906445766417	4.53117224279762	5.83591061788441	5.32644150622938	5.16444000331529	4.39923576884399	5.44226404247636	acyl-CoA synthetase long-chain family member 5
1034	ENSMUSG00000071528	Atp5md	66477	-0.633845147922235	7.9325500737161	18.4366160691572	0.00031489444487164	0.00344064461337452	FALSE	7.54124543350966	7.6002473185378	7.82215937306262	7.52687295664295	8.03697981812628	8.17200876721554	8.52750737947249	7.62263127043826	8.2454986549381	ATP synthase membrane subunit DAPIT
1035	ENSMUSG00000034059	Ypel4	241525	2.56590407149745	2.76441664103456	18.4335305517558	0.000315166578886859	0.00344064461337452	FALSE	3.32930491383103	3.33872953708674	3.63682168614778	3.04263455957895	1.55483491479188	0.230779586025232	0.713600439475096	3.33687267416112	0.83307164676407	yippee like 4
1036	ENSMUSG00000026043	Col3a1	12825	1.46353199093777	7.25860656420706	23.9532443208982	0.000315548453097633	0.00344148838952717	FALSE	8.0059407773438	7.87813809449568	7.41504272577842	7.48554091011383	6.95781099633936	5.4750037295588	5.89219785077342	7.69616562693293	6.10833752555719	collagen	type III	alpha 1
1037	ENSMUSG00000031029	Eif3f	66085	-0.567377521209343	9.1717819177196	18.4254641384658	0.000315879234721031	0.00344177384099607	FALSE	8.80533026633594	8.9557960175326	8.95235362752171	8.88709416630498	9.49477559470021	9.64662419096118	9.23335121414783	8.90014351942381	9.45825033326974	eukaryotic translation initiation factor 3	subunit F
1038	ENSMUSG00000021226	Acot2	171210	-0.844640124944663	6.13417176475789	18.412620421461	0.000317017612596183	0.00345084971553398	FALSE	6.02106391423147	5.59842096729347	5.66333213158895	5.52687038320516	6.37746643212741	6.36735237949984	6.8688451589337	5.70242184907976	6.53788799018698	acyl-CoA thioesterase 2
1039	ENSMUSG00000028426	Rad23b	19359	-0.549288015223674	8.17261735790434	18.4058483056807	0.000317619659014588	0.00345407557960137	FALSE	7.91563547672563	7.94049343513433	7.92768471571609	7.86287474051839	8.43247275248699	8.43769078173538	8.51068439246914	7.91167209202361	8.4602826422305	RAD23 homolog B	nucleotide excision repair protein
1040	ENSMUSG00000001240	Ramp2	54409	2.56898913279605	2.95329685192043	18.3533281852592	0.000322331586332351	0.00349883927949701	FALSE	3.4530038200294	3.00699070735963	3.55486464478625	3.94792485047942	1.38329257553988	-0.437813739227677	1.69782635079789	3.49069600566367	0.881101729036697	receptor (calcitonin) activity modifying protein 2
1041	ENSMUSG00000040084	Bub1b	12236	-4.87422761687958	1.61435123366906	18.3530668308811	0.000322355225237312	0.00349883927949701	TRUE	-1.72243825257018	-0.386701659232234	-0.394023020641455	-1.72243825257018	3.37139714556139	2.21884311038968	2.49836779230909	-1.05640029625351	2.69620268275339	BUB1B	mitotic checkpoint serine/threonine kinase
1042	ENSMUSG00000025651	Uqcrc1	22273	-0.706684766275044	7.2015773256857	18.3253738840472	0.000324870808711114	0.00352275937392215	FALSE	6.44273238744472	6.81564785099621	6.91586418323183	7.16155901320764	7.54223818650704	7.60618128573118	7.54013535126001	6.8339508587201	7.56285160783274	ubiquinol-cytochrome c reductase core protein 1
1043	ENSMUSG00000069171	Nr2f1	13865	-0.798292351849695	5.89943324264397	18.2795447904405	0.000329081336208368	0.00356333539617533	FALSE	5.54826954620113	5.45769051661562	5.36776275245804	5.6340321946139	6.28299231177332	6.20235884922206	6.41493114118431	5.50193875247217	6.30009410072656	nuclear receptor subfamily 2	group F	member 1
1044	ENSMUSG00000024959	Bad	12015	-0.657628536401135	7.81921521040296	18.2765435432566	0.000329359157571161	0.00356333539617533	FALSE	7.70987656076555	7.65333927515783	7.3231359499123	7.26366590078757	7.90740052151973	8.3208089142634	8.21602950575306	7.48750442165582	8.14807964717873	BCL2-associated agonist of cell death
1045	ENSMUSG00000040354	Mars1	216443	-0.684526762703687	7.33915552688397	18.2743879825922	0.000329558853792656	0.00356333539617533	FALSE	6.82696080199139	6.93480305306033	6.84003709282265	7.35173745805413	7.554928663852	7.66923290770252	7.83692105499884	6.98838460148213	7.68702754218445	methionine-tRNA synthetase 1
1046	ENSMUSG00000066979	Bub3	12237	-0.650538002574286	7.15146290062889	18.2481954934804	0.000331996039766946	0.00358625550031235	FALSE	7.04252521607963	6.83182297465309	6.74159744124213	6.71157279858677	7.37053397240975	7.62856415569971	7.45035643421767	6.83187960764041	7.48315152077571	BUB3 mitotic checkpoint protein
1047	ENSMUSG00000040034	Nup43	69912	-2.04879257159359	3.34041051095698	18.1726762139406	0.000339134527096869	0.00365986726042743	FALSE	3.07065778207249	0.940713039968045	2.14559654250347	1.91664226550274	3.64267256664673	4.37560983849636	4.40313006842722	2.01840240751169	4.14047082452344	nucleoporin 43
1048	ENSMUSG00000004100	Ppan	235036	-1.25742520140806	4.93707850678018	18.1457699720142	0.000341718433102739	0.00368173483229791	FALSE	3.9773006845963	4.73486811261737	4.32161628037387	3.93238388856287	5.71447299541985	4.66265997926162	5.9115516243761	4.2415422415376	5.42956153301919	peter pan homolog
1049	ENSMUSG00000025487	Psmd13	23997	-0.64297353326043	7.99561887493195	18.1447943024985	0.000341812535541244	0.00368173483229791	FALSE	7.92723764035702	7.52627495639483	7.47939830688489	7.75988240484321	8.25797070667656	8.13228060569303	8.56057604100172	7.67319832711999	8.31694245112377	proteasome (prosome	macropain) 26S subunit	non-ATPase	13
1050	ENSMUSG00000037679	Inf2	70435	-0.65005394103297	8.75987581196992	18.1353339050412	0.000342726459367253	0.00368806310894342	FALSE	8.55164999426963	8.32302234998945	8.15793983977338	8.68805276062658	8.83232863562716	9.06036712635241	9.34847672623281	8.43016623616476	9.08039082940413	inverted formin	FH2 and WH2 domain containing
1051	ENSMUSG00000023942	Slc29a1	63959	0.867430088258001	7.61894292902261	18.6774133057383	0.000345707126135026	0.00371659830466191	FALSE	7.82884568691899	7.87530319948244	7.83957076128991	8.14662512878106	7.22248812011593	7.42440388068699	6.30701874845554	7.9225861941181	6.98463691641949	solute carrier family 29 (nucleoside transporters)	member 1
1052	ENSMUSG00000021494	Ddx41	72935	-0.993497764232103	5.57596306914919	18.0596705483106	0.000350133236417329	0.0037606040287827	FALSE	5.16978650881075	4.70324607765273	5.05644314110029	5.29133888391131	5.5106928348491	6.18951168659467	6.35963694335318	5.05520365286877	6.01994715493232	DEAD box helicase 41
1053	ENSMUSG00000043556	Fbxl7	448987	1.6758636206161	3.80990133060401	18.0266672789638	0.000353418873132153	0.00379228855415023	FALSE	4.58488594218383	4.34181663835175	3.43780161073632	4.48930128999181	2.85196267980328	2.21884311038968	2.8047378457763	4.21345137031593	2.62518121198975	F-box and leucine-rich repeat protein 7
1054	ENSMUSG00000002233	Rhoc	11853	-0.579052486626922	11.2990315896781	17.9891025617946	0.000357199884037877	0.00382922342480453	FALSE	11.0247408726099	10.9957550799421	11.1539926765715	10.9029413710655	11.311593198084	11.8378142631979	11.6062120554171	11.0193575000472	11.5852065055663	ras homolog family member C
1055	ENSMUSG00000048612	Myof	226101	-0.548227730875695	8.55641942867594	17.9846893618843	0.000357646994941179	0.00383038236572548	FALSE	8.2606717034509	8.44848281110294	8.2925674871785	8.16876197801555	8.85559557866075	8.80008125881063	8.8751021001026	8.29262099493697	8.84359297919133	myoferlin
1056	ENSMUSG00000039740	Alg2	56737	0.998018749922046	5.30556579732098	17.9628134394143	0.000359872385104671	0.00385056636297129	FALSE	5.68071148367818	5.55301920840077	5.94114902235116	5.36264668962037	4.73620899112161	4.4202823105411	4.78528308320391	5.63438160101262	4.64725812828887	asparagine-linked glycosylation 2 (alpha-1	3-mannosyltransferase)
1057	ENSMUSG00000027808	Serp1	28146	-0.582706889568039	7.67378500846718	17.9184000299066	0.000364437388649098	0.00389572190572011	FALSE	7.41254532844856	7.35980482735594	7.53923037560779	7.26133542112063	8.01968918501702	7.99995860862468	7.9093067362684	7.39322898813323	7.9763181766367	stress-associated endoplasmic reticulum protein 1
1058	ENSMUSG00000032330	Cox7a2	12866	-0.55760599268898	9.22134787160416	17.8984324515198	0.000366510433314562	0.00391417900380079	FALSE	9.07495761047975	8.90214311815016	8.99182208959988	8.8443969134732	9.33141543694915	9.48866372599139	9.69689022220336	8.95332993292575	9.50565646171463	cytochrome c oxidase subunit 7A2
1059	ENSMUSG00000032288	Imp3	102462	-0.59335094930251	7.52936875614257	17.8945395380069	0.000366916104250731	0.00391481120106611	FALSE	7.28932398508139	7.19678766703249	7.22938321684644	7.26676736253942	7.83224528364002	7.98268641772786	7.68400540052932	7.24556555787493	7.83297903396573	IMP3	U3 small nucleolar ribonucleoprotein
1060	ENSMUSG00000019947	Arid5b	71371	0.679697208067316	7.16855788639157	17.8888643268317	0.000367508387728872	0.00391512792627848	FALSE	7.37523840134263	7.27415512343429	7.24688858985543	7.72873187057574	6.73504904692136	6.71685624675383	6.77686478002244	7.40625349630202	6.74292335789921	AT rich interactive domain 5B (MRF1-like)
1061	ENSMUSG00000026674	Ddr2	18214	-0.594785162641977	7.70162293949403	17.8876161370281	0.000367638793679216	0.00391512792627848	FALSE	7.51427883757071	7.48316857338162	7.32107148655698	7.34074217736388	8.17901238414805	7.85561937685979	7.97976227728181	7.4148152687183	8.00479801276322	discoidin domain receptor family	member 2
1062	ENSMUSG00000029823	Luc7l2	192196	0.604651879025889	7.60596339959306	17.8820589719621	0.000368220001460759	0.00391762504379013	FALSE	7.72835946825317	8.02477679463062	7.74418308692942	7.8175943346041	7.2080984646804	7.22898669229684	7.25459930747182	7.82872842110433	7.23056148814969	LUC7-like 2 (S. cerevisiae)
1063	ENSMUSG00000032009	Sesn3	75747	1.0814521914033	5.22747767924124	17.8652800947398	0.000369980987136003	0.003932657736265	FALSE	5.77855310679382	5.75467253817433	5.48304093007429	5.29741768112994	4.91222239585163	4.44931352731995	4.0308040849398	5.5784210640431	4.46411333603713	sestrin 3
1064	ENSMUSG00000028524	Sgip1	73094	0.948072405230256	5.77726247303086	17.806331078669	0.000376241549565535	0.00399395674917124	FALSE	6.22283366978954	6.09644022724226	5.66333213158895	6.34417094626659	4.93570171932276	5.48204497002946	5.01736818495494	6.08169424372184	5.14503829143572	SH3-domain GRB2-like (endophilin) interacting protein 1
1065	ENSMUSG00000038372	Gmds	218138	0.854808070323865	6.78811979308097	17.804341188166	0.00037645490201499	0.00399395674917124	FALSE	6.88302964039289	7.27415512343429	6.5002095129607	7.50537057974561	6.21425576153152	6.26084446229756	6.25240857372837	7.04069121413337	6.24250293251915	GDP-mannose 4	6-dehydratase
1066	ENSMUSG00000002728	Naa20	67877	1.38431828874535	4.09948155343006	17.7998049697733	0.00037694176397245	0.00399537053576427	FALSE	4.52975162686781	4.36625247986368	4.41748685300631	4.74197365790424	3.17494284456253	2.86126026370335	3.42364655711204	4.51386615441051	3.15328322179264	N(alpha)-acetyltransferase 20	NatB catalytic subunit
1067	ENSMUSG00000025137	Pcyt2	68671	-1.01511661826577	5.66407285009043	17.7566061849913	0.000381612996284439	0.00403932537453435	FALSE	5.66373943382128	4.88898117884793	4.98522134907078	4.90212612097945	5.76777401982091	6.53584325020948	6.06346923559107	5.11001702067986	6.12236216854049	phosphate cytidylyltransferase 2	ethanolamine
1068	ENSMUSG00000022475	Hdac7	56233	0.558880399622205	9.37968317101364	17.7548553565383	0.000381803655190963	0.00403932537453435	FALSE	9.67031084109901	9.60284734292258	9.38226525653139	9.69560043306031	9.06438063184722	8.89875307371502	9.13111829681477	9.58775596840332	9.03141733412567	histone deacetylase 7
1069	ENSMUSG00000037887	Dusp8	18218	-1.22121168160243	4.43030256724866	17.7494629530929	0.000382391526065878	0.00404176038635954	FALSE	4.0574557303822	3.5666982833594	4.04971045519007	3.45526228158781	5.17809445873209	4.65021134768701	5.12076277032273	3.78228168762987	4.98302285891394	dual specificity phosphatase 8
1070	ENSMUSG00000008734	Gprc5b	64297	0.8529784211956	5.95481497790624	17.7446554994453	0.000382916464931704	0.00404352629650778	FALSE	6.32622269025709	6.26619627095671	6.2278928968352	6.21204040785362	5.73245969675314	5.32644150622938	5.07572182657025	6.25808806647566	5.37820767651759	G protein-coupled receptor	family C	group 5	member B
1071	ENSMUSG00000074182	Znhit6	229937	-0.869201792322744	6.30386941331678	17.7156543056099	0.000386100020069733	0.00407333718652466	FALSE	6.33160567998616	5.79723079437513	5.48304093007429	5.72478808922056	6.4688172467169	7.01507702669097	6.67484790133052	5.83416637341403	6.7195807249128	zinc finger	HIT type 6
1072	ENSMUSG00000057738	Sptan1	20740	-0.567122096084288	8.5828482864893	17.7099766199687	0.000386726674260127	0.0040761424370011	FALSE	8.22423664186753	8.22343557462541	8.40793744647458	8.38434873782421	8.73475891509252	8.79867195883379	9.08142882536544	8.30998960019793	8.87161989976391	spectrin alpha	non-erythrocytic 1
1073	ENSMUSG00000027597	Ahcy	269378	-1.67085082818102	3.51342504730938	17.7038640231683	0.000387402579110143	0.00407946108235369	FALSE	2.75528568337152	2.83089994381577	1.81098388947737	2.79017276777384	3.75251961902166	4.53305842429496	4.34737282597784	2.54683557110963	4.21098362309815	S-adenosylhomocysteine hydrolase
1074	ENSMUSG00000046719	Nxph3	104079	1.30887210912859	6.49194187243925	20.6033666992111	0.000388858602486688	0.00409098077234366	FALSE	6.60933144007269	7.26552024210496	6.53980461106561	7.1063633158705	5.83174507056258	6.0256993797449	4.57480947978241	6.88025490227844	5.47741797669663	neurexophilin 3
1075	ENSMUSG00000033706	Smyd5	232187	-0.974096917288929	5.23863575463651	17.6720091369261	0.000390946019854776	0.00410540108909791	FALSE	4.92113069820246	5.03330437579451	4.49278279380015	4.45164005172569	5.5868180349357	5.8517889466162	5.69781986014995	4.7247144798807	5.71214228056728	SET and MYND domain containing 5
1076	ENSMUSG00000041842	Fhdc1	229474	-1.28415558804168	4.22263762890117	17.6719200810869	0.000390955975915511	0.00410540108909791	FALSE	3.52994465017519	3.79984584799227	3.66313773408386	3.18057840979858	4.494130925356	4.81541578195498	5.09841806360934	3.54337666051248	4.80265492364011	FH2 domain containing 1
1077	ENSMUSG00000062353	Gm15772	100034726	-0.583988174357196	9.35890507590909	17.6675051209795	0.000391449898778873	0.00410677103649255	FALSE	9.12812665062173	8.95713724088322	9.04907124193311	9.17379639953437	9.37142376122547	9.65404689976562	9.91475181204364	9.07703288324311	9.64674082434491	ribosomal protein L26 pseudogene
1078	ENSMUSG00000007039	Ddah2	51793	0.737301696721042	6.51392115785032	17.6593027114641	0.000392369362271016	0.00411259872384064	FALSE	6.72633852237908	6.73036677391101	6.86858796034774	6.80200059434104	6.03745038424562	5.77933040784971	6.28739884378288	6.78182346274472	6.03472654529274	dimethylarginine dimethylaminohydrolase 2
1079	ENSMUSG00000039968	Rsbn1l	242860	0.888967705578935	5.6573250427269	17.6314209920233	0.000395512591477428	0.00414170229017929	FALSE	6.1020407397347	5.96394887269113	5.99911258769212	5.79735969888476	5.01866404168072	4.87011438181492	5.33659401880561	5.96561547475068	5.07512414743375	round spermatid basic protein 1-like
1080	ENSMUSG00000028792	Ak2	11637	-0.777199960184047	6.12505357927847	17.613241210856	0.000397576968242108	0.00415606704897845	FALSE	5.80974599087367	5.43091115692047	5.95186254896885	5.74271931556032	6.51890303295272	6.43059087383238	6.59729278345383	5.73380975308083	6.51559556341298	adenylate kinase 2
1081	ENSMUSG00000022881	Rfc4	106344	-1.97480490272275	3.08019589344756	17.6128632810535	0.000397620008845536	0.00415606704897845	FALSE	2.5854432294187	2.1190697742357	1.60920964194032	1.38844726544618	4.01013761224557	3.51109525518332	4.09991918083758	1.92554247776023	3.87371734942216	replication factor C (activator 1) 4
1082	ENSMUSG00000079553	Kifc1	100502766	-2.73377743670099	2.52877477652132	17.5738199853576	0.000402094156973774	0.00419725276072386	FALSE	0.266483702897335	0.851212653913729	1.9879696317798	0.176064070694278	3.78735215207599	3.61723810271016	2.96151714015759	0.820432514821287	3.45536913164791	kinesin family member C1
1083	ENSMUSG00000037646	Vps13b	666173	0.977149348895365	5.56645953554422	17.5720067935964	0.000402303278154167	0.00419725276072386	FALSE	5.93880176143847	6.00343218799052	5.49040827343732	6.09651831868083	5.13817230911909	4.51943418542218	5.06423839338398	5.88229013538679	4.90728162930842	vacuolar protein sorting 13B
1084	ENSMUSG00000020219	Timm13	30055	-0.698180509690726	6.92563052373101	17.563107453484	0.000403331400804384	0.00420409732259109	FALSE	6.85152528451291	6.59044915848478	6.43297773078256	6.42690506767627	7.01954278055989	7.44796918720144	7.34989626169949	6.57546431036413	7.27246940982027	translocase of inner mitochondrial membrane 13
1085	ENSMUSG00000039501	Znfx1	98999	0.927500618583263	5.75401163590285	17.5532154995757	0.000404477585892176	0.00421215874930479	FALSE	5.92462354419078	5.72348631879597	6.47071482258052	6.09651831868083	5.30971551928619	5.1342351526813	4.99334941140441	6.05383575106203	5.1457666944573	zinc finger	NFX1-type containing 1
1086	ENSMUSG00000021196	Pfkp	56421	-0.680389705991594	6.85966057695982	17.5328813492744	0.000406844964987599	0.00423291092025311	FALSE	6.73041958023197	6.65633519600483	6.25842049042693	6.42412976021949	7.17888128769771	7.31233303091187	7.13070559593591	6.51732625672081	7.20730663818183	phosphofructokinase	platelet
1087	ENSMUSG00000004319	Clcn3	12725	-0.817158863081384	6.47105221990435	17.5229394537777	0.000408007974214782	0.00424110588836506	FALSE	5.90309148651312	5.80916321694045	6.1831300652059	6.31600299225597	7.27098189968815	6.65900583945209	6.60919518233174	6.05284694022886	6.84639430715733	chloride channel	voltage-sensitive 3
1088	ENSMUSG00000022962	Gart	14450	-0.914429655991343	5.38781755185504	17.5076412024892	0.000409804712154433	0.00425586713477292	FALSE	4.80982548044296	4.71597818546573	5.12431370593332	5.04626324010488	6.04826145578576	5.79637752097545	5.63710846475879	4.92409515298672	5.82724914717333	phosphoribosylglycinamide formyltransferase
1089	ENSMUSG00000048758	Rpl29	19944	-0.852707305473058	6.3110282006165	17.4836108875949	0.000412644578970159	0.00428142433221655	FALSE	5.45763036077844	6.04691136281465	6.0696683178579	5.892790884609	6.35151487300193	6.66520575467542	7.1001054829139	5.866750231515	6.70560870353042	ribosomal protein L29
1090	ENSMUSG00000030588	Yif1b	77254	-0.67788979801747	7.10480735406638	17.475202315952	0.000413643390797494	0.00428785015836778	FALSE	6.70782953873965	6.7209232119815	6.5074899214723	7.09593832812517	7.32828470214282	7.51644001799274	7.51082545927037	6.75804525007965	7.45185005980198	Yip1 interacting factor homolog B (S. cerevisiae)
1091	ENSMUSG00000031748	Gnao1	14681	1.32307465219612	5.01777963392734	17.452392138202	0.000416366294377867	0.00431211985350643	FALSE	4.8995460546495	6.15838591756003	4.86567369467223	5.40548813994576	4.41837587349591	4.1642471978456	3.68588155935407	5.33227345170688	4.08950154356519	guanine nucleotide binding protein	alpha O
1092	ENSMUSG00000030431	Tmem238	664968	-1.66432796260715	4.18576261836346	17.4447759412463	0.000417279836724866	0.00431762351204603	FALSE	3.60298904948388	2.85412305108173	1.81098388947737	3.92455017466774	4.31473913390926	4.94336730870858	5.32701645884726	3.04816154117768	4.8617076338217	transmembrane protein 238
1093	ENSMUSG00000046329	Slc25a23	66972	0.93528981440286	5.90878806503333	17.4377675355931	0.00041812242145558	0.00432238356818536	FALSE	6.13011444034417	5.99822976238366	6.60234040148118	6.1377574134788	4.83940078905969	5.55731193792609	5.42902706633572	6.21711050442195	5.27524659777383	solute carrier family 25 (mitochondrial carrier; phosphate carrier)	member 23
1094	ENSMUSG00000008384	Sertad1	55942	-1.1697681775154	4.77198602299115	17.3907684362823	0.000423821401482701	0.00437729251860424	FALSE	4.20552824209703	4.20400470156797	3.66313773408386	4.4570807957872	4.84767598829155	5.21252341430643	5.78434979868594	4.13243786838402	5.28151640042798	SERTA domain containing 1
1095	ENSMUSG00000015090	Ptgds	19215	4.91649674718118	3.30255539668151	21.7000126014752	0.000428461747482789	0.00441910037654523	FALSE	3.62068657605327	1.50749377013994	5.21604711248102	3.87663303701626	0.696455576673615	-1.72243825257018	-1.72243825257018	3.55521512392262	-0.916140309488914	prostaglandin D2 synthase (brain)
1096	ENSMUSG00000026254	Eif4e2	26987	-0.730030624460469	7.17287858460702	17.3514747095716	0.000428651563208565	0.00441910037654523	FALSE	6.74461305069927	7.00910146261699	6.89658475488371	6.57687364196142	7.11347140505742	7.56532718054624	7.8620081558733	6.80679322754035	7.51360224715899	eukaryotic translation initiation factor 4E member 2
1097	ENSMUSG00000022175	Lrp10	65107	0.614499320022572	7.27295116384814	17.308633120159	0.000433986850508992	0.00447002499899827	FALSE	7.38950310315557	7.55046791573525	7.55160919108301	7.51778984646276	6.76156829438622	6.98565289511879	6.91752004205968	7.50234251410915	6.88824707718823	low-density lipoprotein receptor-related protein 10
1098	ENSMUSG00000014294	Ndufa2	17991	-0.623754811674114	9.51153245328438	17.3047447965672	0.000434474682558364	0.00447097398745624	FALSE	9.58075568229861	9.05996202026131	8.93355886048615	9.1842907707192	9.69694599934962	9.78222531822576	10.0072333360637	9.18964183344132	9.82880155121301	NADH:ubiquinone oxidoreductase subunit A2
1099	ENSMUSG00000004530	Coro1c	23790	-0.66946307678135	8.32245749190185	17.2819028765502	0.000437352637649554	0.00449649449754532	FALSE	8.12232282524466	7.89922408447243	7.86388264408525	8.08470596998441	8.3489519511273	8.46548936234304	9.07786420792815	7.99253388094669	8.63076850713283	coronin	actin binding protein 1C
1100	ENSMUSG00000097195	Snhg5	72655	-0.854063136704887	6.07829335325395	17.2644671130116	0.000439563539981819	0.0045115302358183	FALSE	5.42274732655992	5.98250896833069	5.25981534416465	5.81653440516512	6.43351787543315	6.73465314667806	6.31672954184879	5.62040151105509	6.49496685465333	small nucleolar RNA host gene 5
1101	ENSMUSG00000031666	Rbl2	19651	2.05076660244589	3.04875934373877	17.2640729391004	0.000439613664008846	0.0045115302358183	FALSE	3.70605723444088	3.20060779959222	3.78796567149477	3.54995760838185	1.91128031943996	1.3098269432189	1.5737366249302	3.56114707847743	1.59828129586302	RB transcriptional corepressor like 2
1102	ENSMUSG00000033863	Klf9	16601	0.86641940015935	6.60234713699869	17.254837795805	0.000440789823860051	0.00451695174878437	FALSE	6.7324557881607	7.43296220553588	6.72919570992133	6.5843509234525	6.28604021665504	6.00629450009189	5.79828001282305	6.8697411567676	6.03020490985666	Kruppel-like factor 9
1103	ENSMUSG00000053395	Cacng8	81905	-2.09313028918643	3.4164398568232	17.2536489729762	0.000440941479680428	0.00451695174878437	FALSE	2.72287921466491	2.80729688910042	2.068934780131	0.277953231850188	4.25377459973489	3.87432252461731	4.57480947978241	1.96926602893663	4.2343022013782	calcium channel	voltage-dependent	gamma subunit 8
1104	ENSMUSG00000053565	Eif3k	73830	-0.550853064554954	9.31662361582339	17.2430256335585	0.000442299225781272	0.00452675629719438	FALSE	9.17379716528991	9.00849555112335	8.95967081135461	9.06754295291032	9.38072033804223	9.79075696745193	9.61612573778645	9.05237662016955	9.59586768109354	eukaryotic translation initiation factor 3	subunit K
1105	ENSMUSG00000052926	Rnaseh2a	69724	-1.11843728155217	5.08220648537111	17.2349709700234	0.000443331735987466	0.00453276388062273	FALSE	4.73054555223516	4.39820281276622	4.02962342945524	4.73303126788229	5.12461559955076	5.43201897446562	6.12555852187968	4.47285076558473	5.56073103196535	ribonuclease H2	large subunit
1106	ENSMUSG00000036323	Srp72	66661	-0.629093324707023	7.50014517153943	17.2321922874132	0.000443688543408154	0.00453276388062273	FALSE	7.2726294917075	7.36183161908272	6.85152533074986	7.24805778523483	7.72290938742627	7.92830510858334	7.8216566924374	7.18351105669373	7.824290396149	signal recognition particle 72
1107	ENSMUSG00000003273	Car11	12348	0.902364299187212	5.49047400177519	17.1930147700173	0.000448753005223425	0.00458036152305283	FALSE	5.80588356435589	5.86167046652613	5.83519443653302	5.72253093407755	5.16490944250797	4.83754470003447	4.66879528972518	5.80631985037315	4.89041647742254	carbonic anhydrase 11
1108	ENSMUSG00000023072	Cep89	72140	-1.1846400507379	4.50414314302623	17.1878028353384	0.000449431522247728	0.00458085865383275	FALSE	3.68938246609218	4.21301455859174	3.90284782193982	3.71345778785571	4.78010595884288	4.84848316212169	5.47311364590404	3.87967565861987	5.03390092228954	centrosomal protein 89
1109	ENSMUSG00000052534	Pbx1	18514	0.675513146835398	7.1582006473431	17.1864137259673	0.000449612553951724	0.00458085865383275	FALSE	7.42392988621199	7.55490391092195	7.13617450566934	7.48487520406934	6.87521842527905	6.81492028350569	6.48119573796968	7.39997087671815	6.72377814891814	pre B cell leukemia homeobox 1
1110	ENSMUSG00000026603	Smyd2	226830	-0.72227853880077	6.63920659393911	17.1591258128325	0.000453185064673023	0.00461309733850494	FALSE	6.07019332264866	6.19976461912756	6.35440655119757	6.48664885595936	6.82790192270632	6.872319446765	7.2821213465342	6.27775333723329	6.99411423866851	SET and MYND domain containing 2
1111	ENSMUSG00000058558	Rpl5	100503670	-0.633723267627174	8.22036199065052	17.1237220017328	0.000457866654759975	0.00465655745466513	FALSE	7.70158530988552	8.08245154325162	7.82361837491653	8.01678952599855	8.20581485619823	8.57409152470662	8.80525213719737	7.90611118851305	8.52838617270074	ribosomal protein L5
1112	ENSMUSG00000038593	Tctn1	654470	1.34005643348939	4.27766365980417	17.1171644891766	0.000458739599145377	0.00466123986577663	FALSE	4.78649556858977	4.91129496979584	4.67193297247845	4.35586275885956	2.97793201757494	3.80862721896153	3.23168632987052	4.68139656743091	3.33941518880233	tectonic family member 1
1113	ENSMUSG00000002477	Snrpd1	20641	-0.850976415580662	6.47363806850026	17.087781726467	0.000462673583069397	0.00469698905220226	FALSE	5.74263558033203	5.90401235159344	6.21905075074893	6.26573325458089	6.36598999919156	6.90149834548814	7.28953712279878	6.03285798431382	6.85234182249283	small nuclear ribonucleoprotein D1
1114	ENSMUSG00000001419	Mef2d	17261	0.712748712995324	7.02018066415567	17.0757733349046	0.000464292011844136	0.00470918800882126	FALSE	6.93523381427875	7.12580919588812	7.53389248070178	7.45663448758607	6.65479459058044	6.60520224739777	6.44180330264288	7.26289249461368	6.56726671354036	myocyte enhancer factor 2D
1115	ENSMUSG00000028104	Polr3gl	69870	0.872024008396339	5.86917334853812	17.0639629178875	0.000465889826709714	0.00472115619012831	FALSE	6.3208195402488	6.30041412016285	6.01962590982486	6.0432543670921	5.5106928348491	5.44648999599749	4.88002352140435	6.17102848433215	5.27906878408365	polymerase (RNA) III (DNA directed) polypeptide G like
1116	ENSMUSG00000044627	Swi5	72931	-0.582669174630651	9.46160701662913	17.0580851656815	0.000466687270009632	0.00472499951956885	FALSE	9.40360839139887	9.23961147142272	9.13442963677672	8.91058294189178	9.53536415446264	9.87608342472998	9.86018311204819	9.17205811037253	9.7572102304136	SWI5 recombination repair homolog (yeast)
1117	ENSMUSG00000013593	Ndufs2	226646	-0.624689934039646	7.50930477806894	17.0361121211602	0.000469681692776666	0.00475105948673549	FALSE	7.05396848226264	7.12222671163488	7.46264042183316	7.16654912782754	7.62279844881552	7.97147266526206	7.88176840163943	7.20134618588956	7.825346505239	NADH:ubiquinone oxidoreductase core subunit S2
1118	ENSMUSG00000027323	Rad51	19361	-2.04834900992456	3.80649708220183	17.5501690305909	0.000470136309640743	0.00475140443884683	FALSE	3.35067204081299	1.82208450919167	3.34331642051479	0.840931579766505	4.61540313341231	4.46361296238152	4.79920433207502	2.33925113757149	4.62607347595628	RAD51 recombinase
1119	ENSMUSG00000062510	Nsl1	381318	-7.50700146279024	0.662578907996121	17.9934233504188	0.00047784870367405	0.00482503351457827	FALSE	-1.72243825257018	-1.72243825257018	-1.72243825257018	-1.72243825257018	1.9731016604672	2.00085645718949	1.69782635079789	-1.72243825257018	1.89059482281819	NSL1	MIS12 kinetochore complex component
1120	ENSMUSG00000032803	Cdv3	321022	-0.635655170391339	7.03077841055918	16.9623396082019	0.000479890623407988	0.00484132513739897	FALSE	6.59149320243579	6.62629967681104	6.80205566255486	6.86270325688144	7.23673566722587	7.52669141870828	7.29936589862204	6.72063794967078	7.35426432818539	carnitine deficiency-associated gene expressed in ventricle 3
1121	ENSMUSG00000059439	Bcas3	192197	0.880330382346784	5.92099198436436	16.9499124861211	0.000481634207711548	0.0048545806538205	FALSE	6.19652349143615	6.06444053891652	6.02977421998369	6.56053868109984	4.99650694045121	5.55062945888521	5.47311364590404	6.21281923285905	5.34008334841349	breast carcinoma amplified sequence 3
1122	ENSMUSG00000029528	Pxn	19303	-0.643800202880067	6.806335002667	16.9285246820504	0.000484651337291175	0.00487732800238889	FALSE	6.42269535112383	6.46029478325135	6.59893639940532	6.49988874818033	6.95206579455376	7.22269487853431	7.22654200769762	6.49545382049021	7.1337675602619	paxillin
1123	ENSMUSG00000038374	Rbm8a	60365	-0.529192915701708	9.98724378685025	16.9277970645161	0.000484754345223712	0.00487732800238889	FALSE	9.72195275255716	9.67308747788809	9.62750743303309	9.90715033170343	10.1739782568645	10.4240044857167	10.1850852735659	9.73242449879544	10.261022672049	RNA binding motif protein 8a
1124	ENSMUSG00000052062	Pard3b	72823	0.801385175327397	7.04094235476899	16.9242941074532	0.000485250591353854	0.00487797725240854	FALSE	7.58472335951539	7.51811963364965	6.63594584426914	7.39348115884654	6.40856385155177	6.5692874892996	6.61314092682194	7.28306749907018	6.5303307558911	par-3 family cell polarity regulator beta
1125	ENSMUSG00000029098	Acox3	80911	1.28231762774975	4.49151458216231	16.9182669725721	0.000486105731684929	0.00488200561602139	FALSE	4.74675390281924	4.82577676256137	4.46313430399147	5.36843292282369	3.22662074275537	3.87432252461731	3.74461531452118	4.85102447304894	3.61518619396462	acyl-Coenzyme A oxidase 3	pristanoyl
1126	ENSMUSG00000040929	Rfx3	19726	1.66305404914496	3.50986125013508	16.9153831950962	0.000486515472487838	0.00488200561602139	FALSE	3.77089336064267	4.00050499100592	4.14615303793274	3.98606024678143	2.29696383936035	2.00085645718949	2.74844884282433	3.97590290909069	2.34875637979139	regulatory factor X	3 (influences HLA class II expression)
1127	ENSMUSG00000018583	G3bp1	27041	-0.69524315856936	6.5611852865044	16.8931944523698	0.000489680875520858	0.00490940923913946	FALSE	6.24582436855065	6.18152044370221	6.29674434630154	6.17455153255851	7.16570349339922	6.86963732115415	6.66727733216291	6.22466017277823	6.90087271557209	GTPase activating protein (SH3 domain) binding protein 1
1128	ENSMUSG00000025997	Ikzf2	22779	0.880509043164073	5.82514158525183	16.8763816113123	0.000492094430348549	0.00492923312811016	FALSE	6.30722246506176	5.99562149755463	5.72083713240762	6.41017257081936	5.36840789944907	5.23770306468032	5.16444000331529	6.10846341646084	5.25685032248156	IKAROS family zinc finger 2
1129	ENSMUSG00000061848	Gm5805	102634709	-1.01302543552458	5.56831323001047	16.8537917276257	0.00049535790500657	0.00495752787304627	FALSE	5.32357931856995	5.1691308335519	5.22490763029439	4.32048135140244	6.19167993714133	6.25263313951872	5.65252750634865	5.00952478345467	6.03228019433623	40S ribosomal protein S14
1130	ENSMUSG00000031169	Porcn	53627	0.839272399906442	6.40432528050575	16.8276228529535	0.000499168181466177	0.00499124007290826	TRUE	6.48923386429083	6.8593416574956	6.3664685026101	7.00228623190921	6.05184721771165	6.01602956518788	5.45564034552583	6.67933256407644	5.84117237614179	porcupine O-acyltransferase
1131	ENSMUSG00000001910	Nacc1	66830	-0.719037055814835	6.85851929854647	16.8135374022852	0.000501232392022431	0.00500744898095619	FALSE	6.56431534940544	6.42001081381542	6.46698522434582	6.57061283348832	6.92494812801857	7.02956706782439	7.62465312868255	6.50548105526375	7.19305610817517	nucleus accumbens associated 1	BEN and BTB (POZ) domain containing
1132	ENSMUSG00000053192	Mllt11	56772	-0.883558814557477	5.46945610795116	16.8001700223773	0.000503200046048381	0.0050226654772974	FALSE	4.8628381265284	4.82577676256137	5.31064256998272	5.08191661393232	5.83174507056258	6.08702110033329	5.78434979868594	5.0202935182512	5.90103865652727	myeloid/lymphoid or mixed-lineage leukemia; translocated to	11
1133	ENSMUSG00000039168	Dap	223453	-0.603991917833294	7.6104331369473	16.784025434229	0.000505587822384062	0.00504204484123347	FALSE	7.36214694978899	7.51902806053932	7.01369833967465	7.34000617053706	7.85909957734897	7.99873171498136	7.91411234215097	7.30871988013501	7.92398121149377	death-associated protein
1134	ENSMUSG00000062997	Rpl35	66489	-0.990291534711427	9.15963377058086	20.0123409462076	0.000513250590956057	0.00511394923034611	FALSE	8.38755288742215	8.63727090568041	9.02073061787819	8.47764407419437	9.05458403326302	9.46974945551716	10.1741094345117	8.63079962129378	9.56614764109731	ribosomal protein L35
1135	ENSMUSG00000018770	Atp5g3	228033	-0.528281380329671	8.51835125301606	16.7192049216909	0.000515300847248076	0.00512985398507137	FALSE	8.17118012679948	8.34675291011901	8.28305394683031	8.26767121436506	8.91832391135299	8.70172192916456	8.7597024723854	8.26716454952846	8.79324943763432	ATP synthase	H+ transporting	mitochondrial F0 complex	subunit C3 (subunit 9)
1136	ENSMUSG00000026768	Itga8	241226	1.23642036680746	4.31046327296042	16.7115809253945	0.00051645667411806	0.00513683447258799	FALSE	4.84788938130286	4.81989119637908	4.60563523642099	4.52081787844069	3.75251961902166	3.30418922455569	3.34989832690925	4.69855842313591	3.46886905682887	integrin alpha 8
1137	ENSMUSG00000026923	Notch1	18128	0.800607496009879	5.83550115213888	16.7062998978886	0.000517258967797086	0.00514028942580411	FALSE	6.20827617957034	6.08911843006058	6.10369303964886	6.08777643760206	5.38555989485977	5.44648999599749	5.12076277032273	6.12221602172046	5.31760422039333	notch 1
1138	ENSMUSG00000026436	Elk4	13714	1.38641487601693	4.26964738867984	16.6940795059694	0.000519120745354522	0.0051542577344119	FALSE	4.73867248954894	4.94953244011947	3.96762771530859	4.89813156280499	3.22662074275537	2.98537704313002	3.71554730604178	4.6384910519455	3.30918169730906	ELK4	member of ETS oncogene family
1139	ENSMUSG00000030662	Ipo5	70572	-0.683156688726587	6.63429023397488	16.6749355754974	0.000522052143085003	0.00517881226050698	FALSE	6.17272693144971	6.17692312145781	6.37445413958588	6.46655836983014	6.76594116036586	7.13830175135043	7.02804701763644	6.29766564058089	6.97742997645091	importin 5
1140	ENSMUSG00000022360	Atad2	70472	-1.21903300475329	4.25981521728541	16.6505679033005	0.00052580976111594	0.00521151271127106	FALSE	3.78665712599203	3.58068821767502	3.66313773408386	3.49811818269913	4.36172127186203	5.0130798532168	5.04099362043938	3.63215031511251	4.80526491517274	ATPase family	AAA domain containing 2
1141	ENSMUSG00000026755	Arpc5l	74192	-0.719339828811296	6.4133649116537	16.6295961789009	0.000529067507615523	0.00523920575683418	FALSE	6.02106391423147	5.85880299488418	6.27130855598106	6.07721577525385	6.52665475201501	6.87766878509679	6.90791555826255	6.05709781008764	6.77074636512478	actin related protein 2/3 complex	subunit 5-like
1142	ENSMUSG00000025323	Sp4	20688	1.55239862086583	3.71558292472279	16.6174072067635	0.000530971128044482	0.00525345251819142	FALSE	4.03122910260133	4.48258395937075	4.27118101155488	3.81864087251056	2.71393283327347	2.9038300487963	2.27749226103595	4.15090873650938	2.63175171436857	trans-acting transcription factor 4
1143	ENSMUSG00000048578	Mlec	109154	-0.67231869304538	6.95648448214689	16.5891061305309	0.00053542015466521	0.00529283668203168	FALSE	6.88302964039289	6.4584017919314	6.70089577598751	6.43932830359922	7.0840042815016	7.34359556608429	7.45476071639876	6.62041387797776	7.29412018799488	malectin
1144	ENSMUSG00000054509	Parp4	328417	1.00845392983399	4.98124312345039	16.5737288369917	0.000537854680260052	0.00531225527295308	FALSE	5.26851226858138	5.1691308335519	5.32719469003723	5.50864658096862	4.58602732269304	4.24924357597733	4.07724673328292	5.31837109328478	4.30417254398443	poly (ADP-ribose) polymerase family	member 4
1145	ENSMUSG00000029076	Sdf4	20318	0.603289316666196	7.925153088218	16.5617909379296	0.000539753069530997	0.00532634928614038	FALSE	8.30170515722763	8.06700580619365	7.84676394225987	8.34049737152554	7.60338164983696	7.49223294209512	7.55456998181759	8.13899306930167	7.55006152458323	stromal cell derived factor 4
1146	ENSMUSG00000032715	Trib3	228775	-0.731159734922437	7.39959358601757	16.5453416823513	0.00054238093604913	0.00534426840211485	FALSE	6.72224588738001	7.30186681279587	7.00600836903287	7.07662797097613	7.70594083510022	8.14896715880379	7.34752976507325	7.02668726004622	7.73414591965909	tribbles pseudokinase 3
1147	ENSMUSG00000087013	2610027K06Rik	69909	7.5999481217489	1.34796627750249	17.1493310513747	0.000542514900188134	0.00534426840211485	FALSE	1.43434784676578	2.78330124740652	1.9879696317798	1.1936223517755	-1.72243825257018	-1.72243825257018	-1.72243825257018	1.8498102694319	-1.72243825257018	RIKEN cDNA 2610027K06 gene
1148	ENSMUSG00000020238	Ncln	103425	-0.659383813968544	7.22420906840209	16.53963400988	0.000543296053390973	0.00534441667182089	FALSE	7.06854912842174	6.75370872572876	6.86575816571155	6.91503650795858	7.19518604614531	7.66768974091088	7.76957654297571	6.90076313195516	7.5441507766773	nicalin
1149	ENSMUSG00000021250	Fos	14281	3.15119613631774	2.73815207195006	16.5385132220834	0.000543475949723179	0.00534441667182089	FALSE	3.80225050688065	3.27132098676956	1.90218907416808	3.69515681715635	0.963392155562249	-1.72243825257018	0.931503549802151	3.16772934624366	0.0574858175980735	FBJ osteosarcoma oncogene
1150	ENSMUSG00000039652	Cpeb3	208922	1.43368162538702	4.19350289013293	16.5152144462621	0.000547230470593081	0.0053766583367228	FALSE	4.78649556858977	4.86631683729494	4.68483460794547	4.0594339281612	2.56128619556362	3.33562681697824	3.62465483576369	4.59927023549785	3.17385594943518	cytoplasmic polyadenylation element binding protein 3
1151	ENSMUSG00000041731	Pgm5	226041	2.08106157867527	4.04990938671429	17.2711570982355	0.000548220280500424	0.00538170369189774	FALSE	4.84035651927291	5.3838145316043	3.76384920870786	3.66726257257189	3.34825431839124	2.14977692624042	1.43796059049125	4.41382070803924	2.3119972783743	phosphoglucomutase 5
1152	ENSMUSG00000068922	Msto1	229524	-1.23722288534684	4.30476664607175	16.5032305581037	0.000549172727048776	0.00538324904549519	FALSE	3.8480442082303	3.32217036872047	3.34331642051479	4.00103655745405	4.66307147660607	4.72334113213279	5.21724027616351	3.6286418887299	4.86788429496746	misato 1	mitochondrial distribution and morphology regulator
1153	ENSMUSG00000030795	Fus	233908	-0.543947423173571	9.74981775027909	16.5022586791871	0.00054933057345393	0.00538324904549519	FALSE	9.24826556819582	9.44068364757785	9.59925000878395	9.64465409618343	9.86865614350214	10.1008414658095	10.1231391174186	9.48321333018527	10.0308789089101	fused in sarcoma
1154	ENSMUSG00000024529	Lox	16948	-5.21106335083127	1.39326792383004	16.4934664238505	0.000550760823412529	0.0053925879928407	FALSE	-0.147318693425235	-1.72243825257018	-1.72243825257018	-1.72243825257018	2.91632179333735	1.3098269432189	3.05730622513664	-1.32865836278394	2.4278183205643	lysyl oxidase
1155	ENSMUSG00000037991	Rmi2	223970	-3.58489374131537	2.46963972909636	16.6128054373472	0.00055604398743418	0.00543960260954008	FALSE	-0.409365777644406	-0.00607733351696021	1.81098388947737	-1.72243825257018	3.25178170003972	3.33562681697824	4.0308040849398	-0.0817243685635435	3.53940420065259	RecQ mediated genome instability 2
1156	ENSMUSG00000032737	Inppl1	16332	0.662134961402964	7.20687497407498	16.4546764759862	0.000557119879588163	0.00544442243489813	FALSE	7.2656160304777	7.33422671827313	7.49961929594854	7.67604920257281	6.54966309530635	6.98068999562235	6.81847052637536	7.44387781181805	6.78294120576802	inositol polyphosphate phosphatase-like 1
1157	ENSMUSG00000022883	Robo1	19876	0.999621045024898	5.95548018142888	16.4523709062242	0.000557500376774683	0.00544442243489813	FALSE	6.13011444034417	6.0112008192803	5.81186099490712	6.94632276866724	5.30971551928619	5.15200336973135	5.44682368825807	6.22487475579971	5.30284752575854	roundabout guidance receptor 1
1158	ENSMUSG00000061731	Ext1	14042	0.577860217370483	7.8649755238115	16.4151608038352	0.000563680965715612	0.00550002697031148	FALSE	8.04824135017128	8.03052173123266	7.94118910571728	8.2914693215848	7.57873729178983	7.36279613287049	7.57089177282328	8.0778553771765	7.50414173249453	exostosin glycosyltransferase 1
1159	ENSMUSG00000057388	Mrpl18	67681	-0.92063921121724	5.60524177317266	16.4101792199052	0.000564514104738974	0.00550340368373224	FALSE	5.40242881663347	5.37581342048479	4.50738163831516	5.10635987157962	6.14207973412098	5.91037979755759	6.12002317277459	5.09799593675326	6.05749423481772	mitochondrial ribosomal protein L18
1160	ENSMUSG00000039275	Foxk2	68837	-0.707303855307411	6.60997338687706	16.3906238532732	0.000567797724796266	0.00553064352799398	FALSE	6.51784926651957	6.39845204398742	6.12751431387329	5.95564064743848	6.9288534275204	7.09991147450584	6.87543081332059	6.24986406795469	6.96806523844894	forkhead box K2
1161	ENSMUSG00000021606	Ndufs6	407785	-0.600339393155821	7.99456085706635	16.3555528546524	0.000573739337381279	0.00558370436957026	FALSE	7.81929783364279	7.43969423541348	7.74726141741545	7.79091321880467	8.02060440318377	8.47257707798641	8.38939047107974	7.6992916763191	8.29419065074997	NADH:ubiquinone oxidoreductase core subunit S6
1162	ENSMUSG00000033854	Kcnk10	72258	-5.2745877943459	1.13361744618935	16.3508613662453	0.000574539321608056	0.00558667796458643	FALSE	-1.72243825257018	-0.905206649512944	-0.910446686612874	-1.72243825257018	2.85196267980328	2.40817501015929	1.12077245308047	-1.31513246031654	2.12697004768101	potassium channel	subfamily K	member 10
1163	ENSMUSG00000031756	Cenpn	72155	-2.13173208090581	3.12316896811082	16.3300921519294	0.000578095605633216	0.00561488891628904	FALSE	0.435996768268706	2.48907993347029	1.24116533550657	2.48395972313028	4.02480820530425	3.36639394077853	4.38478271679388	1.66255044009396	3.92532828762555	centromere protein N
1164	ENSMUSG00000040699	Limd2	67803	-0.842486012205342	5.84863890478004	16.3268411873511	0.000578654450126129	0.00561488891628904	FALSE	5.49649048634922	5.03330437579451	5.60343951609119	5.53203518036561	6.04106308385493	6.15908244419438	6.56098481841846	5.41631738965013	6.25371011548926	LIM domain containing 2
1165	ENSMUSG00000022841	Ap2m1	11773	-0.68901618952862	7.1070133240161	16.3237296275589	0.000579189886845606	0.00561488891628904	FALSE	7.06854912842174	6.4122084851096	6.55393759097767	6.95018627373529	7.34737718284769	7.49745447497861	7.53182168100131	6.74622036956108	7.45888444627587	adaptor-related protein complex 2	mu 1 subunit
1166	ENSMUSG00000027070	Lrp2	14725	-2.84819612845184	2.67801133017527	16.3223451057275	0.000579428310150723	0.00561488891628904	TRUE	1.07224908015076	1.50749377013994	1.60920964194032	-1.09422278876152	2.97793201757494	3.09965662857819	4.50856858367283	0.773682425867378	3.52871907660866	low density lipoprotein receptor-related protein 2
1167	ENSMUSG00000031527	Eri1	67276	-1.03026405653188	4.89532220666275	16.2480459727685	0.000592382666480433	0.00573260932604215	FALSE	4.20552824209703	4.40608104783307	3.90284782193982	4.79878597840714	5.27944893799641	5.45367143615842	5.45564034552583	4.32831077256927	5.39625357322689	exoribonuclease 1
1168	ENSMUSG00000040433	Zbtb38	245007	0.631505878083132	7.6914005775416	16.2468647239326	0.000592591175574584	0.00573260932604215	FALSE	7.95453353164392	7.98390864115018	7.67312515465675	8.07102126405828	7.48105044165597	7.37986083707071	6.98301855579052	7.92064714787728	7.28130994483907	zinc finger and BTB domain containing 38
1169	ENSMUSG00000020154	Ptprb	19263	-1.40392377111716	4.18999511654342	16.2382822898484	0.000594108534864055	0.00574237154442169	FALSE	3.51109070213587	2.68311661700208	2.97444027275469	4.13605570054583	4.60567750574223	4.96363126896424	4.90598752663581	3.32617582310962	4.82509876711409	protein tyrosine phosphatase	receptor type	B
1170	ENSMUSG00000032763	Ilvbl	216136	-0.736244850529301	6.10807181913167	16.193163565943	0.000602155995248065	0.00581517999171615	FALSE	5.79423385087246	5.6883844278281	5.5409523967475	5.93629260233159	6.33982928528629	6.59873844164087	6.50262441380383	5.73996581944491	6.48039738024366	ilvB (bacterial acetolactate synthase)-like
1171	ENSMUSG00000025140	Pycr1	209027	-1.02972126607868	5.69740574633853	16.1794901104004	0.000604618414489525	0.00583397392426742	TRUE	5.10839134982557	4.34181663835175	5.31064256998272	5.63643202586955	6.27380977074528	6.4378516943404	5.79828001282305	5.0993206460074	6.16998049263624	pyrroline-5-carboxylate reductase 1
1172	ENSMUSG00000032802	Srxn1	76650	-0.74661589343316	6.10075780558515	16.1367184552586	0.000612392785159624	0.00590394716682473	FALSE	5.86276150491096	5.59152840630456	5.73331061386686	5.74494512931073	6.21425576153152	6.50160527758087	6.68987089187435	5.73313641359828	6.46857731032892	sulfiredoxin 1 homolog (S. cerevisiae)
1173	ENSMUSG00000073616	Cops9	66915	-0.585418937930875	8.69497929290839	16.127062590534	0.000614163038513208	0.00591596604617284	FALSE	8.72118921581961	8.21673217233687	8.33717475307878	8.33274919055524	8.80602861546821	8.99418768470448	9.17715557810461	8.40196133294763	8.9924572927591	COP9 signalosome subunit 9
1174	ENSMUSG00000038056	Kmt2c	231051	0.842138188186552	5.82038695505697	16.1218791629859	0.000615115658991487	0.00592009525634141	FALSE	6.07340988753258	5.92609662729095	6.23229373030099	6.22485497469959	5.30371278745104	4.93312758473593	5.54922575202915	6.11416380495603	5.26202204140537	lysine (K)-specific methyltransferase 2C
1175	ENSMUSG00000019916	P4ha1	18451	0.741671385208674	7.0252722684537	16.1170450095591	0.000616005552792751	0.00592361424766408	FALSE	7.12853717415626	7.62661613093287	7.31486031188892	7.04897160538931	6.72609985356575	6.71983768441825	6.14203827016472	7.27974630559184	6.52932526938291	procollagen-proline	2-oxoglutarate 4-dioxygenase (proline 4-hydroxylase)	alpha 1 polypeptide
1176	ENSMUSG00000000693	Loxl3	16950	-0.800195982813438	5.81760530041483	16.1087549154511	0.000617534928014656	0.0059302324962013	FALSE	5.15771471744129	5.45769051661562	5.63701966193022	5.4111054037563	6.21425576153152	6.01602956518788	6.40586136208702	5.41588257493586	6.21204889626881	lysyl oxidase-like 3
1177	ENSMUSG00000005949	Ctns	83429	1.02815488110213	5.0972708911643	16.107626159787	0.000617743485974771	0.0059302324962013	FALSE	5.76667967782096	5.03838206545119	5.63701966193022	5.23227580487602	4.45133057333502	4.21584349626053	4.59090515551508	5.4185893025196	4.41935974170354	cystinosis	nephropathic
1178	ENSMUSG00000008035	Mid1ip1	68041	0.818755253381358	6.55106592768393	16.0946772360967	0.000620141578826637	0.00594820008417841	FALSE	6.59597348204688	6.70184859376144	7.07133128583551	6.96744514169696	6.43900508267239	5.93110908391207	5.56560777397027	6.8341496258352	5.97857398018491	Mid1 interacting protein 1 (gastrulation specific G12-like (zebrafish))
1179	ENSMUSG00000015846	Rxra	20181	0.760251015503861	6.2068879610137	16.0734199172552	0.000624100570751859	0.00598109613988571	FALSE	6.1935702986332	6.51959517166669	6.70406776679469	6.47194324759566	5.7053948467721	5.88404218876103	5.56560777397027	6.47229412117256	5.71834826983447	retinoid X receptor alpha
1180	ENSMUSG00000030512	Snrpa1	68981	-0.896011762193705	5.62006587378394	16.0592567051509	0.000626753762320165	0.00600143284784368	FALSE	4.80982548044296	5.35154034874816	4.92124431936572	5.47953580902361	5.86880896876147	5.96165502731454	6.33117426463607	5.14053648939511	6.05387942023736	small nuclear ribonucleoprotein polypeptide A'
1181	ENSMUSG00000022791	Tnk2	51789	-0.638005791664645	6.78692782730137	16.0476420976477	0.000628938776486936	0.00601725591492455	FALSE	6.40237610399755	6.47722085281676	6.34224290247719	6.67351891787176	7.24928310147859	7.07218392931913	7.01915305576462	6.47383969429082	7.11354002885412	tyrosine kinase	non-receptor	2
1182	ENSMUSG00000032860	P2ry2	18442	-0.916291989032401	5.13449534767974	16.0313113984993	0.000632025186123598	0.00604010697543163	TRUE	4.57584197112309	4.93326888914611	4.69762188942272	4.46790111313201	5.44130375253595	5.58373656085395	5.7272436117541	4.66865846570598	5.58409464171467	purinergic receptor P2Y	G-protein coupled 2
1183	ENSMUSG00000004508	Gab2	14389	0.745153134142339	6.99613337455992	16.0293533252556	0.000632396367106435	0.00604010697543163	FALSE	7.17868219355268	7.13531922241761	6.87423095223689	7.73546383979123	6.50589021967741	6.58572329523938	6.48550701159301	7.2309240519996	6.52570684216994	growth factor receptor bound protein 2-associated protein 2
1184	ENSMUSG00000022415	Syngr1	20972	0.684524741168145	7.2640568057881	16.0255028961363	0.000633126970381062	0.00604197773508076	FALSE	7.78929143301975	7.50900376471199	7.22718003452845	7.48886484044361	6.7549840426618	7.1090368178671	6.5893029450063	7.50358501817595	6.81777460184507	synaptogyrin 1
1185	ENSMUSG00000020122	Egfr	13649	1.12459370696651	5.02355585487846	16.0222371149091	0.000633747366206874	0.00604279450698015	FALSE	5.09579244687052	5.72977772721559	4.99561369899239	5.60981173342277	4.39598029788906	4.59931402398557	3.68588155935407	5.35774890162532	4.22705862707624	epidermal growth factor receptor
1186	ENSMUSG00000053819	Camk2d	108058	0.592436703848687	7.50900408565361	15.9771398955008	0.000642383088699757	0.00611997176999878	FALSE	7.88209389350865	7.7593898943336	7.51414947092125	7.74938868677481	7.01219931121912	7.16698483168698	7.23936300763617	7.72625548638458	7.13951571684742	calcium/calmodulin-dependent protein kinase II	delta
1187	ENSMUSG00000039515	Ptpa	110854	-0.508508634629199	8.83813267058879	15.9495041611875	0.000647738953885429	0.00616579818024554	FALSE	8.63890861195663	8.59654076362223	8.44348251587636	8.70072153521011	9.04651885684935	9.10722903769341	9.16443941618772	8.59491335666633	9.10606243691016	protein phosphatase 2 protein activator
1188	ENSMUSG00000018965	Ywhah	22629	-0.621490128733853	7.47259631582869	15.9434898465536	0.000648911032368245	0.00617175568579865	FALSE	7.41888117054513	7.16696047755415	7.23377951346566	6.8168885031079	7.68300110776762	7.81855097433755	7.87521167949727	7.15912741616821	7.79225458720081	tyrosine 3-monooxygenase/tryptophan 5-monooxygenase activation protein	eta polypeptide
1189	ENSMUSG00000069662	Marcks	17118	0.567765462376105	8.87309092701263	15.9379408441614	0.000649994497879002	0.00617668888089994	FALSE	9.09369147804008	9.01752325659379	9.07808881897455	9.16447283767408	8.70033134656262	8.17960824426349	8.632320432444	9.08844409782063	8.50408667442337	myristoylated alanine rich protein kinase C substrate
1190	ENSMUSG00000056899	Immp2l	93757	0.729051407595737	6.65193951524858	15.9352376148159	0.000650523034628811	0.00617668888089994	FALSE	6.74461305069927	7.1518123996666	6.62594614804558	7.08015822447858	6.13871162610892	6.40488630970229	6.00460760296733	6.90063245572251	6.18273517959285	IMP2 inner mitochondrial membrane peptidase-like (S. cerevisiae)
1191	ENSMUSG00000090210	Itga10	213119	-1.43773204990662	4.88187386083146	16.6577117042304	0.00065496797515726	0.0062111980477266	FALSE	2.78698018653158	4.51936601541558	4.75991151467509	3.65784333867403	5.70083426062375	5.67258780893753	5.13180667011575	3.93102526382407	5.50174291322568	integrin	alpha 10
1192	ENSMUSG00000013822	Elof1	66126	-0.658007846843698	7.09181718305348	15.9111329507444	0.00065525693184265	0.0062111980477266	FALSE	7.1192296381819	6.49210132809456	6.78118225792697	6.63082779358008	7.48237969794479	7.3338985982887	7.47007067521755	6.75583525444588	7.42878299048368	ELF1 homolog	elongation factor 1
1193	ENSMUSG00000017404	Rpl19	19921	-0.575655269870981	7.77815518336019	15.9031043863536	0.000656842051294929	0.00622100447408333	FALSE	7.43021603616395	7.59680951421714	7.43808567731144	7.54039128881796	7.80912535121301	8.10631372683626	8.28443249235759	7.50137562912762	8.06662385680228	ribosomal protein L19
1194	ENSMUSG00000021373	Cap2	67252	1.10346259543467	4.92119835335003	15.8777321420473	0.000661879190246432	0.00626346144940907	FALSE	5.22289336800382	5.56009777011569	4.72286137535685	5.48753354258882	4.54590532325102	4.05516529093663	3.88176983005572	5.2483465140163	4.16094681474779	CAP	adenylate cyclase-associated protein	2 (yeast)
1195	ENSMUSG00000079685	Ulbp1	77777	-3.1502015160526	3.77727058357224	20.0329181143503	0.000664023280955532	0.00627849293013938	FALSE	1.9643548236129	2.85412305108173	1.09417510341106	-1.09422278876152	4.26617534566176	4.71140736991239	5.30766845571049	1.20460754733604	4.76175039042821	UL16 binding protein 1
1196	ENSMUSG00000057406	Nsd2	107823	-0.737012546681393	5.99376839432142	15.8581294552891	0.000665799977235691	0.00629002838025591	FALSE	5.68071148367818	5.50980260325229	5.5409523967475	5.78659592428826	6.37460587129536	6.22351978089949	6.49836406581316	5.62951560199156	6.36549657266934	nuclear receptor binding SET domain protein 2
1197	ENSMUSG00000070509	Rgma	244058	0.703433288360548	7.71868781080239	15.8508824939702	0.000667255919307056	0.00629851681892266	FALSE	7.86177417722736	7.67713685178779	8.28411411019393	8.02734308483445	7.63121180930667	7.15821985146662	6.94282372823951	7.96259205601088	7.24408512967093	repulsive guidance molecule family member A
1198	ENSMUSG00000046447	Camk2n1	66259	0.737776186228896	6.34940892085837	15.8442549504588	0.000668590482018519	0.0063058462907573	FALSE	6.92636680115342	6.64306321432899	6.3664685026101	6.47194324759566	5.81917577468681	5.86262034315306	5.96810227556106	6.60196044142204	5.88329946446698	calcium/calmodulin-dependent protein kinase II inhibitor 1
1199	ENSMUSG00000038546	Ranbp9	56705	0.943134355656762	5.05897791077774	15.8329565940432	0.000670872357404461	0.00632209071418933	FALSE	5.20540739729813	5.58460275755541	5.39156707839603	5.3274333065485	4.52541798525345	4.36040624260374	4.45681235070626	5.37725263494952	4.44754552618782	RAN binding protein 9
1200	ENSMUSG00000023456	Tpi1	21991	-0.65074604618619	8.54437597081053	15.8266305258337	0.000672153740683032	0.00632888759664798	FALSE	8.38884445575582	8.45846155725477	8.18202692528288	7.80324784655769	8.76838403762144	8.63695372492642	9.17848762455105	8.20814519621279	8.86127512903297	triosephosphate isomerase 1
1201	ENSMUSG00000038145	Snrk	20623	0.789033984082031	6.05959714198344	15.8161729854789	0.000674277881919665	0.00634360182165719	FALSE	6.25151524930714	6.17461895491778	6.45573822866101	6.47059891127483	5.64495219293533	5.21252341430643	5.7631989854661	6.33811783604019	5.54022486423595	SNF related kinase
1202	ENSMUSG00000038828	Tmem214	68796	-0.914550970303217	5.34209308900745	15.7948423012802	0.000678633493508464	0.00637926775636617	FALSE	5.13326380895771	4.89459206506079	5.00593172344814	4.4351936154717	5.56188663096537	5.8517889466162	5.94324190144079	4.86724530323459	5.78563915967412	transmembrane protein 214
1203	ENSMUSG00000032966	Fkbp1a	14225	-0.510711968341687	9.16914701379803	15.7881526341357	0.000680005850987903	0.0063868546220385	FALSE	8.94665294257824	8.73120042457973	8.99894229378951	9.01847746373814	9.35772777986647	9.52533825406244	9.42790696529578	8.92381828117141	9.43699099974157	FK506 binding protein 1a
1204	ENSMUSG00000054752	Fsd1l	319636	1.15205034064626	4.56316057015603	15.7698065924741	0.000683785144965439	0.00641701690445556	FALSE	5.25157377243122	5.1076547234065	4.7840933415466	4.49988350412665	3.66157109860869	3.7860467477676	3.95821055703299	4.91080133537775	3.80194280113643	fibronectin type III and SPRY domain containing 1-like
1205	ENSMUSG00000004098	Col5a3	53867	-2.11250672646631	3.08895775281461	15.7551061276338	0.000686830112099744	0.00644024351586308	FALSE	0.724903995677804	2.1937899065104	1.49664763859479	2.50512474495469	4.46215028839573	2.72545183555049	4.09991918083758	1.73011657143442	3.7625071015946	collagen	type V	alpha 3
1206	ENSMUSG00000030649	Anapc15	75430	-1.26629668482208	4.1775237778073	15.7301767597029	0.000692027960519942	0.00648068771843582	FALSE	3.90692551174111	3.0875814669167	3.05614706879844	3.80163431425685	4.64419271766608	4.79294214291538	4.86686416344816	3.46307209042828	4.76799967467654	anaphase promoting complex C subunit 15
1207	ENSMUSG00000059534	Uqcr10	66152	-0.533102542110538	8.68180436902511	15.7289231807676	0.00069229047492274	0.00648068771843582	FALSE	8.61095830903672	8.30838419676479	8.42149012852838	8.35805278129459	8.77653383478881	9.04321235309948	9.05048138838084	8.42472135390612	8.95674252542304	ubiquinol-cytochrome c reductase	complex III subunit X
1208	ENSMUSG00000063931	Pepd	18624	0.829885249123922	5.91971510632843	15.7100441370749	0.000696257238773073	0.00651242594445112	FALSE	5.97364942735902	6.04691136281465	6.19670534590952	6.56306382185325	5.15827146986342	5.45367143615842	5.54096445119647	6.19508248948411	5.38430245240611	peptidase D
1209	ENSMUSG00000028811	Yars	107271	-0.603337722290209	7.13404371979841	15.7047250105994	0.000697379371736473	0.00651752648573234	FALSE	6.78048198606853	6.84056992453977	6.70089577598751	7.03357706485424	7.28476074044351	7.51300663278341	7.53598450466389	6.83888118786251	7.44458395929694	tyrosyl-tRNA synthetase
1210	ENSMUSG00000034593	Myo5a	17918	0.691300776142212	6.90783677669068	15.6916613364003	0.000700143755170829	0.00653555026546939	FALSE	7.43146998600305	6.90314334614727	7.17326839053164	7.09419348268207	6.34275956774746	6.3091544979512	6.73402344836857	7.15051880134101	6.46197917135574	myosin VA
1211	ENSMUSG00000047888	Tnrc6b	213988	0.561619205183788	7.54233999535101	15.6854947029021	0.000701452849880985	0.00653555026546939	FALSE	7.80968637082238	7.80925694819862	7.72557388000684	7.67429847595951	7.10486690593458	7.15821985146662	7.31640675869713	7.75470391874684	7.19316450536611	trinucleotide repeat containing 6b
1212	ENSMUSG00000041775	Mapk1ip1	69546	1.53109738952554	3.66495363272436	15.6842362771902	0.000701720327437412	0.00653555026546939	FALSE	3.99097295071625	3.78783579008523	4.20106830501163	4.39607339872376	2.29696383936035	2.57551782454125	2.96151714015759	4.09398761113422	2.6113329346864	mitogen-activated protein kinase 1 interacting protein 1
1213	ENSMUSG00000049804	Armcx4	100503043	-1.40946462308931	3.77618875087794	15.6833124022971	0.000701916767807336	0.00653555026546939	FALSE	3.62068657605327	2.73407839385593	2.74730014509195	2.85754924664843	4.40722154227518	4.39065488329559	4.45681235070626	2.9899035904124	4.41822959209235	armadillo repeat containing	X-linked 4
1214	ENSMUSG00000046402	Rbp1	19659	-1.31481015004655	4.34693183897774	15.6819807462032	0.000702200019672523	0.00653555026546939	FALSE	2.87808852004293	3.41878899307119	4.08906445766417	3.96330018503331	5.2233155922234	4.37560983849636	5.12076277032273	3.5873105389529	4.90656273368083	retinol binding protein 1	cellular
1215	ENSMUSG00000027852	Nras	18176	-0.655184008563471	7.6013759107729	15.6779594436133	0.000703056139636602	0.00653813277510615	FALSE	7.13162638991711	7.047384187869	7.2770210080527	7.61347324991247	8.05674504101357	7.59972187477011	8.10972620527477	7.26737620893782	7.92206437368615	neuroblastoma ras oncogene
1216	ENSMUSG00000053293	Pom121	107939	-0.790031801015865	5.55242130824645	15.6749521943088	0.000703697121383728	0.00653871198562068	FALSE	5.10210565141494	5.1875313621997	5.18913429496202	5.18387658152062	6.0301977311932	5.95660873850427	5.85935317851195	5.16566197252432	5.94871988273648	nuclear pore membrane protein 121
1217	ENSMUSG00000095098	Ccdc85b	240514	-0.863785534653004	7.98877862379892	17.1394709421359	0.000706122468326149	0.00655585683616858	FALSE	8.04987518749829	7.48874376588563	7.50326558221099	6.98732295570309	8.0058907807759	8.71821525644452	8.44357691439012	7.5073018728245	8.38922765053685	coiled-coil domain containing 85B
1218	ENSMUSG00000044551	9930012K11Rik	268759	-1.60447493122801	3.63045363749754	15.6577252784564	0.000707381364087754	0.00656215273631161	FALSE	2.01876028791386	2.98611940750553	2.88782674370201	2.99854137955956	3.66157109860869	4.1287951285449	4.95655441917677	2.72281195467024	4.24897354877679	RIKEN cDNA 9930012K11 gene
1219	ENSMUSG00000021453	Gadd45g	23882	-0.922492246485928	5.2464711617592	15.6319616898853	0.00071293093637149	0.00660820890078873	FALSE	4.52035419053965	4.63113714798904	5.14313295416675	4.79018992075266	5.91679126527649	5.45367143615842	5.69036919146213	4.77120355336203	5.68694396429901	growth arrest and DNA-damage-inducible 45 gamma
1220	ENSMUSG00000052917	Senp7	66315	0.9739114113404	4.87012356313042	15.6255136155626	0.000714327351827952	0.00661522623077595	FALSE	5.31816624097581	5.23253140333295	5.04648134735033	5.19694262741901	4.35011839468344	4.24924357597733	4.09991918083758	5.19853040476953	4.23309371716612	SUMO1/sentrin specific peptidase 7
1221	ENSMUSG00000078193	Gm2000	100038991	-0.812085255044989	5.67708293436265	15.6230625735104	0.000714858945727714	0.00661522623077595	FALSE	5.44278364601644	5.39573360778301	5.23371406197979	5.00228252996232	6.11147988655262	5.87337102585438	6.24733996067162	5.26862846143539	6.07739695769288	ribosomal protein L35 pseudogene
1222	ENSMUSG00000031217	Efnb1	13641	0.866536228636531	5.86619276025988	15.6098554994426	0.000717730855343682	0.00663636737686437	FALSE	6.19652349143615	6.4584017919314	5.60343951609119	6.28727410175996	5.43032595999072	5.2948009012822	5.19635147833411	6.13640972530467	5.30715944653568	ephrin B1
1223	ENSMUSG00000056612	Ppp1r14b	18938	-0.731490447424018	6.40668187783936	15.602374070826	0.000719363335451513	0.006646023162115	FALSE	5.79423385087246	5.80022316515532	6.2012022006888	6.32495769216575	6.58474006515226	6.79809214721738	6.93653929173944	6.03015422722058	6.77312383470303	protein phosphatase 1	regulatory inhibitor subunit 14B
1224	ENSMUSG00000000538	Tom1l2	216810	0.667716466936122	6.628118178137	15.5773179481252	0.000724860487116255	0.00669133876137791	FALSE	6.96324748977874	6.72407793933003	6.87141221530724	6.93076444581742	5.97838186585815	6.32881580292969	6.30213872996758	6.87237552255836	6.20311213291847	target of myb1-like 2 (chicken)
1225	ENSMUSG00000059323	Tonsl	72749	-1.84255205876456	3.02476690038789	15.5712233120046	0.000726204582571054	0.00669827394160844	FALSE	2.07118840981223	2.22974714497497	2.35380442443834	1.34215164267417	3.99531630174366	3.83085970933841	3.52764863676529	1.99922290547493	3.78460821594912	tonsoku-like	DNA repair protein
1226	ENSMUSG00000041112	Elmo1	140580	2.98470574653814	2.75003152582533	15.5680153875106	0.000726913150446007	0.00669934069077442	FALSE	4.13339085010723	2.96494172721395	2.64538474648213	3.23226317910938	1.70813057430413	-0.941629959716336	-0.809935836599112	3.24399512572817	-0.0144784073371046	engulfment and cell motility 1
1227	ENSMUSG00000042675	Ypel3	66090	0.60167165018714	7.99814480903477	15.5386158938911	0.000733442441174478	0.00675400663637362	FALSE	8.30101930938647	8.28774461694263	8.2638365671544	8.03554887532186	7.70024000839318	7.84063222092685	7.26967637693836	8.22203734220134	7.60351620208613	yippee like 3
1228	ENSMUSG00000004788	Eif2b2	217715	-0.56184788888538	7.55086877540546	15.506644844609	0.00074061611231049	0.00681451258387315	FALSE	7.27542535737287	7.19451503409515	7.39947371440917	7.25977967394693	7.64552153712756	7.92055139249781	7.95043297010972	7.28229844495603	7.8388352999117	eukaryotic translation initiation factor 2B	subunit 2 beta
1229	ENSMUSG00000001924	Uba1	22201	-0.52066030257223	9.41914986809904	15.4803347132417	0.000746577459416708	0.0068584811436813	FALSE	9.00298311667478	9.12852779403385	9.31383799066045	9.22810905555763	9.50462149862458	9.7203037080525	9.83633037562547	9.16836448923168	9.68708519410085	ubiquitin-like modifier activating enzyme 1
1230	ENSMUSG00000076431	Sox4	20677	0.527103971398272	8.53331408243426	15.4801974024237	0.000746608709330737	0.0068584811436813	FALSE	8.61151159135938	8.89726045370353	8.67771193023348	8.74002779083715	8.21943027387378	8.10403349322726	8.29797748188753	8.73162794153338	8.20714708299619	SRY (sex determining region Y)-box 4
1231	ENSMUSG00000070697	Utp3	65961	-0.771942417947553	6.59438313365719	15.4684461419226	0.000749288457944055	0.00687503907220068	FALSE	6.34231177648257	6.15838591756003	6.34630885760735	5.98606773438777	6.59214687274204	6.77534487033805	7.4459386653917	6.20826857150943	6.93781013615726	UTP3 small subunit processome component
[truncated: 10,068 more rows]
